# Supplementary material for: Low Energy Status under Methionine Restriction Is Essentially Independent of Proliferation or Cell Contact Inhibition
Source: Cells. 2022 Feb 4;11(3):551. doi: 10.3390/cells11030551 (PMC8833905; doi:10.3390/cells11030551)
Supplement: Supplementary file 1 [file cells-11-00551-s001.zip]

Archive with 2 entries (2 files):
- S1 LCMS results L929 proliferative.xlsx
- S2 LCMS results non-proliferative.xlsx
