# Supplementary material for: Low Energy Status under Methionine Restriction Is Essentially Independent of Proliferation or Cell Contact Inhibition
Source: Cells. 2022 Feb 4;11(3):551. doi: 10.3390/cells11030551 (PMC8833905; doi:10.3390/cells11030551)
Supplement: Supplementary file 1 [file cells-11-00551-s001.zip › S1 LCMS results L929 proliferative.xlsx]

## Sheet: Form
	Cancer Metabolism MS Unit: Sample Application Form									2019-12-19
	Customer:	Name:		Axel Seher				Experiment-No.:
		Mail / Tel.:		seher_a@ukw.de			Tel.: 0931/201-74841
		Research-Group:		AG Seher
		Institute:		Zahnklinik/MKG
	Scientific Background:	Aim of the Experiment:		Influence of methionine restriction on metabolism
		Target Metabolites:		Water soluble metabolites
	Samples:	Date of Sample Submission:		2019-12-19
		Sample Source:		Cell pellet + Culture Media
		Sample List:		see "Sample_List" page
		Extraction Method:		C18-SPE
		Standards:
	MS Analysis:	Date of analysis:		16.01.2020
		MS-Method:		190919_WatSol_NegPos_ZIC
		Evaluation:		Automated TF				Master Method:		WatSolMet_Neg/Pos_ZIC
								Batch:		200115_WatSolMet_Neg/Pos_ZIC
		Storage File(s):		c:/Data/Axel/191218
	Organization:	Date of Result Submission:
		Pricing:		3000,- € Flatrate for 1. HJ 2020
				Total: 3000,- €
		Date of Bill Submission:		not yet submitted

## Sheet: Method
		Analysis of WatSolMet in Cell Extracts, Tissue Homogenates and Medium	08.01.2020
		Based on RP18-SPE Extraction
		Metabolite Profiling in Cellular Extracts:
		-> Add 0.5 ml 10 µM Lamivudine in MeOH/CH3CN/H2O (50/30/20, v/v/v) to each cell pellet.
		-> Continue with “General further procedure”.
		Metabolite Profiling in Culture Medium:
		-> Transfer 100 µl Medium into an Eppendorf cup
		-> Add 400 µml 10 µM Lamivudine in MeOH/CH3CN (50/30, v/v) to each Eppi.
		-> Continue with “General further procedure”.
		SPE-Colums:
		-> Activate RP18 SPE-column by elution of 1 ml CH3CN.
		-> Equilibrate RP18 SPE-column by elution of 1 ml MeOH/CH3CN/H2O (50/30/20, v/v/v).
		General further procedure:
		-> mix, ultrasound, mix
		-> Centrifuge (2 min. max rpm)
		-> Transfer supernatant to equilibrated RP18 SPE-column
		(Collect eluate in Eppendorf)
		-> Evaporate eluate of RP18 SPE-column in SpeedVac.
		LC/MS-Analysis
		Tune-File: 180901_Tune_LCMS
		Instrument Method: 190919_WatSolMet_NegPos_ZIC
		Sample preparation for LC/MS-Analysis:
		-> The dry sample extracts were redissolved in:
		Cell extracts: 50 µl CH3CN/5 mM NH4OAc (25/75, v/v)
		Media samples: 500 µl CH3CN/5 mM NH4OAc (25/75, v/v)
		For LC/MS analysis, 15 µl supernatant was transferred to LC-vials.
		LC parameters:
		Mobile phase A consisted of 5 mM NH4OAc in CH3CN/H2O (5/95, v/v), and
		mobile phase B consisted of 5 mM NH4OAc in CH3CN/H2O (95/5, v/v).
		After application of 3 µl sample to the ZIC-HILIC column (at 30 °C), the LC gradient program was:
		100% solvent B for 2 min, followed by a linear decrease to 40% solvent B within 16 min,
		then maintaining 40% B for 9 min, then returning to 100% B in 1 min and
		5 min 100% solvent B for column equilibration before each injection.
		The flow rate was maintained at 200 μL/min.
		The eluent was directed to the ESI source of the QE-MS from 1.85 min to 20.0 min after sample injection.
		Scan Type: Full MS in Pos. and Neg. Mode (alternating)
		Scan Range: 69 - 1000 m/z
		Resolution: 70,000
		Microscans: 1
		AGC-Target: 3E6
		Maximum Injection Time: 200 ms
		HESI Source Parameters:
		sheath gas: 30
		auxiliary gas: 10
		sweep gas: 3
		spray voltage: 3.6 kV
		Capillary temperature: 320 °C
		S-lens RF level: 55.0
		Aux Gas Heater temperature: 120 °C
		Peaks corresponding to the calculated amino acid masses (MIM + H+ ± 2 mMU)
		were integrated using TraceFinder software (Thermo Scientific, Bremen, Germany).
		Materials:
		Ultrapure water was obtained from a Millipore water purification system (Milli-Q Merck Millipore, Darmstadt, Germany).
		HPLC–MS Solvents, LC–MS NH4OAc and lamivudine was purchased from Merck (Darmstadt, Germany).
		RP18-SPE Columns:
		The equipment used for LC/MS analysis was a
		Thermo Scientific Dionex Ultimate 3000 UHPLC system
		hyphenated with a Q Exactive mass spectrometer (QE-MS) equipped with a HESI probe
		(Thermo Scientific, Bremen, Germany).
		Particle Filter: Javelin Filter for 2.1 mm ID (Thermo Scientific, Bremen, Germany)
		UPLC-precolumn: SeQuant ZIC-HILIC column (5 μm particles, 20 × 2 mm) (Merck, Darmstadt, Germany)
		UPLC-column: SeQuant ZIC-HILIC column (3.5 μm particles, 100 × 2.1 mm) (Merck, Darmstadt, Germany)

## Sheet: Sample_Lists
	Series	Axel-#	Cellline	Name	Treatment	MS-#		Series	Axel-#	Cellline	Name	Treatment	MS-#		Series	Axel-#	Cellline	Name	Treatment	MS-#		Series	Axel-#	Cellline	Name	Treatment	MS-#
	VS2	Sample1	L929	M1	d1 Met+:	121		VS3	Sample1	L929	M1	d1 Met+:	151		VS4	Sample1	L929	M1	d1 Met+:	181		VS5	Sample1	L929	M1	d1 Met+:	211
	VS2	Sample2	L929	M2		122		VS3	Sample2	L929	M2		152		VS4	Sample2	L929	M2		182		VS5	Sample2	L929	M2		212
	VS2	Sample3	L929	M3		123		VS3	Sample3	L929	M3		153		VS4	Sample3	L929	M3		183		VS5	Sample3	L929	M3		213
	VS2	Sample4	L929	M4	d1 Met-:	124		VS3	Sample4	L929	M4	d1 Met-:	154		VS4	Sample4	L929	M4	d1 Met-:	184		VS5	Sample4	L929	M4	d1 Met-:	214
	VS2	Sample5	L929	M5		125		VS3	Sample5	L929	M5		155		VS4	Sample5	L929	M5		185		VS5	Sample5	L929	M5		215
	VS2	Sample6	L929	M6		126		VS3	Sample6	L929	M6		156		VS4	Sample6	L929	M6		186		VS5	Sample6	L929	M6		216
	VS2	Sample7	L929	M7	d2 Met+:	127		VS3	Sample7	L929	M7	d2 Met+:	157		VS4	Sample7	L929	M7	d2 Met+:	187		VS5	Sample7	L929	M7	d2 Met+:	217
	VS2	Sample8	L929	M8		128		VS3	Sample8	L929	M8		158		VS4	Sample8	L929	M8		188		VS5	Sample8	L929	M8		218
	VS2	Sample9	L929	M9		129		VS3	Sample9	L929	M9		159		VS4	Sample9	L929	M9		189		VS5	Sample9	L929	M9		219
	VS2	Sample10	L929	M10	d2 Met-:	130		VS3	Sample10	L929	M10	d2 Met-:	160		VS4	Sample10	L929	M10	d2 Met-:	190		VS5	Sample10	L929	M10	d2 Met-:	220
	VS2	Sample11	L929	M11		131		VS3	Sample11	L929	M11		161		VS4	Sample11	L929	M11		191		VS5	Sample11	L929	M11		221
	VS2	Sample12	L929	M12		132		VS3	Sample12	L929	M12		162		VS4	Sample12	L929	M12		192		VS5	Sample12	L929	M12		222
	VS2	Sample13	L929	M13	d3 Met+:	133		VS3	Sample13	L929	M13	d3 Met+:	163		VS4	Sample13	L929	M13	d3 Met+:	193		VS5	Sample13	L929	M13	d3 Met+:	223
	VS2	Sample14	L929	M14		134		VS3	Sample14	L929	M14		164		VS4	Sample14	L929	M14		194		VS5	Sample14	L929	M14		224
	VS2	Sample15	L929	M15		135		VS3	Sample15	L929	M15		165		VS4	Sample15	L929	M15		195		VS5	Sample15	L929	M15		225
	VS2	Sample16	L929	M16	d3 Met-:	136		VS3	Sample16	L929	M16	d3 Met-:	166		VS4	Sample16	L929	M16	d3 Met-:	196		VS5	Sample16	L929	M16	d3 Met-:	226
	VS2	Sample17	L929	M17		137		VS3	Sample17	L929	M17		167		VS4	Sample17	L929	M17		197		VS5	Sample17	L929	M17		227
	VS2	Sample18	L929	M18		--		VS3	Sample18	L929	M18		168		VS4	Sample18	L929	M18		198		VS5	Sample18	L929	M18		228
	VS2	Sample19	L929	M19	d4 Met+:	139		VS3	Sample19	L929	M19	d4 Met+:	169		VS4	Sample19	L929	M19	d4 Met+:	199		VS5	Sample19	L929	M19	d4 Met+:	229
	VS2	Sample20	L929	M20		140		VS3	Sample20	L929	M20		170		VS4	Sample20	L929	M20		200		VS5	Sample20	L929	M20		230
	VS2	Sample21	L929	M21		141		VS3	Sample21	L929	M21		171		VS4	Sample21	L929	M21		201		VS5	Sample21	L929	M21		231
	VS2	Sample22	L929	M22	d4 Met-:	142		VS3	Sample22	L929	M22	d4 Met-:	172		VS4	Sample22	L929	M22	d4 Met-:	202		VS5	Sample22	L929	M22	d4 Met-:	232
	VS2	Sample23	L929	M23		143		VS3	Sample23	L929	M23		173		VS4	Sample23	L929	M23		203		VS5	Sample23	L929	M23		233
	VS2	Sample24	L929	M24		144		VS3	Sample24	L929	M24		174		VS4	Sample24	L929	M24		204		VS5	Sample24	L929	M24		234
	VS2	Sample25	L929	M25	d5 Met+:	145		VS3	Sample25	L929	M25	d5 Met+:	175		VS4	Sample25	L929	M25	d5 Met+:	205		VS5	Sample25	L929	M25	d5 Met+:	235
	VS2	Sample26	L929	M26		146		VS3	Sample26	L929	M26		176		VS4	Sample26	L929	M26		206		VS5	Sample26	L929	M26		236
	VS2	Sample27	L929	M27		147		VS3	Sample27	L929	M27		177		VS4	Sample27	L929	M27		207		VS5	Sample27	L929	M27		237
	VS2	Sample28	L929	M28	d5 Met-:	148		VS3	Sample28	L929	M28	d5 Met-:	178		VS4	Sample28	L929	M28	d5 Met-:	208		VS5	Sample28	L929	M28	d5 Met-:	238
	VS2	Sample29	L929	M29		149		VS3	Sample29	L929	M29		179		VS4	Sample29	L929	M29		209		VS5	Sample29	L929	M29		239
	VS2	Sample30	L929	M30		150		VS3	Sample30	L929	M30		180		VS4	Sample30	L929	M30		210		VS5	Sample30	L929	M30		240
	VS2	Sample31	L929	P1	d1 Met+:	001		VS3	Sample31	L929	P1	d1 Met+:	031		VS4	Sample31	L929	P1	d1 Met+:	061		VS5	Sample31	L929	P1	d1 Met+:	091
	VS2	Sample32	L929	P2		002		VS3	Sample32	L929	P2		032		VS4	Sample32	L929	P2		062		VS5	Sample32	L929	P2		092
	VS2	Sample33	L929	P3		003		VS3	Sample33	L929	P3		033		VS4	Sample33	L929	P3		063		VS5	Sample33	L929	P3		093
	VS2	Sample34	L929	P4	d1 Met-:	004		VS3	Sample34	L929	P4	d1 Met-:	034		VS4	Sample34	L929	P4	d1 Met-:	064		VS5	Sample34	L929	P4	d1 Met-:	094
	VS2	Sample35	L929	P5		005		VS3	Sample35	L929	P5		035		VS4	Sample35	L929	P5		065		VS5	Sample35	L929	P5		095
	VS2	Sample36	L929	P6		006		VS3	Sample36	L929	P6		036		VS4	Sample36	L929	P6		066		VS5	Sample36	L929	P6		096
	VS2	Sample37	L929	P7	d2 Met+:	007		VS3	Sample37	L929	P7	d2 Met+:	037		VS4	Sample37	L929	P7	d2 Met+:	067		VS5	Sample37	L929	P7	d2 Met+:	097
	VS2	Sample38	L929	P8		008		VS3	Sample38	L929	P8		038		VS4	Sample38	L929	P8		068		VS5	Sample38	L929	P8		098
	VS2	Sample39	L929	P9		009		VS3	Sample39	L929	P9		039		VS4	Sample39	L929	P9		069		VS5	Sample39	L929	P9		099
	VS2	Sample40	L929	P10	d2 Met-:	010		VS3	Sample40	L929	P10	d2 Met-:	040		VS4	Sample40	L929	P10	d2 Met-:	070		VS5	Sample40	L929	P10	d2 Met-:	100
	VS2	Sample41	L929	P11		011		VS3	Sample41	L929	P11		041		VS4	Sample41	L929	P11		071		VS5	Sample41	L929	P11		101
	VS2	Sample42	L929	P12		012		VS3	Sample42	L929	P12		042		VS4	Sample42	L929	P12		072		VS5	Sample42	L929	P12		102
	VS2	Sample43	L929	P13	d3 Met+:	013		VS3	Sample43	L929	P13	d3 Met+:	043		VS4	Sample43	L929	P13	d3 Met+:	073		VS5	Sample43	L929	P13	d3 Met+:	103
	VS2	Sample44	L929	P14		014		VS3	Sample44	L929	P14		044		VS4	Sample44	L929	P14		074		VS5	Sample44	L929	P14		104
	VS2	Sample45	L929	P15		015		VS3	Sample45	L929	P15		045		VS4	Sample45	L929	P15		075		VS5	Sample45	L929	P15		105
	VS2	Sample46	L929	P16	d3 Met-:	016		VS3	Sample46	L929	P16	d3 Met-:	046		VS4	Sample46	L929	P16	d3 Met-:	076		VS5	Sample46	L929	P16	d3 Met-:	106
	VS2	Sample47	L929	P17		017		VS3	Sample47	L929	P17		047		VS4	Sample47	L929	P17		077		VS5	Sample47	L929	P17		107
	VS2	Sample48	L929	P18		--		VS3	Sample48	L929	P18		048		VS4	Sample48	L929	P18		078		VS5	Sample48	L929	P18		108
	VS2	Sample49	L929	P19	d4 Met+:	019		VS3	Sample49	L929	P19	d4 Met+:	049		VS4	Sample49	L929	P19	d4 Met+:	079		VS5	Sample49	L929	P19	d4 Met+:	109
	VS2	Sample50	L929	P20		020		VS3	Sample50	L929	P20		050		VS4	Sample50	L929	P20		080		VS5	Sample50	L929	P20		110
	VS2	Sample51	L929	P21		021		VS3	Sample51	L929	P21		051		VS4	Sample51	L929	P21		081		VS5	Sample51	L929	P21		111
	VS2	Sample52	L929	P22	d4 Met-:	022		VS3	Sample52	L929	P22	d4 Met-:	052		VS4	Sample52	L929	P22	d4 Met-:	082		VS5	Sample52	L929	P22	d4 Met-:	112
	VS2	Sample53	L929	P23		023		VS3	Sample53	L929	P23		053		VS4	Sample53	L929	P23		083		VS5	Sample53	L929	P23		113
	VS2	Sample54	L929	P24		024		VS3	Sample54	L929	P24		054		VS4	Sample54	L929	P24		084		VS5	Sample54	L929	P24		114
	VS2	Sample55	L929	P25	d5 Met+:	025		VS3	Sample55	L929	P25	d5 Met+:	055		VS4	Sample55	L929	P25	d5 Met+:	085		VS5	Sample55	L929	P25	d5 Met+:	115
	VS2	Sample56	L929	P26		026		VS3	Sample56	L929	P26		056		VS4	Sample56	L929	P26		086		VS5	Sample56	L929	P26		116
	VS2	Sample57	L929	P27		027		VS3	Sample57	L929	P27		057		VS4	Sample57	L929	P27		087		VS5	Sample57	L929	P27		117
	VS2	Sample58	L929	P28	d5 Met-:	028		VS3	Sample58	L929	P28	d5 Met-:	058		VS4	Sample58	L929	P28	d5 Met-:	088		VS5	Sample58	L929	P28	d5 Met-:	118
	VS2	Sample59	L929	P29		029		VS3	Sample59	L929	P29		059		VS4	Sample59	L929	P29		089		VS5	Sample59	L929	P29		119
	VS2	Sample60	L929	P30		030		VS3	Sample60	L929	P30		060		VS4	Sample60	L929	P30		090		VS5	Sample60	L929	P30		120

## Sheet: VS2_Data_Media
		Abs. Peak Area
									Blank Media						Media Series VS2
		Compound	RT	MIM	Mode	Blanks			+Met			-Met			1d +Met			1d -Met			2d +Met			2d -Met			3d +Met			3d -Met			4d +Met			4d -Met			5d +Met			5d -Met
			[min]	[Da]		Blank_01	Blank_02	Blank_03	Sample_249	Sample_250	Sample_251	Sample_252	Sample_253	Sample_254	Sample_121	Sample_122	Sample_123	Sample_124	Sample_125	Sample_126	Sample_127	Sample_128	Sample_129	Sample_130	Sample_131	Sample_132	Sample_133	Sample_134	Sample_135	Sample_136	Sample_137	Sample_138	Sample_139	Sample_140	Sample_141	Sample_142	Sample_143	Sample_144	Sample_145	Sample_146	Sample_147	Sample_148	Sample_149	Sample_150
		3-Hydroxykynurenine	11.95	223.072	neg.	0	0	0	12730	34250	26966	0	0	0	0	0	0	5142	0	0	0	0	0	0	10989	0	0	0	327	0	0	0	13197	0	0	13822	6441	6790	18065	79946	44471	18878	0	12310
		3-Methyl-2-oxobutanoate	2.45	115.04	neg.	5381391	8320499	10741846	10511371	9854975	9454204	10117728	9994729	10409857	143205976	151193342	148462384	167731878	164718429	162688773	229819165	232572724	221513598	278035284	270858073	294752899	388841994	379469366	381064028	331653872	324299132	0	414927251	394266494	365227997	262494489	275577514	276027077	406660544	440563618	426376769	291950492	302209335	269975869
		3-Methyl-2-oxopentanoate	2.68	129.056	neg.	4330934	5635782	5614839	66406845	65999589	65010424	69680409	64103959	66176907	2346983136	2488022619	2715663944	2675715913	2679659262	2716275845	4144873005	4401012365	4111407063	4062904315	4045373071	4108918913	5772758100	5787520737	5475498778	4224603800	4140106050	0	5416761294	4968869576	4814196901	3372914013	3376419831	3321750527	4148551920	4172584773	4234719065	3478087120	3333419180	2989392393
		3-Phosphoglycerate	16.7	184.986	neg.	15744664	15849149	9494334	1929741	1292184	901282	3593543	3579670	3911796	36026484	25757608	20028605	17812189	14282277	13933451	14612703	14409010	13419383	13964105	14085865	12529419	12567664	11409709	11193658	10738801	10192527	0	10144808	14176474	10528478	8762178	8149283	8650363	8721227	8707995	8656480	7295637	7184895	6213498
		4-Methyl-2-oxopentanoate	2.18	129.056	neg.	2771583	3983159	3648280	60015777	58586566	59219862	57106245	58984499	60145106	1429615618	1491036437	1192071812	1560198668	1606146512	1540016759	2216552220	2083653927	2176678295	2182509137	2069360283	2069710311	2579982177	2706260355	2948831964	2562569601	2350748955	0	2687565078	3033811300	2994315101	2153106529	2181406740	2317498770	2602118758	2896096299	2706201557	2076109553	2443546263	2159553150
		5-Hydroxytryptophane	10.95	221.092	pos.	15793	7261	0	353256	313539	278249	265927	271238	330698	65514	97448	64797	56757	103109	99143	95424	154671	94242	116033	162854	170833	205706	217833	256154	265705	185471	0	320119	370621	269913	480327	423447	388469	439560	414947	438403	500349	612559	544744
		5-Hydroxytryptophane	11.8	219.078	neg.	0	0	0	121861	123201	61010	404873	367942	496242	46091	63208	53229	201576	166735	165872	69814	88694	90383	293228	278992	323417	104768	101225	52141	278836	360395	0	166042	195705	134714	420562	401409	465560	132693	127856	55235	482766	453774	419271
		5-Methyl-THF	13.05	460.194	pos.	0	0	0	0	0	0	0	0	0	0	0	0	0	0	0	0	0	0	0	0	0	0	0	0	0	0	0	0	0	0	0	0	0	0	0	0	0	0	0
		6-Phosphogluconate	17.2	277.032	pos.	0	3070	18823	0	0	0	0	0	0	0	0	0	0	0	0	0	0	0	0	4822	0	0	0	0	0	0	0	0	0	0	0	0	0	0	0	0	0	0	0
		6-Phosphogluconate	17.05	275.017	neg.	120364	34236	439623	0	12294	0	0	14496	0	63578	0	17771	14430	0	14507	29692	0	31669	0	12598	32550	0	20797	13664	16441	15989	0	0	0	0	0	0	0	0	0	0	0	0	0
		Acetoacetate	14.6	103.039	pos.	11593	10295	148	106257	64329	92464	50992	50528	46719	45491	78436	94423	62889	97554	81831	104123	122912	89281	133044	130588	105089	72534	106273	124659	96426	97631	0	116615	83338	85094	99563	118424	95698	101716	92483	126644	118072	100622	120834
		Acetoacetate	12.75	101.024	neg.	22052896	26828275	21406603	135408769	139823698	139403219	129099875	131833473	132217658	97763543	103271240	97876064	111351286	106620236	111280120	104068050	110817267	103251559	128257119	118925858	124270145	122436984	128180817	131446661	143643779	145628071	0	127317103	127333258	123799255	137757452	141108089	136060677	134640362	143655497	138368168	140599091	137664161	122885904
		Acetylglycine	12.2	118.05	pos.	1604932	2291959	789354	1261155	1378534	1175973	1043586	975246	1092261	1593714	955082	1417205	903621	917666	1439690	1133279	1120062	955671	1730230	923669	1088684	1142892	1277394	874411	1001961	1090000	0	1519795	1017985	1202917	1570319	1544505	1063118	1422099	1371257	1638349	1758927	2148821	1711158
		Aconitate	8.35	175.024	pos.	0	0	0	150265	151961	171713	116041	189777	136161	361554	436522	279983	194512	204098	195490	182817	264523	267077	252718	220301	258216	215504	236049	214919	276871	261976	0	281257	241217	256461	271838	235492	285124	235595	266806	265676	312754	318487	328481
		Aconitate	11.75	173.009	neg.	775173	865896	4462281	13293653	13092814	13008537	12119518	11547155	12258250	18272638	18325066	17262300	15856514	15063290	15558704	28929100	33217046	31340004	34081684	33898961	37870709	63117752	67719958	68469924	51105957	50205841	0	60836236	59629898	60449943	40986811	43159124	42854585	100044069	105369950	101505664	52703809	51142029	44318818
		Adenin	5.45	136.062	pos.	11627560	5854895	2737295	8706827	9104570	9222295	10747040	10931133	11739277	41988393	25064827	22500859	15164211	11227503	17895797	60284227	54060235	53031394	13350106	14199533	17745792	38573914	39646000	36539101	9946072	9446360	0	33505290	34265379	34801975	46070065	11743443	12637567	58744098	69427371	56256758	102153707	116453945	85676583
		Adenin	4.65	134.047	neg.	888341	861927	1052981	1032569	1033056	977982	1582362	1576476	1822642	6012081	3677386	3034270	1769620	1294786	2514995	9120592	8217120	7864462	1589622	1618604	2609382	6711848	6896138	6713302	984778	837680	0	6154569	6421529	6770404	7844652	1461493	1753837	11351405	13898274	11631862	18190054	22389769	16957902
		Adenosin	6.45	268.104	pos.	2766026	2669067	1843041	1363994	1443951	1529622	1131166	1174919	2139982	4690246	2797816	2074804	2881835	2188724	3128977	3971119	3748771	3124522	4112532	3748014	9349964	3151730	3376576	5017933	2738627	3193813	0	3557623	3758680	4422280	6513674	7414217	6410108	3153482	4181067	5065780	7905743	9801184	8289962
		Adenosin	6	266.089	neg.	0	0	0	0	0	0	0	0	10757	0	0	0	0	0	0	0	0	0	0	0	9063	12848	0	0	0	0	0	0	0	0	9337	0	0	0	0	0	0	0	0
		ADP	16.55	428.037	pos.	198690	182511	11228536	0	0	0	13884	17791	16069	821527	386884	311954	654426	254533	1460851	520015	375176	892720	551694	401391	584422	1198553	433446	949067	456767	311125	0	277555	221427	390440	131264	1155755	155203	415677	961878	494455	71031	118922	275887
		ADP	16.5	426.022	neg.	0	18469	6286587	0	0	12986	0	9110	0	405390	253320	178077	227983	65393	1114889	226429	143113	504966	254364	280869	341008	716844	178880	487424	436484	138957	0	123739	41791	301162	94546	646995	91223	157798	477937	280343	123575	64386	194558
		a-Ketoglutarate	13.15	145.014	neg.	1214357	800401	670328	6655951	6330286	6374793	6659448	6255870	6253110	37763147	37971516	36942478	36942245	31243571	31987144	77049615	84984869	81723396	75593763	74881042	75825606	195633514	225389701	230670008	117471426	110044697	0	177071212	171837222	163815810	81245753	75324266	79188398	295812958	311412230	293612543	118069803	110025146	95258965
		Alanine	14.15	90.055	pos.	67391603	37813548	49050639	162305329	163400802	166526187	156010147	165955007	166760205	289925272	283755240	264978492	238174273	239696622	236948781	397713745	439116059	414964621	341417041	325742326	351593481	344435840	356712817	359076099	379621414	385976892	0	437305515	467770779	471326962	330706345	325216617	331388068	406398333	431309999	431059035	365739919	380708956	359578757
		Alanine	13.8	88.0404	neg.	420214	332398	5841157	41357737	40544886	41278432	39914376	39196309	38599594	44364362	49754080	46429285	49090026	49515071	50081561	74152357	80753784	76149697	85690471	79594539	91793905	65145621	65550307	65995685	101117530	109637914	0	95315527	94463394	95487068	94038317	97525408	96488853	85311866	90432683	90656670	109394557	111110999	98820532
		Aminobutyrate	14.9	104.071	pos.	22849223	21756823	17401983	9871924	9825449	10263127	9996904	10260136	10697366	34992584	34428999	32358340	33054438	35050638	33186301	105930974	119596143	109455700	76440540	72243694	79490500	160761616	160308868	164145045	103853336	98397225	0	145554024	149112326	151838891	82492111	79333110	82035793	154140483	174986257	168713261	90739164	91430625	86032000
		Aminobutyrate	13.6	102.056	neg.	25737	14688	462340	3115408	3146332	3054186	2915946	2830098	2976561	2869756	3001488	2624708	2808808	2840662	2918083	3956916	4031588	3861440	3821240	3967668	3635182	4910334	5282231	5382382	4552121	4605711	0	4463737	4469404	4385896	4740656	4368290	4473339	4822789	5327160	5405639	4653120	4622114	4150795
		AMP	16.3	348.07	pos.	13880777	9402431	43213849	71178	79552	64978	151652	84740	134180	5045498	3525175	3291363	2271243	2236318	2419069	2123547	1957205	2002565	1637576	1718656	1522750	1936933	1963191	3259257	1063995	887661	0	1559960	1405646	1848997	2950786	1031023	810801	1519147	1189518	877682	678271	2495387	1087304
		AMP	14.35	346.056	neg.	12346	16267	5057488	0	0	9433	0	0	0	365689	161636	133148	79358	68867	293196	208946	205612	184225	213350	268600	269497	293518	349339	731603	224848	90340	0	258354	175883	351380	834353	248746	185802	310441	169765	144979	164792	828889	273234
		Arginine	14.5	175.119	pos.	467203609	80947681	1152763764	5766832641	5886547444	5817513867	5929473542	5709617578	5813361877	1708225064	2222383271	2571928994	2703973663	2841775683	3001071460	3110307993	3469422283	3818691114	3960240815	4112637186	4204610240	4187865995	4447162812	4606449266	4735122476	4772812033	0	4753590890	4917539436	5023021412	5103530418	4993221007	5020774295	4805402142	4766589164	4899543573	5290287900	5041188733	5259108410
		ArgSucc	14.85	291.13	pos.	902227	254247	1034625	1771499	1658690	1774731	1708329	1756935	1629443	1152397	1269791	1351953	1103072	1072365	1005690	1844949	2091764	2087151	1298753	1401640	1377607	2213331	2184717	2265796	1455919	1338278	0	1771738	1805355	1884841	1311378	1215039	1327517	2202936	2372277	2257347	1331094	1522721	1244162
		Asparagine	15.5	133.061	pos.	7187812	5421045	24942483	481846956	479527069	483600502	455184543	461142552	467519957	522623075	548027511	519074112	502221433	500756450	496775078	539949494	580714735	555208955	515100400	501681651	515568063	519796162	534161392	548497820	520128939	509404658	0	489738101	512650532	509343140	497339376	501849840	503067873	409529486	438516389	446845270	483027409	490603191	452979026
		Asparagine	14.7	131.046	neg.	486329	229484	2890186	142266169	143466845	144745054	133214803	132845505	135764202	124569715	140330724	129066885	139884060	135113962	139310762	120635184	124420183	118562868	146201902	141250396	147638742	110873644	109702924	114049390	155274039	154860220	0	112409532	109593370	111519439	152135924	153169529	153434554	94252945	96195833	94900162	150826775	151669208	137229699
		Aspartate	13.9	134.045	pos.	17223643	7826234	10106256	97001457	98325504	97534423	93623288	96239530	98586063	73905899	78037420	72287618	77386218	76705737	79111249	101124527	114590845	106670166	95950052	95935331	99484205	121778071	139519262	146640850	111860105	111063885	0	134083312	152807844	160603055	115129769	113180658	111474898	134278542	157196608	159330714	120521677	121710212	110974701
		Aspartate	14.4	132.03	neg.	27826960	14819942	28416484	1003007676	1039772517	1024518386	995054478	998502466	992433823	730905161	772753864	738842369	879920296	862794893	878855540	814603027	866799607	825485422	1016954625	1039053462	1057544247	829763829	814886346	845878286	1107823548	1104224027	0	918242549	894960953	909519519	1125143656	1137525743	1126817615	911833317	914835323	875644311	1100328380	1112210506	1123998346
		ATP	16.65	508.003	pos.	3356	0	384476	0	0	0	0	0	0	4274	0	0	14041	0	109831	14935	3358	46685	34583	7882	8557	18316	3968	12592	27960	8984	0	6254	0	3560	6102	29720	0	3141	14305	11559	2672	0	0
		ATP	16.85	505.988	neg.	0	0	13223	0	0	0	0	0	0	0	0	0	0	0	0	0	0	0	0	0	0	0	0	0	13537	0	0	0	0	0	0	0	0	0	0	12915	0	0	0
		Betaine	12.3	116.072	neg.	85814	519987	1625084	128300714	129888478	128211519	108896100	111371986	114560997	63210330	68660718	63004056	73674245	69674252	73940468	40675373	39810339	38686829	76345484	71436602	75119362	23811441	21498744	23449385	74501098	77487723	0	31332626	29099294	29435473	87237588	91825442	92908635	14800886	11897561	11561791	92096326	96707957	83240421
		cAMP	13.3	330.06	pos.	0	0	424816	17	0	0	0	0	0	0	0	0	0	0	0	0	0	0	0	0	0	0	0	0	0	0	0	302	0	0	0	0	0	0	0	0	0	0	0
		cAMP	10.45	330.06	neg.	0	0	0	0	0	0	0	0	0	0	0	0	0	0	0	0	0	0	0	0	0	0	0	0	0	0	0	0	0	0	0	0	0	0	0	0	0	0	0
		Carbamoylaspartate	12.6	177.051	pos.	186	11297	7722	21143	7508	13570	16248	39027	27412	158151	299385	331173	452643	481094	296869	125013	48676	129948	74469	7305	2510	0	0	0	2636	3977	0	0	2288	0	7434	19095	0	0	2118	0	0	0	7440
		Carbamoylaspartate	13.55	175.036	neg.	135535	55333	8686	639403	573189	573434	728564	694587	669516	675819	642281	520369	494084	531131	551182	1457478	1500403	1404290	1179547	960052	2166275	2582996	3335978	3112082	1234725	1181107	0	1845760	1817313	1660184	1249400	1210590	1403912	2600593	2967601	3137555	1236671	1089720	1044433
		Carbamoylphosphate	12.5	141.99	pos.	0	17	0	0	0	0	0	2289	0	0	0	0	0	0	0	0	5913	0	0	0	0	0	0	0	0	0	0	0	0	0	0	0	0	0	0	0	0	0	0
		Carbamoylphosphate	12	139.975	neg.	272070	79144	180698	349444	441875	396667	419579	409358	500990	398350	277689	262504	274874	302150	228132	255536	311695	281560	468109	510808	513001	501889	538296	635896	554972	785605	0	761987	457419	508839	575280	599623	592465	460507	441449	576535	505130	586270	507706
		Carnitine	14.75	162.112	pos.	2243328	1917797	2810683	463736218	454044616	465697850	445472931	440780787	449196788	439693234	488177074	455819927	504523801	499440293	495330864	467560409	495991332	452514788	546623885	561946365	547631497	474750188	448544070	471233390	595771223	583611886	0	463975149	466447082	467094930	613149329	625743358	620421843	446804457	466960926	470850706	625815660	652130678	565756953
		CDP	16.7	404.025	pos.	0	0	93282	0	0	0	0	0	0	0	0	11214	0	2903	0	0	0	0	0	0	3374	8718	0	3366	8314	0	0	0	2245	0	0	3881	2009	0	3896	3542	0	0	0
		CDP	16.95	402.011	neg.	0	0	0	0	0	0	0	0	0	0	0	0	0	0	0	0	14784	15523	0	0	15597	0	0	0	26740	0	0	0	0	0	0	0	0	0	0	0	0	0	13449
		cGMP	12.15	346.055	pos.	0	0	0	0	0	0	0	0	0	0	0	0	0	0	0	0	0	0	0	0	0	0	0	0	0	0	0	0	0	0	0	0	0	0	0	0	0	0	0
		cGMP	12.15	344.04	neg.	0	0	0	0	0	0	0	0	0	0	0	0	0	11208	0	0	0	3791	0	0	0	0	0	0	0	0	0	0	0	0	0	0	0	0	0	0	0	0	0
		Choline	15.25	104.107	pos.	18945006	16615144	39252811	628537115	639242912	646257366	601926941	574633514	570622618	671142087	732933803	656787388	692749588	678662881	685354535	432800353	447707166	426083645	527237246	503985469	493376379	202148654	201264946	156742871	409745074	378227612	0	142315287	114783980	173357046	555238817	566254768	567266262	67876036	103070114	63470320	575353310	560549780	560531158
		Citrate	13.95	191.02	neg.	185018989	163656939	561331827	941616570	916484930	888571544	1044006183	1013336508	969149158	1653253896	1347791228	1203313795	1135105421	1060538326	1085062259	1110482665	1178659968	1151399973	1201605925	1188450046	1165580072	1169974858	1179233806	1196516778	1191200943	1191526382	0	1199758498	1214168172	1227384762	1198493367	1171369066	1167481029	1215094536	1289037897	1346885495	1305910490	1275606627	1261573785
		Citrulline	15.25	176.103	pos.	23232854	13131980	9421549	91656402	91196583	93254915	92097916	95568325	95290022	113028338	112886778	110418558	100810119	101674972	97909829	97457517	102650789	101734193	85838889	86851479	81872246	56788265	54492135	54647934	72482855	71957078	0	61832500	64868293	63933672	76897708	77673282	78748355	30414517	27347070	28608348	71063172	72704436	68824416
		Citrulline	14.6	174.088	neg.	0	0	0	2997699	3051806	3065826	2826000	2937536	2916347	2514784	3110409	2637348	3157940	2868687	2976147	2105667	2215882	2078454	2548552	2439562	2610422	1063442	995797	1050145	2487167	2347291	0	1258174	1451036	1337444	2721748	2827268	2688837	609206	479742	379667	2867660	2817599	2357183
		CMP	13.75	324.059	pos.	85127	46976	344142	0	0	0	9513	0	8210	16933	22038	0	11927	17283	0	40637	66339	28809	120264	27809	66742	251502	208899	420291	102812	84086	0	80832	125143	130189	32044	46870	32226	97748	53075	42362	85298	43441	65820
		CMP	13.75	322.045	neg.	0	0	62599	0	0	0	0	0	0	0	14886	0	0	10573	12627	0	24977	26470	100202	0	32677	105021	60678	228540	44685	95318	0	22683	37961	34837	27811	10963	79165	13571	0	0	11161	43544	66843
		CoA	13.05	768.122	pos.	0	0	0	0	0	0	0	0	0	0	0	0	0	0	0	0	0	0	0	0	0	0	0	0	0	0	0	0	0	0	0	0	0	7492	0	0	0	0	0
		Creatine	13.65	132.077	pos.	11230201	11410772	4966459	1620732793	1685124821	1611421726	1581365438	1700187221	1647382724	1846114041	1847568487	1754628614	1801517295	1864415102	1814760500	1638892467	1737690825	1637951630	1779499375	1719956694	1762562717	1500811927	1567066601	1522823681	1815726204	1868027288	0	1353372541	1325652190	1298832610	1799145586	1761144674	1794714411	1257069286	1352661338	1313219938	1813175647	1846504902	1776708399
		Creatine	13.65	130.062	neg.	0	0	0	3150657	3126452	3221236	3036967	3036019	2861725	2820930	2946831	2810207	3049023	3149865	3123537	2560520	2857381	2598273	3320718	3086537	3374623	2351503	2466373	2357685	3425161	3434035	0	2033098	2111466	1952854	3399356	3598072	3625090	1890313	1880201	1870056	3452819	3733677	3393905
		Creatinine	8.7	114.066	pos.	23722065	14982627	15110211	453394898	468823327	457654610	444033253	448938605	434086915	544109357	566322065	563230898	628402892	608902923	616044253	651067738	696978379	621544064	670515234	652456847	670346214	689526323	696423231	736564702	730489628	743549843	0	706224089	746723885	757791262	734733695	754823896	760925684	762209406	814299887	802440258	764582585	789981370	710414808
		Creatinine	8.7	112.052	neg.	95469	918903	81100	37835054	38736088	38775393	36048062	36774449	36532907	32187415	35028459	32962671	36057021	35286672	35378579	38549725	40318127	37567155	39376675	38460128	39227833	41011826	41730387	43981103	45228845	43991087	0	42717189	44345312	45100335	44915866	45832147	45859711	45222920	49390517	47830579	47315822	48292746	42915745
		CTP	16.45	483.992	pos.	0	0	0	0	0	0	0	0	0	0	0	0	0	0	0	0	0	0	0	0	0	0	0	0	0	0	0	0	0	0	0	0	0	0	0	0	0	0	0
		CTP	17.45	481.977	neg.	0	0	0	0	0	0	0	0	0	0	0	0	0	0	0	0	0	0	0	0	0	0	0	0	0	0	0	0	0	0	0	0	0	0	0	0	0	0	0
		Cystathionine	17.7	223.075	pos.	45216	7143	303827	6262756	6278124	5992628	6042082	6083834	6134976	5908773	6799464	6491488	6358881	6448231	6672168	7291935	7447662	7123196	6530501	6454519	6395474	6857566	7080449	7060444	6611490	6195193	0	7015581	7040666	7073425	6084727	6151932	6348773	7101798	7238856	7520421	6330032	6113211	5445500
		Cystathionine	17.45	221.06	neg.	0	0	0	102774	215954	174366	0	138306	63760	78190	39587	70330	103278	115224	105281	71665	106167	79479	93960	154376	142885	137328	134180	100273	165024	204665	0	205619	108607	231586	214888	208228	148210	128098	109531	189643	180246	162986	127608
		Cysteamine	13.1	78.0372	pos.	0	4425	6743	0	0	0	0	0	0	0	0	0	0	0	4749	0	0	0	0	0	0	0	0	0	0	0	0	0	0	0	0	0	0	0	0	0	0	0	0
		Cysteine	16.35	122.027	pos.	4773188	3702220	344894958	7957104	8012347	7956468	7925946	7929781	7848726	32605815	29679581	27640917	24556240	23008476	21812665	22827109	21643725	21149847	17782105	16701325	15975765	16898883	17145398	16659683	14260474	13789990	0	14899089	15060595	15372023	12472697	12341727	12064342	12623181	12139561	12661516	11230204	10834878	10411489
		Cysteine	13.9	120.012	neg.	0	9788	13639868	21049	24747	10869	41166	50592	45807	989564	1032777	858533	865170	703648	689504	533246	629864	510020	637433	491985	344038	408583	283074	418720	416540	422809	0	309604	283305	313921	301188	361006	319658	367944	265091	373919	277009	328740	313864
		Cystine	16.95	241.031	pos.	1288212	447311	53141123	1650671697	1675550318	1643156106	1588058113	1593404059	1645721690	1191445778	1340542527	1307345115	1449562286	1427377252	1448530208	1230312024	1229472478	1174588646	1360080503	1352006801	1357371675	947479964	934464786	918293221	1299634682	1296850783	0	1091027078	1090129649	1085852714	1329638340	1368252236	1386760625	916032586	897690511	894759589	1316491623	1303741451	1214268159
		Cystine	17.45	239.017	neg.	20036	0	5023630	258706509	260590493	258901414	250036704	251010540	250294366	175138062	202435627	193801218	222767458	220159934	222035496	171060559	175334566	167042062	213374697	208479754	213432294	130416095	126113190	127497292	209335841	213285609	0	160110925	159014477	160046715	235361744	242861105	248193040	133379103	126673489	127608437	230697038	240961886	214839446
		Cytidin	10.55	244.093	pos.	608598	511195	33008	7278499	7243572	7381132	6230997	6326090	6999110	591290	589683	485261	698937	578304	490973	730860	846413	836937	761009	740619	795259	3808982	3952339	4186525	1352922	973292	0	80765	26016	13536	16367	9786	27188	8645	7718	3074	92058	70716	143466
		Cytidine	18	242.078	neg.	0	0	5576939	0	0	0	0	0	0	34883	0	0	45836	18306	121627	40650	84715	32374	157066	46592	64946	628982	710767	692244	212781	109263	0	571703	15698	387705	126958	507074	164023	400413	681072	262665	315447	350488	197402
		Cytosin	3.75	112.051	pos.	12487244	15856829	15461544	5032322280	4967948551	4945967974	5094643797	5127777849	5066198996	6258067673	6058091585	6013308224	5963146799	6045706425	6205356002	6018026318	6322227886	6001477514	5844851109	6074536559	6020818811	5998655379	5982617462	5852196003	5529078761	5820825751	0	5686102479	5626494036	5498556360	5694615265	5505401970	5588665599	5538154393	5472444660	5587423923	5449519490	5450746574	4798101053
		Cytosin	10.5	110.036	neg.	22092085	32106254	21600109	1348445	1465577	1496789	1188559	1266187	1382004	4104060	4338016	4485694	3994675	4302950	4283040	3949159	4315057	4464080	4423850	4262169	4500082	4009075	4102319	4019858	3801568	3889998	0	3808928	3602746	3910759	3859292	4112710	4037053	3771233	3194887	3370111	3649685	3538239	3450205
		dADP	15	412.042	pos.	0	0	0	0	6052	0	0	0	0	0	0	0	0	0	0	0	0	0	0	0	0	0	0	0	0	0	0	0	0	0	0	0	0	0	0	0	0	0	0
		dADP	7.15	410.027	neg.	0	0	0	0	0	0	11075	0	0	0	0	0	8751	0	0	0	0	0	0	0	0	0	0	0	0	0	0	0	0	0	0	0	0	0	0	0	0	0	0
		dAMP	13	332.075	pos.	17686	3882	0	0	0	0	0	0	0	0	6065	0	0	0	0	0	0	0	0	0	0	0	0	0	0	0	0	4230	0	0	0	0	0	0	0	0	0	0	0
		dAMP	5.5	330.061	neg.	0	0	0	0	0	0	0	0	0	0	0	0	0	0	0	0	0	0	707	0	0	0	0	0	0	0	0	0	0	0	0	0	0	0	0	0	0	0	0
		dATP	16.45	492.008	pos.	2929	0	0	0	0	0	0	0	0	0	0	0	0	0	0	0	0	0	0	0	0	0	0	0	0	0	0	0	0	0	0	0	0	0	0	0	0	0	0
		dATP	17.45	489.994	neg.	0	0	0	0	0	0	0	0	0	0	0	0	0	0	0	0	0	0	0	0	0	0	0	0	0	0	0	0	0	0	0	0	0	0	0	0	0	0	0
		dCDP	8.25	388.031	pos.	0	0	0	0	0	0	0	0	0	0	0	0	0	0	0	0	0	0	0	0	0	0	0	0	0	0	0	0	0	0	0	0	0	0	0	0	0	0	0
		dCDP	6.25	386.016	neg.	0	0	0	0	0	0	0	0	0	0	0	0	0	0	0	0	0	0	0	0	0	0	0	0	0	0	0	0	0	0	0	0	0	0	0	0	0	0	0
		dCMP	12.5	308.064	pos.	243790	3180	1496439	0	0	0	0	0	0	452414	1062086	2149083	3092687	3500552	1438384	605604	69806	209862	4989	4221	0	7776	0	0	0	0	0	0	0	0	0	0	0	0	0	0	0	0	0
		dCMP	10.55	306.05	neg.	0	0	0	0	0	0	0	0	0	0	0	0	0	0	0	0	0	0	0	0	0	0	0	13705	0	0	0	0	0	0	0	0	0	0	0	0	0	0	0
		dCTP	17.45	467.997	pos.	0	0	0	0	0	0	0	0	0	0	0	0	4913	0	0	0	0	0	0	0	0	0	0	0	0	0	0	0	0	0	0	0	0	0	0	0	0	0	0
		dCTP	10.75	465.982	neg.	0	0	0	0	0	0	16613	0	17407	26891	47299	59562	26131	14033	19218	27784	97747	34925	45658	33254	0	44001	30551	8346	0	21924	0	40049	46018	46729	54058	24513	35673	65437	61009	78104	56874	37670	57688
		dCytidin	12.5	228.098	pos.	413738	336786	56949	4631737	4791872	4344849	4346716	5163386	4967717	1191619	1250019	1120695	1399277	1048336	1019171	1032000	1116794	1230309	1342343	1360386	1437926	1607911	1605912	1685071	1563461	1524085	0	1591647	1739024	1678353	1743899	1740471	1803018	1896475	1965524	1796207	1813151	1741749	1518541
		dCytidine	9.5	226.083	neg.	146887	136783	0	0	0	0	0	0	0	0	0	0	0	0	0	0	0	0	0	0	0	0	11335	0	0	16482	0	0	0	0	0	0	0	0	0	0	0	0	0
		Deoxyribose-phosphate	12.45	215.032	pos.	0	5011	2475	0	0	0	0	0	0	0	146	0	0	0	0	0	0	0	0	0	0	0	0	0	0	0	0	0	0	0	0	0	0	0	0	0	0	0	0
		Deoxyribose-phosphate	13.3	213.017	neg.	28736	8362	13759	1101966	1310561	1297190	1227591	1259535	1512782	229041	209429	278398	253409	298152	239064	450628	575754	578912	412088	404853	381996	521172	622058	734483	506424	542808	0	385723	446913	498328	620975	668588	682510	492517	405832	346909	661064	678386	488356
		Dihydrofolate	12.7	444.163	pos.	0	0	0	0	0	0	0	0	0	0	0	0	0	0	0	0	0	0	0	0	0	0	0	0	0	0	0	0	0	0	0	0	0	0	0	0	0	0	0
		Dihydroorotate	12.5	159.04	pos.	73122	34644	0	6621	0	0	0	6219	0	0	0	0	0	0	0	0	0	0	0	0	0	0	0	0	0	0	0	0	2750	0	0	3006	0	0	1851	6317	2060	0	2285
		Dihydroorotate	10.35	157.025	neg.	2768181	2705781	3514237	6484464	6718356	6277836	5443889	5732925	5863105	3538451	4201949	4068964	4598727	4729441	4800095	5060304	5268901	5680726	6213403	6096165	6267538	6870002	7153863	7480917	7411168	7884139	0	8057550	8264240	8109200	8273990	8351489	8545052	9032465	8827357	9429049	8862323	9125450	7841856
		Dihydroxyacetone phosphate	16.75	168.991	neg.	55006	0	18706	0	0	0	21942	36662	18433	255015	93560	83780	57261	99687	89889	353186	321541	293404	60726	111748	145456	434437	518859	531634	132512	159046	0	1167380	1268066	1398459	935231	965508	1005982	1556940	1900236	1677202	1317518	1572335	1212131
		dInosin	10.8	253.093	pos.	0	0	0	44509	38226	738	44840	5622	0	4314	33282	0	0	0	23221	0	50941	75587	0	40514	33089	34538	72545	74943	57875	164381	0	58044	170191	91347	174145	41967	54251	94173	64270	107109	109512	114398	104793
		dInosin	8.7	251.079	neg.	0	20433	0	0	0	0	0	0	0	0	0	0	0	0	0	0	0	0	0	0	0	9944	0	0	0	0	0	0	427	0	0	0	0	0	0	0	0	0	0
		dTDP	12.5	403.03	pos.	0	0	0	0	0	0	0	0	0	0	0	0	0	0	0	0	0	0	0	0	0	0	0	0	0	0	0	0	0	0	0	0	0	0	0	0	0	0	0
		dTDP	6.25	401.016	neg.	0	0	0	0	0	0	0	0	0	0	0	0	0	0	0	0	0	0	0	0	0	0	0	0	0	0	0	0	0	0	0	0	0	0	0	0	0	0	0
		dThymidin	9.5	243.098	pos.	2380238	3715230	408948	5992	6639	11171	3766	11773	10557	48585	7559	64883	106618	74130	60623	30970	24078	5990	28495	3630	14643	6381	3628	6481	972	12969	0	4300	10716	4920	9245	7365	9013	14366	15415	13816	7952	8400	43118
		dThymidine	12.7	241.083	neg.	96597	10900	0	5264017	5444524	5645291	4948864	5403202	5011490	2900914	3255520	3281813	3973715	3920421	4120883	3205950	3192364	3061613	4522355	4765911	4594965	3027101	3369233	3273976	4605806	5082929	0	3973919	3665196	3439945	4775031	5244005	4897095	3556346	3142689	3099111	4933489	5013799	4786043
		dTMP	13.1	323.064	pos.	0	0	0	0	0	0	0	0	0	0	330	0	1303	0	0	0	0	0	0	0	0	0	0	0	0	0	0	0	0	0	0	0	0	0	0	0	0	0	0
		dTMP	13	321.049	neg.	0	0	0	0	0	0	0	0	0	0	0	0	0	0	0	0	0	0	0	0	6802	0	0	0	0	0	0	0	0	0	0	0	0	0	0	0	0	0	0
		dTTP	17.45	482.997	pos.	0	0	0	0	0	0	0	0	0	0	0	0	0	0	0	0	0	0	0	0	0	0	0	0	0	0	0	0	0	0	0	0	0	0	0	0	0	0	0
		dTTP	17.45	480.982	neg.	0	0	0	0	0	0	0	0	0	0	0	0	0	0	0	0	0	0	16456	0	0	0	0	0	0	0	0	0	0	0	0	0	0	0	0	0	0	0	0
		dUDP	14	389.015	pos.	0	0	0	0	0	0	0	0	0	0	0	0	0	0	0	0	0	0	0	0	0	0	0	0	0	0	0	0	0	0	0	0	0	0	0	7851	0	0	0
		dUDP	9.2	387	neg.	0	0	0	0	0	0	0	0	0	0	0	0	0	0	0	0	0	0	0	0	0	0	0	0	0	0	0	0	0	0	0	0	0	0	0	0	0	0	0
		dUMP	8.6	309.048	pos.	0	0	3597	0	0	0	0	0	0	0	0	0	0	0	0	0	0	0	0	0	0	0	0	0	0	0	0	0	0	0	0	0	0	0	0	0	0	0	0
		dUMP	10.65	307.034	neg.	0	0	0	16943	16603	18276	55397	129982	60411	1754549	2067732	1913242	981860	804372	1068054	6013357	5416255	3871330	756784	715935	714136	2839438	2668677	2232627	542696	257802	0	476844	412746	292206	135157	90119	133483	573569	570044	451130	282720	207788	253780
		dUridin	13.25	229.082	pos.	939009	236259	4248	0	0	0	0	0	5751	0	0	11626	0	0	0	0	0	0	0	0	10333	2820	0	0	0	0	0	0	0	0	0	9143	0	0	5127	0	0	0	0
		dUridine	12.55	227.067	neg.	83418	74176	11015	695005	624492	674072	738581	761951	549696	659926	892867	620500	754284	821946	719682	499790	582677	586684	899998	617851	861099	513706	476270	423742	843674	877433	0	629700	529445	514677	764588	958470	803603	582482	523467	414084	880527	1014405	1006680
		dUTP	17.45	468.981	pos.	0	0	0	0	0	0	0	0	0	0	0	0	0	0	0	0	0	0	0	0	0	0	0	0	0	0	0	0	0	0	0	0	0	0	0	0	0	0	0
		dUTP	17.45	466.966	neg.	0	0	11635	0	0	0	0	0	0	0	16029	14635	0	0	0	0	0	0	0	0	0	0	0	0	0	0	0	0	0	0	0	0	0	0	0	0	0	0	0
		Erythrose-4-phosphate	13.15	201.016	pos.	0	0	0	0	0	0	0	0	0	0	0	0	0	0	0	0	0	0	0	0	0	0	0	0	0	0	0	0	0	0	0	0	0	0	0	0	0	0	0
		Erythrose-4-phosphate	14.2	199.001	neg.	0	0	0	0	0	0	0	3341	0	0	0	0	0	0	0	0	12784	0	0	0	0	0	0	14059	14556	0	0	0	0	0	0	0	0	0	0	10811	0	0	0
		FAD	12.4	786.164	pos.	0	0	0	0	0	0	0	0	0	0	0	0	0	0	0	0	0	0	0	0	0	0	0	0	0	0	0	0	0	0	0	0	0	0	0	0	0	0	0
		FAD	12.3	784.15	neg.	0	0	0	0	0	0	0	0	0	0	0	0	0	0	0	0	0	0	0	0	0	0	0	0	0	0	0	0	0	0	0	0	0	0	0	0	0	0	0
		FADH2	12.5	788.18	pos.	0	0	0	0	0	0	0	0	0	0	0	0	0	0	0	0	0	0	0	0	0	0	0	0	0	0	0	0	0	0	0	0	0	0	0	0	0	0	0
		FADH2	8.35	786.166	neg.	0	0	0	0	0	0	0	0	0	0	0	0	0	0	0	0	0	0	0	0	0	0	0	0	0	0	0	0	0	0	0	0	0	0	0	0	0	0	0
		FMN	12.8	457.112	pos.	0	0	0	0	0	0	0	0	0	0	0	0	0	0	0	0	0	0	0	0	0	3014	6183	0	0	0	0	0	0	0	0	0	0	0	0	0	0	0	0
		FMN	12.75	455.097	neg.	0	0	0	0	0	0	0	0	0	0	0	0	0	0	0	0	0	0	0	0	0	0	0	0	0	0	0	0	0	0	0	0	0	0	0	0	0	0	0
		FMNH2	12.5	459.128	pos.	0	0	0	0	0	0	0	0	0	0	8889	0	0	0	0	2193	0	0	0	0	0	0	5146	2922	10306	0	0	5837	0	0	0	0	0	3093	10159	2679	0	0	0
		FMNH2	8.55	457.113	neg.	0	0	0	0	0	0	0	0	0	0	0	0	0	0	0	0	0	0	0	0	0	0	0	0	0	0	0	0	0	0	0	0	0	0	0	0	0	0	0
		Fructose-1,6-bisphosphate	16.9	341.003	pos.	0	323	479923	0	0	0	0	0	0	0	0	0	5044	0	0	0	4442	4105	0	7513	0	0	5024	0	0	0	0	0	0	0	0	0	0	0	0	0	4750	0	0
		Fructose-1,6-bisphosphate	16.7	338.989	neg.	57289	31067	732391	14868	0	0	0	0	13132	102094	116899	54305	0	54446	15331	84005	30719	42044	46655	13736	55304	15964	14451	36736	45259	50071	0	11754	45662	0	12318	0	46668	25461	71521	85286	0	41823	35151
		Fumarate	12.1	117.018	pos.	0	0	0	5344	9493	8486	5964	11924	3427	0	8621	2570	3110	3013	2938	11229	20814	21588	22015	26191	29417	49088	42605	64306	42140	48404	0	47367	53456	52017	43081	50725	52975	52140	48318	75929	62343	59386	33338
		Fumarate	15.7	115.004	neg.	3083068	3163092	4375219	16139937	17419918	17351418	17214439	16088363	16179041	13151289	12670141	12297010	14234971	12869153	12733380	13510605	16514152	13318994	14721599	16050532	15080347	13575737	14025407	15464211	16483122	16157534	0	14276880	13720759	14750431	16767788	19516206	16820586	17755048	16642777	15546184	16096432	16843450	16570896
		GABA	14.9	104.071	pos.	27558375	26653477	20970102	11283713	11276939	11786360	11230650	11646650	12120292	36440707	35851109	33717125	34426938	36399380	34317455	107453566	121153048	111072855	77851510	73516942	80764648	162337682	162079310	165895386	105146117	99689963	0	146931265	150655040	153365861	83800816	80587338	83347187	155706189	176701395	170378099	92053338	92721346	87377489
		GDP	16.6	444.032	pos.	0	0	2896031	0	0	0	0	0	0	15815	0	8933	0	3948	86244	14188	3763	25908	18199	14461	8241	64097	9572	3942	4403	7510	0	0	4383	0	0	96288	0	17629	3895	3864	5350	4440	4201
		GDP	17.05	442.017	neg.	0	0	435910	0	0	0	0	0	0	0	14996	0	0	14012	0	0	0	0	17030	0	0	0	0	0	14451	0	0	0	0	0	0	62500	0	0	0	0	11901	13350	0
		Geranylgeranyl-PP	6	449.186	neg.	0	0	0	0	0	0	0	0	0	0	0	0	0	0	0	0	0	0	0	0	0	0	0	0	0	0	0	0	0	0	0	0	0	0	0	0	0	0	0
		Gluconate	16.15	195.051	neg.	22265235	8643413	12130701	50392352	48971488	48835703	64938147	66553782	66936308	44491939	47180497	45581169	54468820	53644017	55577842	60408055	64681781	61950982	68740428	69128890	71124934	78799915	80882066	83514391	82041043	82166072	0	60541516	58598707	58610985	73020817	74620533	75948020	65971877	66716080	66871678	77643197	79829871	71777753
		Glucosamine	12.9	180.087	pos.	1010583	615182	526499	51617363	49714546	47281944	54067822	47930658	46545202	40081164	36755932	31880415	37375685	39943452	44204852	28013454	28888405	32407018	49616154	52220320	48192003	30778317	30081199	30481998	43758969	46620975	0	17652654	15586856	16628111	32356570	33486090	33579004	12178160	13833009	13390507	26828011	25329425	28635110
		Glucosamine	13.5	178.072	neg.	0	0	0	437194	406433	433060	272303	259816	295442	219511	77576	140469	137656	169189	79203	52405	75979	85327	108106	214653	111501	21613	54005	85689	157328	169760	0	104545	116022	57308	123755	97634	89643	86260	45140	59830	148764	128152	147896
		Glucosamine-phosphate	14.15	260.053	pos.	8875	3570	4429	122546	83409	100923	94761	67535	105185	44348	88558	73434	66661	89270	91707	118918	136981	121416	129067	119059	112254	149652	173325	164539	227370	155850	0	231690	287137	314422	223582	335795	305408	315332	387780	322789	465955	423478	417028
		Glucosamine-phosphate	15.15	258.038	neg.	0	12144	0	136681	134108	118700	100076	72025	92066	118189	146064	125023	132266	115669	87223	149712	168195	231922	144107	175365	157879	201863	132776	137836	212297	105635	0	193954	236387	196834	313601	271742	304791	242203	198035	165921	414827	353487	342884
		Glutamate	13.55	148.06	pos.	32976455	15708056	65820821	421120519	434571981	431073899	410798369	430880994	418174931	515767739	538532452	528742834	499428148	528187371	511658412	736194254	766244963	745348187	625521133	632308277	632896128	919383432	981173588	955531661	706588257	695938632	0	840555769	868363335	814848616	670415868	638930404	656438322	907283799	939456139	973621653	702834655	692918443	620129144
		Glutamate	14.2	146.046	neg.	3620324	2064288	28264044	320168089	325109143	312596604	304396308	305750362	307908873	343361620	357185123	323245342	339271562	345426760	343877477	471324197	485839845	461418848	461384144	445789579	436796590	600230901	612274870	637836060	511676937	512635844	0	533083661	529827954	515897753	500701770	504467108	496188025	590094543	607785206	609417038	516722342	523942645	476199645
		Glutamine	14.8	147.076	pos.	8342535	5620702	75678413	4542066994	4798525533	4649847304	4065493899	3973717772	4098668506	3600019250	3674242181	3533513382	4558405709	4337597532	4387752617	1808461579	1456666258	1487697801	3920609940	3957692912	3908355876	1061796862	273309893	119025244	3520404697	3529350080	0	986752906	279497657	109217793	3557598117	3621381447	3636269377	1002981532	308996142	125373406	3263791090	3334822870	3226220225
		Glutamine	14.3	145.062	neg.	228400	19761	3293770	1216259381	1265662722	1238312252	977973999	973899947	968231455	513485353	588471715	537279287	1034647051	1018591794	1023211854	120794773	79709334	84940288	830596746	841534605	851966208	53008343	8576601	3384669	749348123	766878063	0	51999189	8943907	3208044	792075921	816246993	825584944	51326067	10481009	3944979	684696364	713202539	663594489
		Glycerol-3-phosphate	14.45	173.021	pos.	82569	9980	96582	8194	7729	0	0	0	9155	9737	0	0	0	9406	0	7723	14823	53050	18214	19378	8479	103948	60816	70657	11291	22917	0	245361	251012	215718	300794	298967	303637	365607	308464	380961	502364	410033	354962
		Glycerol-3-phosphate	14.35	171.006	neg.	340275	150681	482650	757873	730335	683795	995020	946243	941808	1142376	1060954	976204	1068276	992602	1137821	2121859	2240254	1931006	1490659	1697382	1618064	3238039	3253864	3567515	2079660	1775328	0	6161801	6392762	6064270	7198427	7395389	7731148	7048950	7375285	7104179	9780188	9948988	9496828
		Glycine	14.65	76.0393	pos.	20191585	17722533	22055796	15678963	16125183	15507939	14267208	14395306	14888276	20499042	22301003	21329749	19872867	18749499	19317768	34177162	36096652	33226728	27871702	26504191	27500720	47340283	52366147	51097645	31768179	30298124	0	52535266	55900182	54177610	30144604	30904251	31260167	68456716	74359383	74691563	34654973	33805452	30713262
		Glycine	14.15	74.0247	neg.	1401104	1846186	5815421	14827604	16249770	15344487	14632030	14838811	15146844	13721940	15122057	14012459	16184906	15528806	16277147	19302450	19820679	17658590	22362093	22552999	23809852	26033796	26445910	28203712	28103287	27666908	0	32539131	30685057	31299486	28593743	30182278	29721843	45254404	46910314	46063465	33169759	32288929	29092081
		GMP	14.55	364.065	pos.	120365	40214	2176390	0	0	0	12619	0	19659	181463	294429	207703	96757	122083	102149	284936	525609	234953	544261	311657	307796	604115	474482	907417	137995	168879	0	451067	527225	595029	247359	340245	470892	509211	255001	304068	198780	813544	294371
		GMP	14.45	362.051	neg.	0	4326	1915263	0	0	0	0	11358	21173	278592	417445	336782	177955	301497	329703	380138	643557	317654	812182	581669	477991	613739	503291	1052231	294611	295074	0	596173	619148	766584	273528	427070	551031	559299	230397	239263	236923	981172	335801
		GSH	13.55	308.091	pos.	6385492	4511524	47232447	309603	311295	261121	471839	438624	395796	6085092	4276497	3611867	2740605	2062000	1954946	2225877	2372352	2297372	2139320	1892574	1720878	3128684	2119192	2562706	1513652	1183381	0	1550466	1669081	1633266	1066439	1036227	1021934	1286208	1119111	1216422	858132	700568	712003
		GSH	14.55	306.077	neg.	1258194	1250703	54691083	305417	270239	225244	415165	363683	284364	3073615	2422094	2063047	1750933	1609203	1575509	1419824	1315297	1277616	1406546	1110933	1078659	1569132	1078958	1260541	890295	881461	0	920107	749465	867850	825490	758667	692933	866399	599264	669016	534817	611301	553642
		GSSG	14.5	613.159	pos.	0	0	150907	0	0	0	0	0	7383	0	0	0	0	0	0	3178	5470	0	0	0	0	7071	0	0	0	0	0	0	0	0	0	0	0	0	0	0	0	0	0
		GSSG	15.05	611.145	neg.	0	0	0	0	0	0	0	0	0	0	0	0	0	0	0	0	0	0	0	0	0	0	0	0	0	0	0	0	0	0	0	0	0	0	0	0	0	0	0
		GTP	16.95	523.998	pos.	0	0	9785	0	0	0	0	0	0	5580	0	0	0	0	0	0	0	2992	0	0	0	4453	0	3493	0	0	0	2756	0	0	0	0	0	0	0	2746	0	0	0
		GTP	17.45	521.983	neg.	0	0	0	0	0	0	0	0	13458	0	0	0	0	0	0	0	0	0	0	0	0	0	0	0	0	0	0	0	0	0	0	0	0	0	0	0	0	0	0
		Guanin	10.65	152.057	pos.	7796163	4301486	1193318	201154	200273	209566	333062	409512	422823	669750	253267	239612	275667	215852	233420	249768	303626	257231	385992	307728	363427	453705	352667	406345	426764	448826	0	281908	295670	253597	328182	403871	454777	266407	278782	616188	392153	534534	512603
		Guanin	10.25	150.042	neg.	84262	70970	231	4717	0	7784	14727	36045	20115	35472	0	0	4744	0	0	0	0	0	16200	6100	4014	0	0	3732	19550	21762	0	0	0	0	4518	19555	23559	0	0	49333	33998	29673	41815
		Guanosin	11.1	284.099	pos.	244963	248140	36142	7956	0	7226	9675	23706	0	94799	7059	0	0	0	16449	16479	10117	0	56546	0	23349	24645	18596	24462	60945	69777	0	0	11482	26776	129260	221973	285343	10187	0	5137	177042	484757	326336
		Guanosin	11.85	282.084	neg.	0	0	0	164285	168379	159194	453771	392541	317268	179879	204699	131302	230053	194508	147336	46927	131902	135130	252029	350019	196874	128400	173908	147976	237988	403669	0	88642	140648	116306	354992	336505	218262	160687	190367	173854	365605	311334	180109
		Hexosephosphate	14.25	261.037	pos.	16239	5017	133590	0	0	0	0	0	0	24811	0	7878	12059	0	13409	24905	39467	39614	82405	83990	21170	188657	222107	170942	96690	47359	0	230530	250465	285902	166828	135127	283697	365670	429056	448148	270056	279701	172096
		Hexosephosphate	15	259.022	neg.	97884	85987	1737006	543302	404121	423197	840698	729929	794127	2581094	1993166	1870555	2363433	2284378	2235038	2887443	3101826	2929670	3305883	3323169	3489724	4522846	4798712	4792193	4128251	3926523	0	5237786	5326181	5170162	4757831	5035964	5649303	6328277	6683101	6592016	5265316	5400501	5563962
		Histidine	17.1	156.077	pos.	48026609	26596587	93602893	2504291536	2563329155	2500271714	2434172748	2392898209	2436831785	2444238397	2871886973	2732239277	3053999335	3027189649	3077635559	2621036664	2703558020	2555966206	3258991719	3145465276	3216243078	2481752172	2446736719	2477132508	3376853778	3315387815	0	2788953725	2773456886	2758453123	3483159870	3647938005	3658883312	2689881681	2722723231	2707161301	3628921652	3648472037	3188967296
		Histidine	17.15	154.062	neg.	524299	255187	2009955	55560360	55397408	53588632	55970763	54246290	53236588	50897102	59506668	56396366	64710002	64187570	66332427	55784390	58288171	55391590	73655955	70701735	73774865	56045488	55457377	57495969	79380875	78155236	0	64236464	64673737	65219641	85895390	90019890	89705590	64007468	66211660	65635498	90686542	91665989	81566105
		Homocysteine	12.7	136.043	pos.	14363	7619	159052	1525728	1489042	1356888	1231536	1305708	1445950	589639	612710	415684	526986	527396	595869	601936	682684	703430	847008	791019	841524	759987	684746	757134	775317	864292	0	776029	725009	783446	879028	770511	813569	559004	535294	542033	819520	789486	662354
		Homocysteine	12.45	134.028	neg.	0	14196	45877	28545	55308	42966	20745	32878	49905	21521	25265	36912	29034	41636	37749	16980	75284	79502	27046	41002	54744	43271	25542	41092	59625	66475	0	23820	31012	41351	50880	77993	82071	6856	35773	29965	25708	81296	47915
		Homoserine	13.9	120.066	pos.	8630995	6493582	12416665	287757460	290814303	293790569	276123861	280690739	286399299	228150112	242292898	217810909	228895661	218886673	222828873	217913680	246166847	228902961	227784023	228537881	231098076	218587324	254945627	276028957	243431590	242399930	0	218195186	272694392	275268544	255424292	257909529	251735157	196934263	230344478	231188762	259341115	268001750	246553475
		Homoserine	14.25	118.051	neg.	43738	9592	540946	102019610	102418275	103069819	97343622	98318375	97643560	65646860	75511498	70186435	86617716	85076924	85210122	52257860	54290104	51138454	92867708	92029311	96330976	46028238	43389126	46626543	102205530	104154968	0	52607373	50010151	51250884	108031667	111686860	109001062	46366536	45850527	44730987	107789395	113483328	103873180
		Hydroxybutyrate	8.8	103.04	neg.	3042484	7146180	7616919	51641121	52124206	52222571	48200578	49462015	49266104	40412693	43731735	40028513	43586838	42665317	42865125	51891086	54143424	51325747	53676918	52569550	55488484	73878250	76598950	78282895	65524183	62717132	0	78003791	80535369	80256565	61080965	63193783	62346026	140300304	152904163	147246974	71474405	69611143	60719635
		Hydroxyproline	13.45	132.066	pos.	1640644	1015602	5258037	261191130	265694555	262630046	258293283	260426445	262523972	243025057	289789105	226427933	262698786	253170236	247247864	224584674	236729571	216212266	257705771	263065862	269472939	231861713	227832547	233907280	281174966	271363987	0	258980548	260546059	245258571	279335906	300308124	290688666	261049563	274146973	275721989	298790475	277393789	237581248
		Hydroxyproline	10.65	130.051	neg.	1617040	1235075	2031423	2985623	3339637	3431102	2712828	2700914	3066183	2840890	2852416	2413708	2710458	2662847	2419095	3622434	3663271	3637680	3197224	3348830	3476729	5293787	5026945	5360606	4163723	4093801	0	5497190	5394419	5671200	4338555	4441845	4558051	7197533	7287839	7453593	4945448	4838916	4534831
		Hypoxanthin	7.5	137.046	pos.	2111330	3000948	10734778	1216987796	1218022653	1234172475	1163795912	1160009937	1161905073	46935608	38020142	31455053	40945559	33133195	38365358	41110941	53350893	38555079	130711916	109798214	137023020	42270008	35581583	38944697	305122683	325748954	0	36205142	34588908	20473765	171017483	195281427	192538092	30528644	37489735	23753320	328436381	371519422	315242648
		Hypoxanthin	7.5	135.031	neg.	515017	1613610	7784250	380912687	380827065	378591522	370461393	365923785	368151157	12030711	8897239	7426229	10163008	7632863	9186788	9228114	12174450	9009855	32138335	26974434	33905132	9910358	7883567	9054748	80058765	84729757	0	8184576	7867795	4457491	44011343	49996207	49746213	6696660	8099664	5121170	83398029	95578268	82499998
		IMP	13.75	349.054	pos.	0	0	5674701	0	0	0	0	0	0	73731	130125	116995	82194	155801	73069	113741	201727	91923	463510	116119	157598	430033	104854	160603	27274	54465	0	189823	208932	259346	112518	180512	229167	227156	118886	73935	169056	490386	50781
		IMP	14.1	347.04	neg.	0	0	6071826	15534	0	0	0	0	11442	129595	211012	228194	85426	224812	120388	131636	210728	115726	634762	114478	195690	447725	144399	238520	27735	76510	0	200279	200379	151869	96757	213276	214839	191159	86617	42287	55563	504948	36654
		Inosin	9.8	269.088	pos.	13113	59712	4701	3248	16357	17163	12629	15254	11919	72520	12018	18874	23851	18197	19511	3357	41560	15733	84278	27267	63032	56802	34685	74352	104168	83828	0	36600	22071	9928	23525	64360	57112	10728	21272	16162	72278	86127	58384
		Inosin	9.8	267.073	neg.	5427	13331	8825	196449	214824	246923	235364	248925	246075	314647	214677	236048	259703	214318	201919	192245	212951	191455	316863	233290	294805	263322	208105	234944	305883	358518	0	41226	38976	27475	25062	118774	76351	19732	17294	31599	88934	198134	138741
		Isoleucine	11.32	132.102	pos.	37111060	35994649	28606267	1793967466	1847882696	1810432142	1537905463	1668180340	1712738925	1107885582	1093897807	986967245	1023594722	1022240302	1057488632	715657424	767079703	755903329	1097067653	1075644785	1090314439	449642373	405867188	447058650	1101737970	1121780798	0	513406135	490782831	465567380	1178486521	1211076974	1215763468	220394058	164583580	166289901	1145271028	1252572648	1130238418
		Isoleucine	11.37	130.087	neg.	362101	472717	1919080	159010069	160472255	171465738	159308020	162105269	164769908	83620072	90060709	86114458	95139004	90063929	93479316	60573223	63446427	61175495	92705476	90995259	88222110	34264595	29249692	31707501	90516408	95363076	0	37863763	36245571	37451454	106509820	109318987	110826176	14841478	11794956	11446052	98088374	112355879	104547471
		Kynurenine	10.8	209.092	pos.	218152	98486	26925	2891833	3124796	2934672	3641801	4042042	3943440	1508417	1530546	1297990	1789076	1797933	1747671	1444488	1636712	1550412	2252238	2265004	2414551	2021367	1962293	2335951	2962864	2836637	0	2008254	2208510	2191738	3242393	3220177	3342662	2222538	2373121	2372984	3057794	3266976	2997974
		Kynurenine	10.8	207.078	neg.	0	0	0	180493	187118	158028	247496	216205	293164	28966	32295	45331	62036	37866	49912	40534	37682	68585	72470	131418	66233	78768	62351	64097	111235	93759	0	56963	69374	55121	152448	135134	204596	127304	119391	80118	129323	165082	187424
		Lactate	10.75	89.0244	neg.	61960432	62344958	81787526	2465422382	2517078890	2517558389	2373946542	2383133132	2412883510	3862938499	4255263657	3899097026	3202679614	3076183393	3224022084	7885023862	8386469375	7760264073	3786753828	3604665127	3993085715	8770588870	9190646964	9560711269	4163969522	3845316278	0	6164509282	6304863770	6264301634	3719802016	3707348516	3791705834	6952550941	7258611331	7300627673	4654508751	4600202329	4031480368
		Lamivudin	3.8	230.059	pos.	3840742	7011180	8305551	9317505110	9217358931	9192805254	9127188729	9358526758	9300042143	10519193191	10104491113	9877259234	9751181283	9779505334	9983807187	9439271120	9821208563	9537391886	9158541875	9337832836	9170982585	9157276165	8963485351	8841502140	8348804181	8728443519	0	8529267418	8456776339	8248784892	8430569326	8150979257	8103423177	8115340866	7989553751	8159140366	7971979077	7942246535	6973440000
		Lamivudine	3.65	228.045	neg.	0	0	0	239712208	237181688	239789614	234195981	237998448	236118659	192567806	185110090	182394738	186836544	187470186	194174934	189293787	198611689	190125815	189115496	194033312	193474985	194570910	192561084	186662190	186170824	189097836	0	187152240	181562607	178003582	190571285	186480717	187509804	178625027	179510585	178425915	184498872	181967611	157113982
		Leucine	10.87	132.102	pos.	29009792	27055874	16557465	1011140673	1041306567	1004128420	944782741	929970068	949430489	604570480	718565686	583646992	728279911	632604666	657079350	445345033	500415080	461634868	712711686	708445083	736973214	261839286	235549256	254891383	727696768	739723864	0	289975071	274379123	304820968	863791711	957049397	912804776	119900452	99314648	98865000	867926398	921338863	776751511
		Leucine	10.92	130.087	neg.	30866	27770	1293173	148735316	145540188	137816616	134525654	127965866	128660291	100004825	114771124	101798760	120097551	113637919	117719992	65422971	73194444	65721477	112994393	112242206	115839741	33673656	30803172	34029648	109557318	114585430	0	39005589	35791953	35799449	127745542	136678962	133199426	15091554	11165536	10529798	132898793	125318741	114073315
		Lysine	14.2	147.113	pos.	11492215	10409742	53368118	641091534	670934286	661161641	642162702	631951034	644981299	84148678	130112318	177627286	192762202	228633201	251728901	253218981	195251436	216703095	234047967	370169044	383971223	388174820	237930254	224884108	238529192	452609227	0	451689789	281494919	272987394	280541736	491116693	517496482	496211709	242694579	235912590	256972921	497801924	539852886
		Malate	11.7	135.029	pos.	0	0	0	2405019	2377165	2317971	39241	24893	15402	1537503	1528326	1383948	53049	0	0	772759	1014990	935000	16878	0	0	700164	863821	926327	14177	0	0	914732	1048344	1069896	22406	0	0	486020	604402	604636	0	0	0
		Malate	16.45	133.014	neg.	44192859	39783945	640922969	108687556	107535786	106183310	121725050	116398858	111775257	422385805	329956863	277739795	243330563	220255876	203211183	193404384	195032267	195362464	192847992	188489358	183002211	190187383	197238536	211018061	210098046	205182658	0	206061810	211110871	213398735	204313735	199896569	199378657	207781838	228018613	237822072	232827363	229817437	223774145
		Malonate	13.9	103.004	neg.	8966525	7193975	6262588	16254634	17052726	16643849	21486024	20846030	21119770	13974140	12177912	11412694	11366664	12300250	11706100	13528191	12969650	13025120	14522298	15537802	13786687	14925080	13981104	14990178	14563106	15056576	0	17755382	17614830	17390003	19563004	21550949	21856355	19588709	21233278	19298316	23415351	26043754	22498798
		Methionine	11.7	150.058	pos.	44434	16026	451695	279724271	285704390	287027816	12908853	13210037	13626477	184287214	190583124	159724592	12863137	1962096	1336389	100426294	122136278	116197183	7623398	1472730	456948	94445158	101155570	114769380	7846579	1219431	0	111329638	123400338	130411864	8805123	1404186	637689	65573206	81269203	80352962	5047614	1287963	714215
		Methionine	11.7	148.044	neg.	0	0	0	47673608	48397265	48831599	1643446	1788654	1747293	32318680	34749362	31342821	2286671	286304	178566	19528470	22414259	21851008	1246438	137647	25849	14512977	14972952	16104122	978304	76205	0	16354899	16996295	18265235	1171457	108890	15974	9087631	10411193	10391234	579798	149610	41503
		Mevalonate	14.13	147.066	neg.	39879	82134	93436	11324251	11459015	11093992	9656040	9581124	9295445	5465719	5563983	5858691	9144765	9046802	9181098	3002261	2584709	2755429	7581838	7622009	7776030	2271593	2249959	2102368	7182842	7452260	0	2405796	2121927	2109748	7445246	7584876	7917682	2330599	2193736	2176633	7086620	6966854	6876403
		Mevalonate-5-phosphate	13.15	227.033	neg.	204	6276	0	0	0	0	0	0	0	0	0	0	0	8650	0	0	0	0	0	42	0	0	0	0	0	11215	0	0	0	0	0	8934	0	0	0	0	0	0	0
		N-Acetylneuraminic acid	12.45	308.099	neg.	230	222	633662	68324352	69849492	66760615	89297919	80872686	83381950	162064895	171294406	139698998	125361325	104735469	109984589	136472036	144030009	130605540	155479683	141847258	149400486	145666242	150340024	156985030	169418177	172559434	0	163068001	176930757	172491044	173563350	183602205	182202895	152241122	154845611	159717272	181322840	186655331	173496857
		N-Acetylornithine	13	175.108	pos.	6445095	4915550	638950	67019001	69004454	70100886	65945285	65844459	67324448	87820289	90407592	83430700	79291470	78717145	78610383	89411152	94364141	87772285	81958028	82020936	77725182	91253010	93191640	95941330	81491381	80721123	0	89306653	97687456	92564416	79592289	78302648	80142881	86475502	92639050	98332378	79230440	76242095	66704248
		NAD+	13.55	664.116	pos.	0	0	0	0	0	0	0	0	0	0	0	0	0	0	0	0	0	0	0	0	0	0	0	0	0	0	0	0	0	0	0	0	0	0	0	0	0	6586	0
		NADH	12.85	666.132	pos.	0	0	0	0	0	0	0	0	0	0	0	0	0	0	0	0	0	0	0	0	0	0	0	0	0	0	0	0	0	0	0	0	0	0	0	0	0	0	0
		NADP+	14.2	744.083	pos.	0	0	6116	0	0	0	0	0	0	0	0	0	0	0	0	0	0	0	0	0	0	0	0	0	0	0	0	0	0	0	0	0	0	0	0	0	0	0	0
		NADPH	14	746.098	pos.	0	0	0	0	0	0	0	0	0	0	0	0	0	0	0	0	0	6007	0	0	0	0	0	0	0	0	0	0	0	0	0	0	0	0	0	0	0	0	0
		N-Formylkynurenine	11.3	237.087	pos.	16812	18909	0	661077	691011	766166	2363939	2542050	2634996	207767	163225	115059	622543	557426	579021	91439	93539	112520	572716	614938	638427	59404	93210	101431	467226	473454	0	101308	109291	160324	841052	722570	896351	166113	101161	139208	482555	519281	394829
		Nicotinamide	2.4	123.055	pos.	1693146	2876863	3523864	274630588	286424858	281620211	276929734	284702999	254665396	262159885	276094877	260334288	251003960	243830942	259611757	248067039	237745804	240034859	242960879	249242003	257312671	217225334	210605521	212729871	249111161	251441554	0	207154645	196125381	195869912	236016413	240904381	248351288	180255274	188870822	179922731	247177573	240854927	208587265
		Nicotinate	6.95	124.039	pos.	4847383	6594457	9624349	5041420	4771072	4625005	4811485	4386380	4514469	5158923	5080596	5236409	5368790	4590637	4410620	4372208	4221488	4642186	5702815	4908830	4680009	4397868	4821073	4545277	5477714	5253395	0	5502045	5076139	4727744	5835511	5716196	6119020	5265846	6355872	5685220	5490437	6708181	5852898
		Nicotinate	9.05	122.025	neg.	3246677	4745114	8078097	5053786	4654659	4040073	4573442	4084540	4693831	4299018	5540185	4792822	5153686	4841987	5056970	4928465	5610409	4789260	4722940	6138874	5487413	4986742	5103287	6025061	4585101	4965950	0	5577711	4807741	4410477	5566012	6621965	6077581	5998067	5289496	5009171	6322473	5554899	6073637
		Ornithine	15.2	133.097	pos.	24188312	26133632	49452476	363925762	347605550	345243864	330887150	359325366	366090420	92734587	120692755	147359900	140563294	191181146	194719577	202171376	263812701	302911554	278387587	342929743	337156800	362290145	311946955	296664904	294749858	450174274	0	474464353	409660124	408039278	387684634	553709115	585930134	605438749	332302691	326357396	313019877	620468683	677384410
		Ornithine	14.2	131.083	neg.	547833	297127	7560737	77539681	76034991	76945270	79548997	79612283	78252643	18066179	25960531	32730112	35080932	43286595	44793307	45589505	56431404	60881940	61021788	69194135	69411424	70393351	67208593	65966784	70726882	88674283	0	90739374	85907848	86114994	86865788	107296328	113546286	113140418	81567847	82901631	85550340	123469000	134373815
		Orotate	9.45	155.01	neg.	0	0	0	0	0	0	0	0	0	0	0	0	0	0	0	419063	390334	355403	607018	533812	876987	1248850	1271749	1461763	2702978	3163908	0	2301319	2291815	2291190	2955357	4086339	3902108	3377453	4081227	3776864	5330862	5616546	4211065
		Pantothenate	10.15	220.118	pos.	3265769	3002209	1294409	12584788	12290398	12221079	11352685	11549192	11396288	10655597	10751269	9095300	10270839	10284802	10198273	10316029	10664909	10940744	12240820	12040381	12905502	12911593	12692499	14137885	13937286	14736075	0	13525612	14349163	13457591	14069788	14686809	14898772	13478324	14014329	13810990	14546169	15021866	12928913
		Pantothenate	9.7	218.103	neg.	177023	893514	67896	30858967	30711549	30672543	28275037	28584496	29109037	21958695	24638509	21445940	23469457	23597699	24013363	20560881	21765399	21639912	28330559	27810544	28878801	24117677	24215903	24928867	31548616	31773471	0	27209775	28006095	28435365	32337974	33013569	32941851	27198611	28995972	29669583	34230570	33475196	30517473
		Pentose-5-phosphate	14.55	231.026	pos.	0	0	9360	0	0	0	0	0	0	0	0	0	0	0	5558	0	0	0	0	0	0	0	0	0	0	0	0	0	0	0	0	0	0	0	0	0	0	0	0
		Pentose-5-phosphate	15	229.012	neg.	95837	29617	2006774	0	0	0	5566	0	13409	685574	609199	504446	251190	298084	321393	1319182	1497434	1590263	876314	765220	919121	2462353	2492239	2834843	1497463	1305648	0	956539	984374	799836	380290	441789	344894	1364672	1703553	1584909	465944	445268	506470
		Phenylalanine	10.85	166.086	pos.	3188115	2726903	2618818	482116677	489429545	493264120	427760642	439809386	453990297	326228287	355966874	321407767	399306624	365586199	368483848	226885133	252182007	238546087	429026636	433014303	461624967	222602396	210738542	233075550	512450343	481130482	0	287024713	276277600	286295139	577082453	594291789	573476216	234271690	231273425	226177991	583686521	597892195	521712398
		Phenylalanine	10.6	164.072	neg.	50135	76204	471166	93887369	90491299	93596461	96855303	92163748	89606167	91381317	102687557	93260578	113519217	108770745	109382542	60546869	62949094	59416494	116963286	111890849	114442563	48847848	45870481	48493289	115669003	116635163	0	59129619	56588357	57017826	130672014	136385606	136067373	46870447	44661751	44437780	134008502	134255591	120666086
		Phenylpyruvate	12.35	165.055	pos.	0	0	0	125670684	127747005	125617672	113146375	116827481	123787016	82584898	79377400	66186912	73768503	69103523	77741816	57427944	62943909	63212950	95643260	87275930	94413128	67264785	71796651	74346872	99254801	98591447	0	75138655	77350297	74915341	108063634	103271431	101582354	65955333	70490330	66939351	109998372	95702809	85012407
		Phenylpyruvate	12.3	163.04	neg.	330007	135464	64918	825024	890083	818156	907993	780280	793178	643592	591504	635473	611538	633089	564364	364392	358815	470159	680971	787553	699416	607504	413929	816508	662327	612565	0	695252	652789	663858	829088	699999	812824	1039876	944728	965172	896987	887501	738481
		Phosphoenolpyruvate	14.55	166.975	neg.	12917	41402	0	0	11894	0	1118989	1272429	1293108	1286021	883059	534258	552470	407776	285472	826850	812630	642665	284921	361514	564894	923055	1023338	1071690	291747	382768	0	2677435	3607582	2967242	922397	935768	939367	3375042	3502425	3398355	1125818	1112937	868908
		Phosphomevalonic acid	9.6	229.047	pos.	0	4822	46880	0	0	0	0	0	0	53668	93232	72310	40335	24158	54205	365080	299944	242187	21510	10962	25330	87079	73053	50582	5299	4485	0	2853	0	0	3914	0	0	0	3275	0	0	2780	3037
		Proline	13	116.071	pos.	18245005	9966347	18108496	768664871	810926131	800147563	661289400	712949733	742588362	1253439204	1239552033	1160721127	1191702143	1084429744	1037843849	1008538022	1056597227	988172343	1204509481	1211338999	1207910201	1039032566	991861181	1064768844	1212757545	1187443096	0	990459318	1004628409	969877454	1251678064	1240162779	1239105067	967656107	952403343	913989197	1152608284	1180799634	1085132276
		Proline	12.9	114.056	neg.	53223	107629	915798	105510424	106399130	105578198	94013119	96869706	98493850	42573825	46877219	41790593	49032602	47355940	47686058	41910052	45969170	44390583	59857710	57363046	65970719	49378031	47391808	50634624	72965395	75199409	0	52379565	48388073	52633443	84211177	89500182	86899571	55442529	60014981	59663583	92404645	88342248	86260319
		Pyridoxine	6.75	170.081	pos.	2161999	1594599	1475289	1427398556	1436302351	1426356752	1287667454	1253556840	1249464995	1507817763	1643902448	1495330895	1534035650	1454864190	1485258968	1300623090	1368930280	1276165832	1408098770	1345795587	1372429517	932218323	920600615	974797152	1333733489	1324459547	0	1051159861	1070793209	1080463469	1477417207	1499148069	1478698579	714712109	719875023	741621471	1445072934	1474434310	1286607264
		Pyridoxine	6.75	168.067	neg.	137734	157666	581383	248894635	249400890	248665175	224157425	220059844	220942118	208281432	232704483	210641118	215337122	206344103	213587907	183857324	193290414	180438020	205643448	196923587	202159135	135660798	133527218	144351451	203639963	203943930	0	153527929	156557639	159200650	230629632	233329215	235644629	104435592	106822098	108230536	228094720	230889171	205349478
		Pyruvate	12.05	87.0088	neg.	182929437	231652592	195809423	209627913	205715705	206917508	221659094	216493654	210167408	1260749086	1594410025	1474991944	1461593675	1434779006	1489394747	2376317942	2322198612	2167586100	1940153348	1888711451	1983079021	3039444926	3371221058	3398136836	1965926060	1863164024	0	6706940491	6596054440	6453998303	1718103419	1527229215	1398277000	8455894483	9116328867	8879528358	3427910264	3285947273	2608198480
		Quinolinic Acid	7.5	166.015	neg.	822244	833752	2846721	88110708	90662634	90026138	80386795	83885825	83804718	59068121	62203663	50797512	60745323	61901921	61192924	66552668	70023282	67896138	73454083	67936924	72412951	78816441	79648563	86176363	88091750	88815415	0	89214528	98750576	98026609	94477612	96618116	99515394	111314664	124924615	122282034	101375221	108794230	99143907
		Riboflavine	6.75	377.146	pos.	0	10663	0	24300465	24731940	24818632	13415024	13883563	13480558	7798685	14469269	13190429	7360442	8164034	9220238	13246744	12462889	12972837	8655285	8518623	8966634	13753622	11702459	11985379	7340532	7188860	0	12580881	12505157	13742904	9186598	9441079	9116846	14246409	16766250	16345584	12794866	12672296	6674262
		Riboflavine	7.15	375.131	neg.	0	0	0	1103836	1120828	1103181	456984	459271	374210	159223	429094	367030	82591	170777	231865	280960	338022	285427	194688	135927	230625	312692	344462	246154	212103	137160	0	304225	201461	360912	126477	176874	187939	308904	456556	342689	207257	206006	128511
		S-Adenosylhomocysteine	13.35	385.129	pos.	0	0	8543	0	0	5432	0	0	0	15661	0	0	0	0	0	75609	40861	26910	6568	7062	0	160980	131532	193635	0	0	0	238326	302138	180676	92996	110515	80540	491385	421019	514624	188310	272921	154062
		S-Adenosylhomocysteine	13.15	383.114	neg.	0	0	0	0	0	0	0	0	0	0	0	0	0	0	0	0	0	0	0	0	0	2737	0	0	0	0	0	0	0	0	0	0	0	0	0	0	0	0	0
		S-Adenosylmethionine	12.1	399.145	pos.	0	0	47339	8760	0	0	0	0	0	18902	44210	49886	0	0	0	0	16290	10814	0	0	0	0	0	0	0	0	0	0	0	0	0	0	0	0	0	0	7730	0	0
		S-Adenosylmethionine	13	397.13	neg.	0	0	0	0	0	0	0	0	0	0	0	0	0	0	0	0	0	0	0	0	0	0	0	0	0	0	0	0	0	0	0	14408	0	0	0	0	0	0	0
		Serine	14.95	106.05	pos.	19006820	11756834	23673192	177020128	180557541	177124009	169895635	173152631	176824166	116726220	123933952	114756529	123689953	122859850	123573562	36945248	33661476	37004234	92515258	90355232	89354339	30458567	26099092	25787032	79839363	78866173	0	45291538	43221770	42352916	103752139	105395718	105660827	48631120	46582650	48182704	102789327	103400504	97324214
		Serine	14.7	104.035	neg.	1173608	545471	3182304	82386410	85185224	83598902	78560732	78351254	79914962	40564679	45314757	40376370	50407747	49056667	49618442	11437766	10674450	11056076	38404027	37988566	38182506	9659277	7974103	8172378	35401798	35690866	0	15830432	14332891	14784695	48097554	49103618	49662741	17839980	17247644	16390908	49285134	48854757	45530513
		Serotonine (5-HT)	12.75	177.102	pos.	32698	31918	13123	96241	58790	97950	155320	82457	126879	482364	674947	645445	108657	80916	85679	687742	786358	705451	86994	129199	128222	1125786	1300388	1370740	151479	125509	0	257203	245466	172245	125193	115454	157044	132807	145492	144015	140473	93819	102385
		Spermidine	16.6	146.165	pos.	0	0	0	0	0	0	0	0	0	4055	0	0	0	0	0	3672	0	0	6967	5719	8002	0	3883	8591	12561	4273	0	19592	9202	14389	7187	5185	0	31417	17411	21435	4745	20804	4089
		Succinate	13.35	117.019	neg.	16967194	19196407	28100124	222562942	225604078	218197111	218227687	218572342	214458884	177961020	201390422	193759655	200372273	189786248	203393559	217339195	220407752	206760162	216785397	211074290	222571740	212999531	223642558	226309782	227998777	213406180	0	234395017	231936255	237528946	231870401	236437154	242816345	271950721	268015663	253789068	243358035	241976524	238266360
		Taurine	13.3	126.022	pos.	547541	660722	2335779	17175395	17097212	17350045	16723392	16462234	17158398	9539837	11096973	10791496	14924743	14999027	14856135	7184551	7589488	7815894	17504250	16530481	17476756	7161728	6402813	7270898	18894437	19361128	0	3401406	2397608	2397125	18759440	19554514	20472512	2930038	2445564	2337274	21476278	21892138	18095508
		Taurine	13.3	124.007	neg.	782713	642770	1135889	20556517	20900951	21004408	22513128	20956754	22259410	14819787	15523970	14551723	20267826	19187290	19815805	9256176	9318833	9971665	21587524	20781066	20182190	8752396	7787134	8344470	21483361	22242176	0	4179615	2886040	2763300	21265241	23283571	22570142	3652620	2942122	2906588	22896509	23934222	21700616
		TDP	5.55	419.025	pos.	0	0	0	0	0	0	0	0	0	0	0	0	0	0	0	0	0	0	0	0	0	0	0	0	0	0	0	0	0	0	0	0	0	0	0	0	0	0	0
		Tetrahydrobiopterin	16.4	242.125	pos.	4884	312	3309	0	0	0	0	0	0	0	0	0	0	0	0	0	0	0	0	0	0	0	0	0	0	0	0	0	0	0	0	0	0	0	0	0	0	0	0
		Tetrahydrofolate	12.5	446.178	pos.	0	0	0	0	0	0	0	0	0	0	7690	0	0	0	0	0	0	0	0	0	0	0	0	0	0	0	0	0	0	0	0	0	0	0	0	0	0	0	0
		Thiamine (+)	15.15	265.112	pos.	21057	26366	136099	52964420	54129393	54765149	32582683	30733557	30506851	85064127	85146688	86269288	76395332	68352455	60289662	83253927	82572087	78277546	64511303	57763814	61078071	74990987	66816654	70455357	55342087	58568713	0	70792346	68243575	68329894	47470191	46176244	46605105	68179464	74766042	73078485	49771365	48069669	44563406
		Thiamine phosphate (+)	17.8	345.078	pos.	0	0	0	0	0	0	0	0	0	4472	8384	0	5531	23528	6100	223426	270236	149704	109844	79711	103466	608716	562398	651799	222948	192798	0	57907	50574	64252	0	0	0	270648	311473	338969	4079	0	0
		Threonine	14.65	120.066	pos.	8630995	6493582	12416665	287757460	290814303	293790569	276123861	280690739	286399299	228150112	242292898	217810909	228895661	218886673	222828873	217913680	246166847	228902961	227784023	228537881	231098076	218587324	254945627	276028957	243431590	242399930	0	218195186	272694392	275268544	255424292	257909529	251735157	196934263	230344478	231188762	259341115	268001750	246553475
		Threonine	13.9	118.051	neg.	43738	9592	540946	102019610	102418275	103069819	97343622	98318375	97643560	65646860	75511498	70186435	86617716	85076924	85210122	52257860	54290104	51138454	92867708	92029311	96330976	46028238	43389126	46626543	102205530	104154968	0	52607373	50010151	51250884	108031667	111686860	109001062	46366536	45850527	44730987	107789395	113483328	103873180
		Thymidine	7.25	243.098	pos.	3500825	5411713	781141	3661	3431	9063	3766	19028	10536	51251	7165	50117	76293	48543	51633	21970	30751	9220	28495	15624	25407	6381	13995	10005	7620	21992	0	7419	7692	3437	9438	16801	12397	9835	7234	7138	14774	16666	40175
		Thymidine	13	257.078	neg.	13311	177	0	72767749	75595796	72948860	100934267	99714174	103360218	103066476	109323421	97909665	52681141	42461124	51008944	114430659	119781362	111579117	82690883	80243625	81714097	130085894	133967933	137884109	99088473	92727224	0	141435136	139941396	143060330	107157457	107521701	107178010	150159351	154344254	150876053	118350167	114942136	107752358
		Thymin	2.4	127.05	pos.	3461137	2820435	793987	1110161	1124187	1163934	922282	1012472	1067049	673532	606316	731148	895955	824942	988518	946229	984591	926308	932219	983654	1011736	984945	911362	1003571	1017575	1167639	0	1025646	1068519	1043287	1043488	1040530	1087171	1109956	1113021	1112501	1081516	1051797	1019637
		TMP	12.4	339.059	pos.	0	0	0	336187	317150	459093	532379	387411	342281	2396380	2353159	2420084	2303632	2750622	3150313	2431784	1952944	1645719	1470221	1248726	1087685	876705	639700	540359	634853	462789	0	178230	231594	231027	242707	333208	303456	288866	273700	253448	333528	289780	345866
		Tryptophan	11	205.097	pos.	448582	299783	362296	141998096	148521408	142393792	112475012	119475342	118635101	85412715	90385920	75181165	86245333	79838408	84532649	55768975	62064428	58596560	103129728	99748242	107445972	59421866	59728988	62036631	116910529	114475245	0	66171672	62879512	63230106	124136337	127093539	124211074	52942702	52447363	51435250	125780744	133723106	114659828
		Tryptophan	11.2	203.083	neg.	0	0	9642	6297492	6749230	6300062	5579895	5483455	5377569	5291721	5871112	5113672	6007723	5577082	5699745	3651737	3818099	3674105	6239212	5821838	6050593	3334090	3143695	3278468	6280624	6121652	0	3435830	3454468	3279729	6601408	6849967	6883923	2625149	2713005	2553621	7032279	7376561	6215521
		TTP	17.45	482.997	pos.	0	0	0	0	0	0	0	0	0	0	0	0	0	0	0	0	0	0	0	0	0	0	0	0	0	0	0	0	0	0	0	0	0	0	0	0	0	0	0
		Tyrosine	12.3	182.081	pos.	1728281	2845375	4487186	786293458	791896870	787422488	698690803	732120816	778143474	530279742	516532785	440207047	494441100	471856312	505836024	367566474	403286284	404610625	600661287	550221043	586564997	426385900	443501752	458096890	611063818	608508934	0	468935618	479543348	471730629	664579199	634861216	623523405	413578508	440102938	417145021	671972642	592132441	527571819
		Tyrosine	12.4	180.067	neg.	109854	133367	732984	86386611	89053280	86393049	82436128	82922844	85990997	59825987	61564229	56693298	68714258	67307127	69151625	47913536	48098738	47248641	75414533	71337358	74081194	46102891	45369941	47501471	77664917	80078695	0	53185885	51702040	50831955	82510179	85344482	84478624	47341855	45745486	48109425	88375109	86679956	79040691
		UDP	13.65	405.009	pos.	0	0	19893	0	0	0	0	0	0	0	0	0	0	0	0	0	0	0	0	0	0	16	0	0	0	0	0	0	0	0	0	0	0	0	0	0	0	0	0
		UDP	16.45	402.995	neg.	0	0	204884	0	0	0	0	0	0	0	15542	15748	0	14222	552621	43568	0	220102	168566	102650	254554	888194	50435	41228	225478	144430	0	59413	0	0	16273	786040	34993	51576	176685	97209	21084	11070	20537
		UDP-Glc	13	567.062	pos.	0	0	0	0	0	0	0	0	0	0	0	0	0	0	0	0	0	0	0	0	0	0	0	0	0	0	0	0	0	0	0	0	0	0	0	0	0	0	0
		UDP-GlcNAc	13.2	608.089	pos.	0	0	1218045	0	0	0	0	0	0	12294	0	0	0	0	0	0	5791	0	0	0	0	38771	15234	65594	0	0	0	59034	42176	12106	0	21009	11844	0	0	18067	0	28087	8395
		UDP-GlcNAc	13.1	606.074	neg.	0	0	1406423	0	0	0	0	0	0	53538	8715	8623	0	0	0	0	0	0	7370	0	0	29688	36700	97975	0	0	0	81892	39208	78876	0	30458	27568	32844	0	8333	41514	90137	0
		UDP-Glucuronate	13.5	581.042	pos.	0	0	0	0	0	0	0	0	0	0	0	0	0	0	0	0	0	0	0	0	0	0	0	0	0	0	0	0	0	0	0	0	0	0	0	0	0	0	0
		UMP	13.85	325.043	pos.	0	0	980777	0	0	0	0	0	0	21856	0	0	27036	12869	0	17260	29990	8842	41085	32375	13805	192463	135319	194077	27417	25158	0	8037	0	0	8834	0	13563	0	0	0	13758	10134	0
		UMP	14.2	323.029	neg.	0	0	1770056	26866	37392	0	31471	0	31998	377014	105026	261243	201327	232033	236089	266716	208526	169964	441685	349731	354410	860081	726917	797773	457293	395873	0	99755	97627	70993	208817	321704	147028	24147	41254	33195	149097	144488	275738
		Uracil	8.15	113.035	pos.	1509091	1365322	1211876	533361	626823	568802	602042	452677	543815	161655	179234	115509	193173	202366	216646	222850	316572	263283	252306	224090	232505	1521552	1506168	1526991	445466	299959	0	145178	196232	179004	167699	212165	194239	152825	206008	165825	159328	213137	203935
		Uric Acid	12.25	167.021	neg.	0	0	5410	14455753	14532800	14448952	20500924	20117647	20889877	19892648	20364399	18640736	10801120	8925418	8465018	19963766	21027825	21622346	12326525	11552857	11590326	29095328	32300577	34956042	18700630	18481109	0	29907817	31345411	30578129	7792491	5974527	4500783	31740756	31104462	32036004	8335756	6741441	5090167
		Uridin	8.3	245.077	pos.	16633	20501	0	236902	257477	269933	294406	266697	253174	20045	7714	21536	48768	40584	45641	77415	71576	95266	57272	26533	21739	1065257	1056956	1122435	139428	59444	0	3297	0	0	0	0	0	0	0	0	0	0	0
		Uridin	8.3	243.062	neg.	28358	38827	3354	31794952	33039617	33036006	32399063	33184002	31270613	3814848	3892188	3198747	4337633	4250768	4209394	6464003	5860429	5904922	4006840	3150797	3380858	40943026	41217021	42556973	7234810	4702063	0	257006	29299	18945	105875	170632	334284	29800	5343	0	166051	486304	452135
		UTP	16.7	484.976	pos.	4217	3311	0	0	0	0	0	0	0	0	0	0	0	0	0	0	0	0	0	0	0	0	0	0	0	0	0	0	0	0	0	0	0	0	0	0	0	0	0
		UTP	16.95	482.961	neg.	0	0	0	0	16594	0	0	0	0	0	0	0	0	0	0	0	0	0	14393	0	0	0	0	0	0	0	0	0	0	0	0	0	0	0	0	0	0	0	13817
		Valine	12.3	118.086	pos.	114334845	117560751	123606383	2317820469	2358671882	2342311211	2219811231	2179801318	2299412314	1824938238	1946891080	1745602076	1793728962	1652243632	1777540341	1760987671	1904162225	1827924975	2246080041	2096605779	2224686471	1932169217	1980069722	2051288857	2303823977	2311469683	0	2126707443	2145509518	2146426033	2426859823	2559632724	2514763832	2000182986	2015093857	2001892393	2585922981	2520380246	2289298526
		Valine	12.3	116.072	neg.	85814	519987	1625084	128300714	129888478	128211519	108896100	111371986	114560997	63210330	68660718	63004056	73674245	69674252	73940468	40675373	39810339	38686829	76345484	71436602	75119362	23811441	21498744	23449385	74501098	77487723	0	31332626	29099294	29435473	87237588	91825442	92908635	14800886	11897561	11561791	92096326	96707957	83240421
		Xanthin	8.15	153.041	pos.	11237	33328	22845	2935021	3060506	2982325	2733774	2791463	2846322	3790881	3652788	3065829	3925626	3802099	4022293	3949754	4435874	3811102	4730762	4184413	4444625	4592938	4562172	4848203	5847209	6076458	0	4778194	4939602	5055951	5700529	6037664	5886619	4815994	6064242	5700071	6894286	7329983	6381443
		Xanthin	7.95	151.026	neg.	248605	513410	2078639	157684765	165310827	164708685	150793238	155330501	150815446	148532688	156445378	128872500	146186723	145482728	147444622	156070042	169607738	155930306	185316591	164965614	180788444	183065661	184583668	194481161	229607089	238386305	0	192219342	208460731	208155453	223480377	237983353	238765700	211551011	254658869	232146263	279087526	297544783	265666477
		Xanthosin	12.05	285.083	pos.	0	0	0	51529	53749	64594	44179	24447	37189	34032	16377	12222	56828	15068	34313	37665	57037	14822	40752	20894	12871	515056	545974	598370	58940	53167	0	40105	88975	49962	11896	40270	57629	109879	165751	125832	66615	28124	51010
		Xanthosin	10	283.068	neg.	9335	0	0	1769103	1648208	1684549	1539029	1608011	1577042	1548178	1580857	1408902	1419728	1356021	1479458	1812304	1847925	1805988	1705674	1517590	1709562	2589644	2760977	2774084	2001078	1837455	0	981593	988199	905549	648012	606089	687482	1043390	1066507	1118336	673938	645288	536771
		Xanthurenic Acid	14	204.03	neg.	0	0	12817	0	0	0	0	0	0	155779	50865	25405	55875	23109	51044	76762	43683	27729	75129	49864	67639	160232	210644	142190	107949	56498	0	139695	68207	67745	28300	54164	79404	181954	202895	204288	65893	34086	62979
		XMP	5	365.049	pos.	0	0	0	0	0	0	0	0	0	0	0	0	0	0	0	0	0	0	0	0	0	0	0	0	0	0	0	0	0	0	0	0	0	0	0	0	0	0	0
		XMP	14	363.035	neg.	0	0	180570	0	0	0	0	0	0	225140	66108	76708	13311	32502	0	20747	319182	0	229164	35770	18893	30097	48373	10652	10029	0	0	0	0	0	0	0	120379	18596	0	0	0	210806	0
	Abs. Peak Area (selected compounds)
									Blank Media						Cells Series VS2
		Compound	RT	MIM	Mode	Blanks			+Met			-Met			1d +Met			1d -Met			2d +Met			2d -Met			3d +Met			3d -Met			4d +Met			4d -Met			5d +Met			5d -Met
			[min]	[Da]		Blank_01	Blank_02	Blank_03	Sample_249	Sample_250	Sample_251	Sample_252	Sample_253	Sample_254	Sample_121	Sample_122	Sample_123	Sample_124	Sample_125	Sample_126	Sample_127	Sample_128	Sample_129	Sample_130	Sample_131	Sample_132	Sample_133	Sample_134	Sample_135	Sample_136	Sample_137	Sample_138	Sample_139	Sample_140	Sample_141	Sample_142	Sample_143	Sample_144	Sample_145	Sample_146	Sample_147	Sample_148	Sample_149	Sample_150
	Amino Acids	Alanine	14.15	90.055	pos.	67391603	37813548	49050639	162305329	163400802	166526187	156010147	165955007	166760205	289925272	283755240	264978492	238174273	239696622	236948781	397713745	439116059	414964621	341417041	325742326	351593481	344435840	356712817	359076099	379621414	385976892	0	437305515	467770779	471326962	330706345	325216617	331388068	406398333	431309999	431059035	365739919	380708956	359578757
		Arginine	14.5	175.119	pos.	467203609	80947681	1152763764	5766832641	5886547444	5817513867	5929473542	5709617578	5813361877	1708225064	2222383271	2571928994	2703973663	2841775683	3001071460	3110307993	3469422283	3818691114	3960240815	4112637186	4204610240	4187865995	4447162812	4606449266	4735122476	4772812033	0	4753590890	4917539436	5023021412	5103530418	4993221007	5020774295	4805402142	4766589164	4899543573	5290287900	5041188733	5259108410
		Asparagine	15.5	133.061	pos.	7187812	5421045	24942483	481846956	479527069	483600502	455184543	461142552	467519957	522623075	548027511	519074112	502221433	500756450	496775078	539949494	580714735	555208955	515100400	501681651	515568063	519796162	534161392	548497820	520128939	509404658	0	489738101	512650532	509343140	497339376	501849840	503067873	409529486	438516389	446845270	483027409	490603191	452979026
		Aspartate	14.4	132.03	neg.	27826960	14819942	28416484	1003007676	1039772517	1024518386	995054478	998502466	992433823	730905161	772753864	738842369	879920296	862794893	878855540	814603027	866799607	825485422	1016954625	1039053462	1057544247	829763829	814886346	845878286	1107823548	1104224027	0	918242549	894960953	909519519	1125143656	1137525743	1126817615	911833317	914835323	875644311	1100328380	1112210506	1123998346
		Cysteine	16.35	122.027	pos.	4773188	3702220	344894958	7957104	8012347	7956468	7925946	7929781	7848726	32605815	29679581	27640917	24556240	23008476	21812665	22827109	21643725	21149847	17782105	16701325	15975765	16898883	17145398	16659683	14260474	13789990	0	14899089	15060595	15372023	12472697	12341727	12064342	12623181	12139561	12661516	11230204	10834878	10411489
		Glutamate	14.2	146.046	neg.	3620324	2064288	28264044	320168089	325109143	312596604	304396308	305750362	307908873	343361620	357185123	323245342	339271562	345426760	343877477	471324197	485839845	461418848	461384144	445789579	436796590	600230901	612274870	637836060	511676937	512635844	0	533083661	529827954	515897753	500701770	504467108	496188025	590094543	607785206	609417038	516722342	523942645	476199645
		Glutamine	14.8	147.076	pos.	8342535	5620702	75678413	4542066994	4798525533	4649847304	4065493899	3973717772	4098668506	3600019250	3674242181	3533513382	4558405709	4337597532	4387752617	1808461579	1456666258	1487697801	3920609940	3957692912	3908355876	1061796862	273309893	119025244	3520404697	3529350080	0	986752906	279497657	109217793	3557598117	3621381447	3636269377	1002981532	308996142	125373406	3263791090	3334822870	3226220225
		Glycine	14.65	76.0393	pos.	20191585	17722533	22055796	15678963	16125183	15507939	14267208	14395306	14888276	20499042	22301003	21329749	19872867	18749499	19317768	34177162	36096652	33226728	27871702	26504191	27500720	47340283	52366147	51097645	31768179	30298124	0	52535266	55900182	54177610	30144604	30904251	31260167	68456716	74359383	74691563	34654973	33805452	30713262
		Histidine	17.1	156.077	pos.	48026609	26596587	93602893	2504291536	2563329155	2500271714	2434172748	2392898209	2436831785	2444238397	2871886973	2732239277	3053999335	3027189649	3077635559	2621036664	2703558020	2555966206	3258991719	3145465276	3216243078	2481752172	2446736719	2477132508	3376853778	3315387815	0	2788953725	2773456886	2758453123	3483159870	3647938005	3658883312	2689881681	2722723231	2707161301	3628921652	3648472037	3188967296
		Isoleucine	11.32	132.102	pos.	37111060	35994649	28606267	1793967466	1847882696	1810432142	1537905463	1668180340	1712738925	1107885582	1093897807	986967245	1023594722	1022240302	1057488632	715657424	767079703	755903329	1097067653	1075644785	1090314439	449642373	405867188	447058650	1101737970	1121780798	0	513406135	490782831	465567380	1178486521	1211076974	1215763468	220394058	164583580	166289901	1145271028	1252572648	1130238418
		Leucine	10.87	132.102	pos.	29009792	27055874	16557465	1011140673	1041306567	1004128420	944782741	929970068	949430489	604570480	718565686	583646992	728279911	632604666	657079350	445345033	500415080	461634868	712711686	708445083	736973214	261839286	235549256	254891383	727696768	739723864	0	289975071	274379123	304820968	863791711	957049397	912804776	119900452	99314648	98865000	867926398	921338863	776751511
		Lysine	14.2	147.113	pos.	11492215	10409742	53368118	641091534	670934286	661161641	642162702	631951034	644981299	84148678	130112318	177627286	192762202	228633201	251728901	253218981	195251436	216703095	234047967	370169044	383971223	388174820	237930254	224884108	238529192	452609227	0	451689789	281494919	272987394	280541736	491116693	517496482	496211709	242694579	235912590	256972921	497801924	539852886
		Methionine	11.7	150.058	pos.	44434	16026	451695	279724271	285704390	287027816	12908853	13210037	13626477	184287214	190583124	159724592	12863137	1962096	1336389	100426294	122136278	116197183	7623398	1472730	456948	94445158	101155570	114769380	7846579	1219431	0	111329638	123400338	130411864	8805123	1404186	637689	65573206	81269203	80352962	5047614	1287963	714215
		Phenylalanine	10.85	166.086	pos.	3188115	2726903	2618818	482116677	489429545	493264120	427760642	439809386	453990297	326228287	355966874	321407767	399306624	365586199	368483848	226885133	252182007	238546087	429026636	433014303	461624967	222602396	210738542	233075550	512450343	481130482	0	287024713	276277600	286295139	577082453	594291789	573476216	234271690	231273425	226177991	583686521	597892195	521712398
		Proline	13	116.071	pos.	18245005	9966347	18108496	768664871	810926131	800147563	661289400	712949733	742588362	1253439204	1239552033	1160721127	1191702143	1084429744	1037843849	1008538022	1056597227	988172343	1204509481	1211338999	1207910201	1039032566	991861181	1064768844	1212757545	1187443096	0	990459318	1004628409	969877454	1251678064	1240162779	1239105067	967656107	952403343	913989197	1152608284	1180799634	1085132276
		Serine	14.95	106.05	pos.	19006820	11756834	23673192	177020128	180557541	177124009	169895635	173152631	176824166	116726220	123933952	114756529	123689953	122859850	123573562	36945248	33661476	37004234	92515258	90355232	89354339	30458567	26099092	25787032	79839363	78866173	0	45291538	43221770	42352916	103752139	105395718	105660827	48631120	46582650	48182704	102789327	103400504	97324214
		Threonine	14.65	120.066	pos.	8630995	6493582	12416665	287757460	290814303	293790569	276123861	280690739	286399299	228150112	242292898	217810909	228895661	218886673	222828873	217913680	246166847	228902961	227784023	228537881	231098076	218587324	254945627	276028957	243431590	242399930	0	218195186	272694392	275268544	255424292	257909529	251735157	196934263	230344478	231188762	259341115	268001750	246553475
		Tryptophan	11	205.097	pos.	448582	299783	362296	141998096	148521408	142393792	112475012	119475342	118635101	85412715	90385920	75181165	86245333	79838408	84532649	55768975	62064428	58596560	103129728	99748242	107445972	59421866	59728988	62036631	116910529	114475245	0	66171672	62879512	63230106	124136337	127093539	124211074	52942702	52447363	51435250	125780744	133723106	114659828
		Tyrosine	12.3	182.081	pos.	1728281	2845375	4487186	786293458	791896870	787422488	698690803	732120816	778143474	530279742	516532785	440207047	494441100	471856312	505836024	367566474	403286284	404610625	600661287	550221043	586564997	426385900	443501752	458096890	611063818	608508934	0	468935618	479543348	471730629	664579199	634861216	623523405	413578508	440102938	417145021	671972642	592132441	527571819
		Valine	12.3	118.086	pos.	114334845	117560751	123606383	2317820469	2358671882	2342311211	2219811231	2179801318	2299412314	1824938238	1946891080	1745602076	1793728962	1652243632	1777540341	1760987671	1904162225	1827924975	2246080041	2096605779	2224686471	1932169217	1980069722	2051288857	2303823977	2311469683	0	2126707443	2145509518	2146426033	2426859823	2559632724	2514763832	2000182986	2015093857	2001892393	2585922981	2520380246	2289298526
	Amino Acid Derivatives	Acetylglycine	12.2	118.05	pos.	1604932	2291959	789354	1261155	1378534	1175973	1043586	975246	1092261	1593714	955082	1417205	903621	917666	1439690	1133279	1120062	955671	1730230	923669	1088684	1142892	1277394	874411	1001961	1090000	0	1519795	1017985	1202917	1570319	1544505	1063118	1422099	1371257	1638349	1758927	2148821	1711158
		Choline	15.25	104.107	pos.	18945006	16615144	39252811	628537115	639242912	646257366	601926941	574633514	570622618	671142087	732933803	656787388	692749588	678662881	685354535	432800353	447707166	426083645	527237246	503985469	493376379	202148654	201264946	156742871	409745074	378227612	0	142315287	114783980	173357046	555238817	566254768	567266262	67876036	103070114	63470320	575353310	560549780	560531158
		Betaine	12.3	116.072	neg.	85814	519987	1625084	128300714	129888478	128211519	108896100	111371986	114560997	63210330	68660718	63004056	73674245	69674252	73940468	40675373	39810339	38686829	76345484	71436602	75119362	23811441	21498744	23449385	74501098	77487723	0	31332626	29099294	29435473	87237588	91825442	92908635	14800886	11897561	11561791	92096326	96707957	83240421
		Aminobutyrate	13.6	102.056	neg.	25737	14688	462340	3115408	3146332	3054186	2915946	2830098	2976561	2869756	3001488	2624708	2808808	2840662	2918083	3956916	4031588	3861440	3821240	3967668	3635182	4910334	5282231	5382382	4552121	4605711	0	4463737	4469404	4385896	4740656	4368290	4473339	4822789	5327160	5405639	4653120	4622114	4150795
		GABA	14.9	104.071	pos.	27558375	26653477	20970102	11283713	11276939	11786360	11230650	11646650	12120292	36440707	35851109	33717125	34426938	36399380	34317455	107453566	121153048	111072855	77851510	73516942	80764648	162337682	162079310	165895386	105146117	99689963	0	146931265	150655040	153365861	83800816	80587338	83347187	155706189	176701395	170378099	92053338	92721346	87377489
		Hydroxybutyrate	8.8	103.04	neg.	3042484	7146180	7616919	51641121	52124206	52222571	48200578	49462015	49266104	40412693	43731735	40028513	43586838	42665317	42865125	51891086	54143424	51325747	53676918	52569550	55488484	73878250	76598950	78282895	65524183	62717132	0	78003791	80535369	80256565	61080965	63193783	62346026	140300304	152904163	147246974	71474405	69611143	60719635
		Hydroxyproline	13.45	132.066	pos.	1640644	1015602	5258037	261191130	265694555	262630046	258293283	260426445	262523972	243025057	289789105	226427933	262698786	253170236	247247864	224584674	236729571	216212266	257705771	263065862	269472939	231861713	227832547	233907280	281174966	271363987	0	258980548	260546059	245258571	279335906	300308124	290688666	261049563	274146973	275721989	298790475	277393789	237581248
		Phenylpyruvate	12.35	165.055	pos.	0	0	0	125670684	127747005	125617672	113146375	116827481	123787016	82584898	79377400	66186912	73768503	69103523	77741816	57427944	62943909	63212950	95643260	87275930	94413128	67264785	71796651	74346872	99254801	98591447	0	75138655	77350297	74915341	108063634	103271431	101582354	65955333	70490330	66939351	109998372	95702809	85012407
		Creatine	13.65	132.077	pos.	11230201	11410772	4966459	1620732793	1685124821	1611421726	1581365438	1700187221	1647382724	1846114041	1847568487	1754628614	1801517295	1864415102	1814760500	1638892467	1737690825	1637951630	1779499375	1719956694	1762562717	1500811927	1567066601	1522823681	1815726204	1868027288	0	1353372541	1325652190	1298832610	1799145586	1761144674	1794714411	1257069286	1352661338	1313219938	1813175647	1846504902	1776708399
		Creatinine	8.7	114.066	pos.	23722065	14982627	15110211	453394898	468823327	457654610	444033253	448938605	434086915	544109357	566322065	563230898	628402892	608902923	616044253	651067738	696978379	621544064	670515234	652456847	670346214	689526323	696423231	736564702	730489628	743549843	0	706224089	746723885	757791262	734733695	754823896	760925684	762209406	814299887	802440258	764582585	789981370	710414808
		Carnitine	14.75	162.112	pos.	2243328	1917797	2810683	463736218	454044616	465697850	445472931	440780787	449196788	439693234	488177074	455819927	504523801	499440293	495330864	467560409	495991332	452514788	546623885	561946365	547631497	474750188	448544070	471233390	595771223	583611886	0	463975149	466447082	467094930	613149329	625743358	620421843	446804457	466960926	470850706	625815660	652130678	565756953
		Spermidine	16.6	146.165	pos.	0	0	0	0	0	0	0	0	0	4055	0	0	0	0	0	3672	0	0	6967	5719	8002	0	3883	8591	12561	4273	0	19592	9202	14389	7187	5185	0	31417	17411	21435	4745	20804	4089
		CoA	13.05	768.122	pos.	0	0	0	0	0	0	0	0	0	0	0	0	0	0	0	0	0	0	0	0	0	0	0	0	0	0	0	0	0	0	0	0	0	7492	0	0	0	0	0
		3-Methyl-2-oxobutanoate	2.45	115.04	neg.	5381391	8320499	10741846	10511371	9854975	9454204	10117728	9994729	10409857	143205976	151193342	148462384	167731878	164718429	162688773	229819165	232572724	221513598	278035284	270858073	294752899	388841994	379469366	381064028	331653872	324299132	0	414927251	394266494	365227997	262494489	275577514	276027077	406660544	440563618	426376769	291950492	302209335	269975869
		3-Methyl-2-oxopentanoate	2.68	129.056	neg.	4330934	5635782	5614839	66406845	65999589	65010424	69680409	64103959	66176907	2346983136	2488022619	2715663944	2675715913	2679659262	2716275845	4144873005	4401012365	4111407063	4062904315	4045373071	4108918913	5772758100	5787520737	5475498778	4224603800	4140106050	0	5416761294	4968869576	4814196901	3372914013	3376419831	3321750527	4148551920	4172584773	4234719065	3478087120	3333419180	2989392393
		4-Methyl-2-oxopentanoate	2.18	129.056	neg.	2771583	3983159	3648280	60015777	58586566	59219862	57106245	58984499	60145106	1429615618	1491036437	1192071812	1560198668	1606146512	1540016759	2216552220	2083653927	2176678295	2182509137	2069360283	2069710311	2579982177	2706260355	2948831964	2562569601	2350748955	0	2687565078	3033811300	2994315101	2153106529	2181406740	2317498770	2602118758	2896096299	2706201557	2076109553	2443546263	2159553150
		5-Hydroxytryptophane	10.95	221.092	pos.	15793	7261	0	353256	313539	278249	265927	271238	330698	65514	97448	64797	56757	103109	99143	95424	154671	94242	116033	162854	170833	205706	217833	256154	265705	185471	0	320119	370621	269913	480327	423447	388469	439560	414947	438403	500349	612559	544744
		3-Hydroxykynurenine	11.95	223.072	neg.	0	0	0	12730	34250	26966	0	0	0	0	0	0	5142	0	0	0	0	0	0	10989	0	0	0	327	0	0	0	13197	0	0	13822	6441	6790	18065	79946	44471	18878	0	12310
		Kynurenine	10.8	209.092	pos.	218152	98486	26925	2891833	3124796	2934672	3641801	4042042	3943440	1508417	1530546	1297990	1789076	1797933	1747671	1444488	1636712	1550412	2252238	2265004	2414551	2021367	1962293	2335951	2962864	2836637	0	2008254	2208510	2191738	3242393	3220177	3342662	2222538	2373121	2372984	3057794	3266976	2997974
		N-Formylkynurenine	11.3	237.087	pos.	16812	18909	0	661077	691011	766166	2363939	2542050	2634996	207767	163225	115059	622543	557426	579021	91439	93539	112520	572716	614938	638427	59404	93210	101431	467226	473454	0	101308	109291	160324	841052	722570	896351	166113	101161	139208	482555	519281	394829
		Quinolinic Acid	7.5	166.015	neg.	822244	833752	2846721	88110708	90662634	90026138	80386795	83885825	83804718	59068121	62203663	50797512	60745323	61901921	61192924	66552668	70023282	67896138	73454083	67936924	72412951	78816441	79648563	86176363	88091750	88815415	0	89214528	98750576	98026609	94477612	96618116	99515394	111314664	124924615	122282034	101375221	108794230	99143907
		Serotonine (5-HT)	12.75	177.102	pos.	32698	31918	13123	96241	58790	97950	155320	82457	126879	482364	674947	645445	108657	80916	85679	687742	786358	705451	86994	129199	128222	1125786	1300388	1370740	151479	125509	0	257203	245466	172245	125193	115454	157044	132807	145492	144015	140473	93819	102385
		Homocysteine	12.7	136.043	pos.	14363	7619	159052	1525728	1489042	1356888	1231536	1305708	1445950	589639	612710	415684	526986	527396	595869	601936	682684	703430	847008	791019	841524	759987	684746	757134	775317	864292	0	776029	725009	783446	879028	770511	813569	559004	535294	542033	819520	789486	662354
		Homoserine	13.9	120.066	pos.	8630995	6493582	12416665	287757460	290814303	293790569	276123861	280690739	286399299	228150112	242292898	217810909	228895661	218886673	222828873	217913680	246166847	228902961	227784023	228537881	231098076	218587324	254945627	276028957	243431590	242399930	0	218195186	272694392	275268544	255424292	257909529	251735157	196934263	230344478	231188762	259341115	268001750	246553475
		S-Adenosylhomocysteine	13.35	385.129	pos.	0	0	8543	0	0	5432	0	0	0	15661	0	0	0	0	0	75609	40861	26910	6568	7062	0	160980	131532	193635	0	0	0	238326	302138	180676	92996	110515	80540	491385	421019	514624	188310	272921	154062
		S-Adenosylmethionine	12.1	399.145	pos.	0	0	47339	8760	0	0	0	0	0	18902	44210	49886	0	0	0	0	16290	10814	0	0	0	0	0	0	0	0	0	0	0	0	0	0	0	0	0	0	7730	0	0
		Cystathionine	17.7	223.075	pos.	45216	7143	303827	6262756	6278124	5992628	6042082	6083834	6134976	5908773	6799464	6491488	6358881	6448231	6672168	7291935	7447662	7123196	6530501	6454519	6395474	6857566	7080449	7060444	6611490	6195193	0	7015581	7040666	7073425	6084727	6151932	6348773	7101798	7238856	7520421	6330032	6113211	5445500
		Cysteamine	13.1	78.0372	pos.	0	4425	6743	0	0	0	0	0	0	0	0	0	0	0	4749	0	0	0	0	0	0	0	0	0	0	0	0	0	0	0	0	0	0	0	0	0	0	0	0
		Cystine	16.95	241.031	pos.	1288212	447311	53141123	1650671697	1675550318	1643156106	1588058113	1593404059	1645721690	1191445778	1340542527	1307345115	1449562286	1427377252	1448530208	1230312024	1229472478	1174588646	1360080503	1352006801	1357371675	947479964	934464786	918293221	1299634682	1296850783	0	1091027078	1090129649	1085852714	1329638340	1368252236	1386760625	916032586	897690511	894759589	1316491623	1303741451	1214268159
		GSH	13.55	308.091	pos.	6385492	4511524	47232447	309603	311295	261121	471839	438624	395796	6085092	4276497	3611867	2740605	2062000	1954946	2225877	2372352	2297372	2139320	1892574	1720878	3128684	2119192	2562706	1513652	1183381	0	1550466	1669081	1633266	1066439	1036227	1021934	1286208	1119111	1216422	858132	700568	712003
		GSSG	14.5	613.159	pos.	0	0	150907	0	0	0	0	0	7383	0	0	0	0	0	0	3178	5470	0	0	0	0	7071	0	0	0	0	0	0	0	0	0	0	0	0	0	0	0	0	0
		Taurine	13.3	124.007	neg.	782713	642770	1135889	20556517	20900951	21004408	22513128	20956754	22259410	14819787	15523970	14551723	20267826	19187290	19815805	9256176	9318833	9971665	21587524	20781066	20182190	8752396	7787134	8344470	21483361	22242176	0	4179615	2886040	2763300	21265241	23283571	22570142	3652620	2942122	2906588	22896509	23934222	21700616
	Urea Cycle	Carbamoylphosphate	12	139.975	neg.	272070	79144	180698	349444	441875	396667	419579	409358	500990	398350	277689	262504	274874	302150	228132	255536	311695	281560	468109	510808	513001	501889	538296	635896	554972	785605	0	761987	457419	508839	575280	599623	592465	460507	441449	576535	505130	586270	507706
		Citrulline	15.25	176.103	pos.	23232854	13131980	9421549	91656402	91196583	93254915	92097916	95568325	95290022	113028338	112886778	110418558	100810119	101674972	97909829	97457517	102650789	101734193	85838889	86851479	81872246	56788265	54492135	54647934	72482855	71957078	0	61832500	64868293	63933672	76897708	77673282	78748355	30414517	27347070	28608348	71063172	72704436	68824416
		ArgSucc	14.85	291.13	pos.	902227	254247	1034625	1771499	1658690	1774731	1708329	1756935	1629443	1152397	1269791	1351953	1103072	1072365	1005690	1844949	2091764	2087151	1298753	1401640	1377607	2213331	2184717	2265796	1455919	1338278	0	1771738	1805355	1884841	1311378	1215039	1327517	2202936	2372277	2257347	1331094	1522721	1244162
		Ornithine	15.2	133.097	pos.	24188312	26133632	49452476	363925762	347605550	345243864	330887150	359325366	366090420	92734587	120692755	147359900	140563294	191181146	194719577	202171376	263812701	302911554	278387587	342929743	337156800	362290145	311946955	296664904	294749858	450174274	0	474464353	409660124	408039278	387684634	553709115	585930134	605438749	332302691	326357396	313019877	620468683	677384410
		N-Acetylornithine	13	175.108	pos.	6445095	4915550	638950	67019001	69004454	70100886	65945285	65844459	67324448	87820289	90407592	83430700	79291470	78717145	78610383	89411152	94364141	87772285	81958028	82020936	77725182	91253010	93191640	95941330	81491381	80721123	0	89306653	97687456	92564416	79592289	78302648	80142881	86475502	92639050	98332378	79230440	76242095	66704248
	TCA Cycle	Citrate	13.95	191.02	neg.	185018989	163656939	561331827	941616570	916484930	888571544	1044006183	1013336508	969149158	1653253896	1347791228	1203313795	1135105421	1060538326	1085062259	1110482665	1178659968	1151399973	1201605925	1188450046	1165580072	1169974858	1179233806	1196516778	1191200943	1191526382	0	1199758498	1214168172	1227384762	1198493367	1171369066	1167481029	1215094536	1289037897	1346885495	1305910490	1275606627	1261573785
		Aconitate	11.75	173.009	neg.	775173	865896	4462281	13293653	13092814	13008537	12119518	11547155	12258250	18272638	18325066	17262300	15856514	15063290	15558704	28929100	33217046	31340004	34081684	33898961	37870709	63117752	67719958	68469924	51105957	50205841	0	60836236	59629898	60449943	40986811	43159124	42854585	100044069	105369950	101505664	52703809	51142029	44318818
		a-Ketoglutarate	13.15	145.014	neg.	1214357	800401	670328	6655951	6330286	6374793	6659448	6255870	6253110	37763147	37971516	36942478	36942245	31243571	31987144	77049615	84984869	81723396	75593763	74881042	75825606	195633514	225389701	230670008	117471426	110044697	0	177071212	171837222	163815810	81245753	75324266	79188398	295812958	311412230	293612543	118069803	110025146	95258965
		Succinate	13.35	117.019	neg.	16967194	19196407	28100124	222562942	225604078	218197111	218227687	218572342	214458884	177961020	201390422	193759655	200372273	189786248	203393559	217339195	220407752	206760162	216785397	211074290	222571740	212999531	223642558	226309782	227998777	213406180	0	234395017	231936255	237528946	231870401	236437154	242816345	271950721	268015663	253789068	243358035	241976524	238266360
		Fumarate	15.7	115.004	neg.	3083068	3163092	4375219	16139937	17419918	17351418	17214439	16088363	16179041	13151289	12670141	12297010	14234971	12869153	12733380	13510605	16514152	13318994	14721599	16050532	15080347	13575737	14025407	15464211	16483122	16157534	0	14276880	13720759	14750431	16767788	19516206	16820586	17755048	16642777	15546184	16096432	16843450	16570896
		Malate	16.45	133.014	neg.	44192859	39783945	640922969	108687556	107535786	106183310	121725050	116398858	111775257	422385805	329956863	277739795	243330563	220255876	203211183	193404384	195032267	195362464	192847992	188489358	183002211	190187383	197238536	211018061	210098046	205182658	0	206061810	211110871	213398735	204313735	199896569	199378657	207781838	228018613	237822072	232827363	229817437	223774145
	Carbohydrate Metabolites	Hexosephosphate	15	259.022	neg.	97884	85987	1737006	543302	404121	423197	840698	729929	794127	2581094	1993166	1870555	2363433	2284378	2235038	2887443	3101826	2929670	3305883	3323169	3489724	4522846	4798712	4792193	4128251	3926523	0	5237786	5326181	5170162	4757831	5035964	5649303	6328277	6683101	6592016	5265316	5400501	5563962
		Fructose-1,6-bisphosphate	16.7	338.989	neg.	57289	31067	732391	14868	0	0	0	0	13132	102094	116899	54305	0	54446	15331	84005	30719	42044	46655	13736	55304	15964	14451	36736	45259	50071	0	11754	45662	0	12318	0	46668	25461	71521	85286	0	41823	35151
		Dihydroxyacetone phosphate	16.75	168.991	neg.	55006	0	18706	0	0	0	21942	36662	18433	255015	93560	83780	57261	99687	89889	353186	321541	293404	60726	111748	145456	434437	518859	531634	132512	159046	0	1167380	1268066	1398459	935231	965508	1005982	1556940	1900236	1677202	1317518	1572335	1212131
		3-Phosphoglycerate	16.7	184.986	neg.	15744664	15849149	9494334	1929741	1292184	901282	3593543	3579670	3911796	36026484	25757608	20028605	17812189	14282277	13933451	14612703	14409010	13419383	13964105	14085865	12529419	12567664	11409709	11193658	10738801	10192527	0	10144808	14176474	10528478	8762178	8149283	8650363	8721227	8707995	8656480	7295637	7184895	6213498
		Phosphoenolpyruvate	14.55	166.975	neg.	12917	41402	0	0	11894	0	1118989	1272429	1293108	1286021	883059	534258	552470	407776	285472	826850	812630	642665	284921	361514	564894	923055	1023338	1071690	291747	382768	0	2677435	3607582	2967242	922397	935768	939367	3375042	3502425	3398355	1125818	1112937	868908
		Pyruvate	12.05	87.0088	neg.	182929437	231652592	195809423	209627913	205715705	206917508	221659094	216493654	210167408	1260749086	1594410025	1474991944	1461593675	1434779006	1489394747	2376317942	2322198612	2167586100	1940153348	1888711451	1983079021	3039444926	3371221058	3398136836	1965926060	1863164024	0	6706940491	6596054440	6453998303	1718103419	1527229215	1398277000	8455894483	9116328867	8879528358	3427910264	3285947273	2608198480
		Lactate	10.75	89.0244	neg.	61960432	62344958	81787526	2465422382	2517078890	2517558389	2373946542	2383133132	2412883510	3862938499	4255263657	3899097026	3202679614	3076183393	3224022084	7885023862	8386469375	7760264073	3786753828	3604665127	3993085715	8770588870	9190646964	9560711269	4163969522	3845316278	0	6164509282	6304863770	6264301634	3719802016	3707348516	3791705834	6952550941	7258611331	7300627673	4654508751	4600202329	4031480368
		6-Phosphogluconate	17.05	275.017	neg.	120364	34236	439623	0	12294	0	0	14496	0	63578	0	17771	14430	0	14507	29692	0	31669	0	12598	32550	0	20797	13664	16441	15989	0	0	0	0	0	0	0	0	0	0	0	0	0
		Gluconate	16.15	195.051	neg.	22265235	8643413	12130701	50392352	48971488	48835703	64938147	66553782	66936308	44491939	47180497	45581169	54468820	53644017	55577842	60408055	64681781	61950982	68740428	69128890	71124934	78799915	80882066	83514391	82041043	82166072	0	60541516	58598707	58610985	73020817	74620533	75948020	65971877	66716080	66871678	77643197	79829871	71777753
		Pentose-5-phosphate	15	229.012	neg.	95837	29617	2006774	0	0	0	5566	0	13409	685574	609199	504446	251190	298084	321393	1319182	1497434	1590263	876314	765220	919121	2462353	2492239	2834843	1497463	1305648	0	956539	984374	799836	380290	441789	344894	1364672	1703553	1584909	465944	445268	506470
		Erythrose-4-phosphate	14.2	199.001	neg.	0	0	0	0	0	0	0	3341	0	0	0	0	0	0	0	0	12784	0	0	0	0	0	0	14059	14556	0	0	0	0	0	0	0	0	0	0	10811	0	0	0
		Deoxyribose-phosphate	13.3	213.017	neg.	28736	8362	13759	1101966	1310561	1297190	1227591	1259535	1512782	229041	209429	278398	253409	298152	239064	450628	575754	578912	412088	404853	381996	521172	622058	734483	506424	542808	0	385723	446913	498328	620975	668588	682510	492517	405832	346909	661064	678386	488356
		Glucosamine	12.9	180.087	pos.	1010583	615182	526499	51617363	49714546	47281944	54067822	47930658	46545202	40081164	36755932	31880415	37375685	39943452	44204852	28013454	28888405	32407018	49616154	52220320	48192003	30778317	30081199	30481998	43758969	46620975	0	17652654	15586856	16628111	32356570	33486090	33579004	12178160	13833009	13390507	26828011	25329425	28635110
		Glucosamine-phosphate	14.15	260.053	pos.	8875	3570	4429	122546	83409	100923	94761	67535	105185	44348	88558	73434	66661	89270	91707	118918	136981	121416	129067	119059	112254	149652	173325	164539	227370	155850	0	231690	287137	314422	223582	335795	305408	315332	387780	322789	465955	423478	417028
		Glycerol-3-phosphate	14.35	171.006	neg.	340275	150681	482650	757873	730335	683795	995020	946243	941808	1142376	1060954	976204	1068276	992602	1137821	2121859	2240254	1931006	1490659	1697382	1618064	3238039	3253864	3567515	2079660	1775328	0	6161801	6392762	6064270	7198427	7395389	7731148	7048950	7375285	7104179	9780188	9948988	9496828
		N-Acetylneuraminic acid	12.45	308.099	neg.	230	222	633662	68324352	69849492	66760615	89297919	80872686	83381950	162064895	171294406	139698998	125361325	104735469	109984589	136472036	144030009	130605540	155479683	141847258	149400486	145666242	150340024	156985030	169418177	172559434	0	163068001	176930757	172491044	173563350	183602205	182202895	152241122	154845611	159717272	181322840	186655331	173496857
	Lipids	Acetoacetate	12.75	101.024	neg.	22052896	26828275	21406603	135408769	139823698	139403219	129099875	131833473	132217658	97763543	103271240	97876064	111351286	106620236	111280120	104068050	110817267	103251559	128257119	118925858	124270145	122436984	128180817	131446661	143643779	145628071	0	127317103	127333258	123799255	137757452	141108089	136060677	134640362	143655497	138368168	140599091	137664161	122885904
		Mevalonate	14.13	147.066	neg.	39879	82134	93436	11324251	11459015	11093992	9656040	9581124	9295445	5465719	5563983	5858691	9144765	9046802	9181098	3002261	2584709	2755429	7581838	7622009	7776030	2271593	2249959	2102368	7182842	7452260	0	2405796	2121927	2109748	7445246	7584876	7917682	2330599	2193736	2176633	7086620	6966854	6876403
		Mevalonate-5-phosphate	13.15	227.033	neg.	204	6276	0	0	0	0	0	0	0	0	0	0	0	8650	0	0	0	0	0	42	0	0	0	0	0	11215	0	0	0	0	0	8934	0	0	0	0	0	0	0
		Geranylgeranyl-PP	6	449.186	neg.	0	0	0	0	0	0	0	0	0	0	0	0	0	0	0	0	0	0	0	0	0	0	0	0	0	0	0	0	0	0	0	0	0	0	0	0	0	0	0
		Malonate	13.9	103.004	neg.	8966525	7193975	6262588	16254634	17052726	16643849	21486024	20846030	21119770	13974140	12177912	11412694	11366664	12300250	11706100	13528191	12969650	13025120	14522298	15537802	13786687	14925080	13981104	14990178	14563106	15056576	0	17755382	17614830	17390003	19563004	21550949	21856355	19588709	21233278	19298316	23415351	26043754	22498798
	Pyrimidines	Carbamoylaspartate	13.55	175.036	neg.	135535	55333	8686	639403	573189	573434	728564	694587	669516	675819	642281	520369	494084	531131	551182	1457478	1500403	1404290	1179547	960052	2166275	2582996	3335978	3112082	1234725	1181107	0	1845760	1817313	1660184	1249400	1210590	1403912	2600593	2967601	3137555	1236671	1089720	1044433
		Dihydroorotate	10.35	157.025	neg.	2768181	2705781	3514237	6484464	6718356	6277836	5443889	5732925	5863105	3538451	4201949	4068964	4598727	4729441	4800095	5060304	5268901	5680726	6213403	6096165	6267538	6870002	7153863	7480917	7411168	7884139	0	8057550	8264240	8109200	8273990	8351489	8545052	9032465	8827357	9429049	8862323	9125450	7841856
		Orotate	9.45	155.01	neg.	0	0	0	0	0	0	0	0	0	0	0	0	0	0	0	419063	390334	355403	607018	533812	876987	1248850	1271749	1461763	2702978	3163908	0	2301319	2291815	2291190	2955357	4086339	3902108	3377453	4081227	3776864	5330862	5616546	4211065
		Uracil	8.15	113.035	pos.	1509091	1365322	1211876	533361	626823	568802	602042	452677	543815	161655	179234	115509	193173	202366	216646	222850	316572	263283	252306	224090	232505	1521552	1506168	1526991	445466	299959	0	145178	196232	179004	167699	212165	194239	152825	206008	165825	159328	213137	203935
		Uridin	8.3	245.077	pos.	16633	20501	0	236902	257477	269933	294406	266697	253174	20045	7714	21536	48768	40584	45641	77415	71576	95266	57272	26533	21739	1065257	1056956	1122435	139428	59444	0	3297	0	0	0	0	0	0	0	0	0	0	0
		UMP	13.85	325.043	pos.	0	0	980777	0	0	0	0	0	0	21856	0	0	27036	12869	0	17260	29990	8842	41085	32375	13805	192463	135319	194077	27417	25158	0	8037	0	0	8834	0	13563	0	0	0	13758	10134	0
		UDP	16.45	402.995	neg.	0	0	204884	0	0	0	0	0	0	0	15542	15748	0	14222	552621	43568	0	220102	168566	102650	254554	888194	50435	41228	225478	144430	0	59413	0	0	16273	786040	34993	51576	176685	97209	21084	11070	20537
		UTP	16.7	484.976	pos.	4217	3311	0	0	0	0	0	0	0	0	0	0	0	0	0	0	0	0	0	0	0	0	0	0	0	0	0	0	0	0	0	0	0	0	0	0	0	0	0
		dUridine	12.55	227.067	neg.	83418	74176	11015	695005	624492	674072	738581	761951	549696	659926	892867	620500	754284	821946	719682	499790	582677	586684	899998	617851	861099	513706	476270	423742	843674	877433	0	629700	529445	514677	764588	958470	803603	582482	523467	414084	880527	1014405	1006680
		dUMP	10.65	307.034	neg.	0	0	0	16943	16603	18276	55397	129982	60411	1754549	2067732	1913242	981860	804372	1068054	6013357	5416255	3871330	756784	715935	714136	2839438	2668677	2232627	542696	257802	0	476844	412746	292206	135157	90119	133483	573569	570044	451130	282720	207788	253780
		dUDP	9.2	387	neg.	0	0	0	0	0	0	0	0	0	0	0	0	0	0	0	0	0	0	0	0	0	0	0	0	0	0	0	0	0	0	0	0	0	0	0	0	0	0	0
		dUTP	17.45	466.966	neg.	0	0	11635	0	0	0	0	0	0	0	16029	14635	0	0	0	0	0	0	0	0	0	0	0	0	0	0	0	0	0	0	0	0	0	0	0	0	0	0	0
		UDP-Glc	13	567.062	pos.	0	0	0	0	0	0	0	0	0	0	0	0	0	0	0	0	0	0	0	0	0	0	0	0	0	0	0	0	0	0	0	0	0	0	0	0	0	0	0
		UDP-Glucuronate	13.5	581.042	pos.	0	0	0	0	0	0	0	0	0	0	0	0	0	0	0	0	0	0	0	0	0	0	0	0	0	0	0	0	0	0	0	0	0	0	0	0	0	0	0
		Cytosin	10.5	110.036	neg.	22092085	32106254	21600109	1348445	1465577	1496789	1188559	1266187	1382004	4104060	4338016	4485694	3994675	4302950	4283040	3949159	4315057	4464080	4423850	4262169	4500082	4009075	4102319	4019858	3801568	3889998	0	3808928	3602746	3910759	3859292	4112710	4037053	3771233	3194887	3370111	3649685	3538239	3450205
		Cytidin	10.55	244.093	pos.	608598	511195	33008	7278499	7243572	7381132	6230997	6326090	6999110	591290	589683	485261	698937	578304	490973	730860	846413	836937	761009	740619	795259	3808982	3952339	4186525	1352922	973292	0	80765	26016	13536	16367	9786	27188	8645	7718	3074	92058	70716	143466
		CMP	13.75	322.045	neg.	0	0	62599	0	0	0	0	0	0	0	14886	0	0	10573	12627	0	24977	26470	100202	0	32677	105021	60678	228540	44685	95318	0	22683	37961	34837	27811	10963	79165	13571	0	0	11161	43544	66843
		CDP	16.95	402.011	neg.	0	0	0	0	0	0	0	0	0	0	0	0	0	0	0	0	14784	15523	0	0	15597	0	0	0	26740	0	0	0	0	0	0	0	0	0	0	0	0	0	13449
		CTP	17.45	481.977	neg.	0	0	0	0	0	0	0	0	0	0	0	0	0	0	0	0	0	0	0	0	0	0	0	0	0	0	0	0	0	0	0	0	0	0	0	0	0	0	0
		dCytidine	9.5	226.083	neg.	146887	136783	0	0	0	0	0	0	0	0	0	0	0	0	0	0	0	0	0	0	0	0	11335	0	0	16482	0	0	0	0	0	0	0	0	0	0	0	0	0
		dCMP	10.55	306.05	neg.	0	0	0	0	0	0	0	0	0	0	0	0	0	0	0	0	0	0	0	0	0	0	0	13705	0	0	0	0	0	0	0	0	0	0	0	0	0	0	0
		dCDP	6.25	386.016	neg.	0	0	0	0	0	0	0	0	0	0	0	0	0	0	0	0	0	0	0	0	0	0	0	0	0	0	0	0	0	0	0	0	0	0	0	0	0	0	0
		dCTP	10.75	465.982	neg.	0	0	0	0	0	0	16613	0	17407	26891	47299	59562	26131	14033	19218	27784	97747	34925	45658	33254	0	44001	30551	8346	0	21924	0	40049	46018	46729	54058	24513	35673	65437	61009	78104	56874	37670	57688
		Thymin	2.4	127.05	pos.	3461137	2820435	793987	1110161	1124187	1163934	922282	1012472	1067049	673532	606316	731148	895955	824942	988518	946229	984591	926308	932219	983654	1011736	984945	911362	1003571	1017575	1167639	0	1025646	1068519	1043287	1043488	1040530	1087171	1109956	1113021	1112501	1081516	1051797	1019637
		Thymidine	7.25	243.098	pos.	3500825	5411713	781141	3661	3431	9063	3766	19028	10536	51251	7165	50117	76293	48543	51633	21970	30751	9220	28495	15624	25407	6381	13995	10005	7620	21992	0	7419	7692	3437	9438	16801	12397	9835	7234	7138	14774	16666	40175
		TMP	12.4	339.059	pos.	0	0	0	336187	317150	459093	532379	387411	342281	2396380	2353159	2420084	2303632	2750622	3150313	2431784	1952944	1645719	1470221	1248726	1087685	876705	639700	540359	634853	462789	0	178230	231594	231027	242707	333208	303456	288866	273700	253448	333528	289780	345866
		TDP	5.55	419.025	pos.	0	0	0	0	0	0	0	0	0	0	0	0	0	0	0	0	0	0	0	0	0	0	0	0	0	0	0	0	0	0	0	0	0	0	0	0	0	0	0
		TTP	17.45	482.997	pos.	0	0	0	0	0	0	0	0	0	0	0	0	0	0	0	0	0	0	0	0	0	0	0	0	0	0	0	0	0	0	0	0	0	0	0	0	0	0	0
		dThymidine	12.7	241.083	neg.	96597	10900	0	5264017	5444524	5645291	4948864	5403202	5011490	2900914	3255520	3281813	3973715	3920421	4120883	3205950	3192364	3061613	4522355	4765911	4594965	3027101	3369233	3273976	4605806	5082929	0	3973919	3665196	3439945	4775031	5244005	4897095	3556346	3142689	3099111	4933489	5013799	4786043
		dTMP	13	321.049	neg.	0	0	0	0	0	0	0	0	0	0	0	0	0	0	0	0	0	0	0	0	6802	0	0	0	0	0	0	0	0	0	0	0	0	0	0	0	0	0	0
		dTDP	6.25	401.016	neg.	0	0	0	0	0	0	0	0	0	0	0	0	0	0	0	0	0	0	0	0	0	0	0	0	0	0	0	0	0	0	0	0	0	0	0	0	0	0	0
		dTTP	17.45	480.982	neg.	0	0	0	0	0	0	0	0	0	0	0	0	0	0	0	0	0	0	16456	0	0	0	0	0	0	0	0	0	0	0	0	0	0	0	0	0	0	0	0
	Purines	Inosin	9.8	269.088	pos.	13113	59712	4701	3248	16357	17163	12629	15254	11919	72520	12018	18874	23851	18197	19511	3357	41560	15733	84278	27267	63032	56802	34685	74352	104168	83828	0	36600	22071	9928	23525	64360	57112	10728	21272	16162	72278	86127	58384
		dInosin	8.7	251.079	neg.	0	20433	0	0	0	0	0	0	0	0	0	0	0	0	0	0	0	0	0	0	0	9944	0	0	0	0	0	0	427	0	0	0	0	0	0	0	0	0	0
		IMP	13.75	349.054	pos.	0	0	5674701	0	0	0	0	0	0	73731	130125	116995	82194	155801	73069	113741	201727	91923	463510	116119	157598	430033	104854	160603	27274	54465	0	189823	208932	259346	112518	180512	229167	227156	118886	73935	169056	490386	50781
		Adenin	5.45	136.062	pos.	11627560	5854895	2737295	8706827	9104570	9222295	10747040	10931133	11739277	41988393	25064827	22500859	15164211	11227503	17895797	60284227	54060235	53031394	13350106	14199533	17745792	38573914	39646000	36539101	9946072	9446360	0	33505290	34265379	34801975	46070065	11743443	12637567	58744098	69427371	56256758	102153707	116453945	85676583
		Adenosin	6.45	268.104	pos.	2766026	2669067	1843041	1363994	1443951	1529622	1131166	1174919	2139982	4690246	2797816	2074804	2881835	2188724	3128977	3971119	3748771	3124522	4112532	3748014	9349964	3151730	3376576	5017933	2738627	3193813	0	3557623	3758680	4422280	6513674	7414217	6410108	3153482	4181067	5065780	7905743	9801184	8289962
		AMP	16.3	348.07	pos.	13880777	9402431	43213849	71178	79552	64978	151652	84740	134180	5045498	3525175	3291363	2271243	2236318	2419069	2123547	1957205	2002565	1637576	1718656	1522750	1936933	1963191	3259257	1063995	887661	0	1559960	1405646	1848997	2950786	1031023	810801	1519147	1189518	877682	678271	2495387	1087304
		ADP	16.55	428.037	pos.	198690	182511	11228536	0	0	0	13884	17791	16069	821527	386884	311954	654426	254533	1460851	520015	375176	892720	551694	401391	584422	1198553	433446	949067	456767	311125	0	277555	221427	390440	131264	1155755	155203	415677	961878	494455	71031	118922	275887
		ATP	16.65	508.003	pos.	3356	0	384476	0	0	0	0	0	0	4274	0	0	14041	0	109831	14935	3358	46685	34583	7882	8557	18316	3968	12592	27960	8984	0	6254	0	3560	6102	29720	0	3141	14305	11559	2672	0	0
		cAMP	10.45	330.06	neg.	0	0	0	0	0	0	0	0	0	0	0	0	0	0	0	0	0	0	0	0	0	0	0	0	0	0	0	0	0	0	0	0	0	0	0	0	0	0	0
		dAMP	13	332.075	pos.	17686	3882	0	0	0	0	0	0	0	0	6065	0	0	0	0	0	0	0	0	0	0	0	0	0	0	0	0	4230	0	0	0	0	0	0	0	0	0	0	0
		dADP	15	412.042	pos.	0	0	0	0	6052	0	0	0	0	0	0	0	0	0	0	0	0	0	0	0	0	0	0	0	0	0	0	0	0	0	0	0	0	0	0	0	0	0	0
		dATP	16.45	492.008	pos.	2929	0	0	0	0	0	0	0	0	0	0	0	0	0	0	0	0	0	0	0	0	0	0	0	0	0	0	0	0	0	0	0	0	0	0	0	0	0	0
		Guanin	10.25	150.042	neg.	84262	70970	231	4717	0	7784	14727	36045	20115	35472	0	0	4744	0	0	0	0	0	16200	6100	4014	0	0	3732	19550	21762	0	0	0	0	4518	19555	23559	0	0	49333	33998	29673	41815
		Guanosin	11.85	282.084	neg.	0	0	0	164285	168379	159194	453771	392541	317268	179879	204699	131302	230053	194508	147336	46927	131902	135130	252029	350019	196874	128400	173908	147976	237988	403669	0	88642	140648	116306	354992	336505	218262	160687	190367	173854	365605	311334	180109
		GMP	14.45	362.051	neg.	0	4326	1915263	0	0	0	0	11358	21173	278592	417445	336782	177955	301497	329703	380138	643557	317654	812182	581669	477991	613739	503291	1052231	294611	295074	0	596173	619148	766584	273528	427070	551031	559299	230397	239263	236923	981172	335801
		GDP	17.05	442.017	neg.	0	0	435910	0	0	0	0	0	0	0	14996	0	0	14012	0	0	0	0	17030	0	0	0	0	0	14451	0	0	0	0	0	0	62500	0	0	0	0	11901	13350	0
		GTP	17.45	521.983	neg.	0	0	0	0	0	0	0	0	13458	0	0	0	0	0	0	0	0	0	0	0	0	0	0	0	0	0	0	0	0	0	0	0	0	0	0	0	0	0	0
		Hypoxanthin	7.5	135.031	neg.	515017	1613610	7784250	380912687	380827065	378591522	370461393	365923785	368151157	12030711	8897239	7426229	10163008	7632863	9186788	9228114	12174450	9009855	32138335	26974434	33905132	9910358	7883567	9054748	80058765	84729757	0	8184576	7867795	4457491	44011343	49996207	49746213	6696660	8099664	5121170	83398029	95578268	82499998
		Xanthin	7.95	151.026	neg.	248605	513410	2078639	157684765	165310827	164708685	150793238	155330501	150815446	148532688	156445378	128872500	146186723	145482728	147444622	156070042	169607738	155930306	185316591	164965614	180788444	183065661	184583668	194481161	229607089	238386305	0	192219342	208460731	208155453	223480377	237983353	238765700	211551011	254658869	232146263	279087526	297544783	265666477
		Xanthosin	10	283.068	neg.	9335	0	0	1769103	1648208	1684549	1539029	1608011	1577042	1548178	1580857	1408902	1419728	1356021	1479458	1812304	1847925	1805988	1705674	1517590	1709562	2589644	2760977	2774084	2001078	1837455	0	981593	988199	905549	648012	606089	687482	1043390	1066507	1118336	673938	645288	536771
		Xanthurenic Acid	14	204.03	neg.	0	0	12817	0	0	0	0	0	0	155779	50865	25405	55875	23109	51044	76762	43683	27729	75129	49864	67639	160232	210644	142190	107949	56498	0	139695	68207	67745	28300	54164	79404	181954	202895	204288	65893	34086	62979
		XMP	14	363.035	neg.	0	0	180570	0	0	0	0	0	0	225140	66108	76708	13311	32502	0	20747	319182	0	229164	35770	18893	30097	48373	10652	10029	0	0	0	0	0	0	0	120379	18596	0	0	0	210806	0
	Co-Factors	Riboflavine	6.75	377.146	pos.	0	10663	0	24300465	24731940	24818632	13415024	13883563	13480558	7798685	14469269	13190429	7360442	8164034	9220238	13246744	12462889	12972837	8655285	8518623	8966634	13753622	11702459	11985379	7340532	7188860	0	12580881	12505157	13742904	9186598	9441079	9116846	14246409	16766250	16345584	12794866	12672296	6674262
		FMN	12.8	457.112	pos.	0	0	0	0	0	0	0	0	0	0	0	0	0	0	0	0	0	0	0	0	0	3014	6183	0	0	0	0	0	0	0	0	0	0	0	0	0	0	0	0
		FMNH2	12.5	459.128	pos.	0	0	0	0	0	0	0	0	0	0	8889	0	0	0	0	2193	0	0	0	0	0	0	5146	2922	10306	0	0	5837	0	0	0	0	0	3093	10159	2679	0	0	0
		FAD	12.4	786.164	pos.	0	0	0	0	0	0	0	0	0	0	0	0	0	0	0	0	0	0	0	0	0	0	0	0	0	0	0	0	0	0	0	0	0	0	0	0	0	0	0
		FADH2	12.5	788.18	pos.	0	0	0	0	0	0	0	0	0	0	0	0	0	0	0	0	0	0	0	0	0	0	0	0	0	0	0	0	0	0	0	0	0	0	0	0	0	0	0
		Nicotinamide	2.4	123.055	pos.	1693146	2876863	3523864	274630588	286424858	281620211	276929734	284702999	254665396	262159885	276094877	260334288	251003960	243830942	259611757	248067039	237745804	240034859	242960879	249242003	257312671	217225334	210605521	212729871	249111161	251441554	0	207154645	196125381	195869912	236016413	240904381	248351288	180255274	188870822	179922731	247177573	240854927	208587265
		Nicotinate	6.95	124.039	pos.	4847383	6594457	9624349	5041420	4771072	4625005	4811485	4386380	4514469	5158923	5080596	5236409	5368790	4590637	4410620	4372208	4221488	4642186	5702815	4908830	4680009	4397868	4821073	4545277	5477714	5253395	0	5502045	5076139	4727744	5835511	5716196	6119020	5265846	6355872	5685220	5490437	6708181	5852898
		NAD+	13.55	664.116	pos.	0	0	0	0	0	0	0	0	0	0	0	0	0	0	0	0	0	0	0	0	0	0	0	0	0	0	0	0	0	0	0	0	0	0	0	0	0	6586	0
		NADH	12.85	666.132	pos.	0	0	0	0	0	0	0	0	0	0	0	0	0	0	0	0	0	0	0	0	0	0	0	0	0	0	0	0	0	0	0	0	0	0	0	0	0	0	0
		NADP+	14.2	744.083	pos.	0	0	6116	0	0	0	0	0	0	0	0	0	0	0	0	0	0	0	0	0	0	0	0	0	0	0	0	0	0	0	0	0	0	0	0	0	0	0	0
		NADPH	14	746.098	pos.	0	0	0	0	0	0	0	0	0	0	0	0	0	0	0	0	0	6007	0	0	0	0	0	0	0	0	0	0	0	0	0	0	0	0	0	0	0	0	0
		Dihydrofolate	12.7	444.163	pos.	0	0	0	0	0	0	0	0	0	0	0	0	0	0	0	0	0	0	0	0	0	0	0	0	0	0	0	0	0	0	0	0	0	0	0	0	0	0	0
		Tetrahydrofolate	12.5	446.178	pos.	0	0	0	0	0	0	0	0	0	0	7690	0	0	0	0	0	0	0	0	0	0	0	0	0	0	0	0	0	0	0	0	0	0	0	0	0	0	0	0
		5-Methyl-THF	13.05	460.194	pos.	0	0	0	0	0	0	0	0	0	0	0	0	0	0	0	0	0	0	0	0	0	0	0	0	0	0	0	0	0	0	0	0	0	0	0	0	0	0	0
		Tetrahydrobiopterin	16.4	242.125	pos.	4884	312	3309	0	0	0	0	0	0	0	0	0	0	0	0	0	0	0	0	0	0	0	0	0	0	0	0	0	0	0	0	0	0	0	0	0	0	0	0
		Thiamine (+)	15.15	265.112	pos.	21057	26366	136099	52964420	54129393	54765149	32582683	30733557	30506851	85064127	85146688	86269288	76395332	68352455	60289662	83253927	82572087	78277546	64511303	57763814	61078071	74990987	66816654	70455357	55342087	58568713	0	70792346	68243575	68329894	47470191	46176244	46605105	68179464	74766042	73078485	49771365	48069669	44563406
		Thiamine phosphate (+)	17.8	345.078	pos.	0	0	0	0	0	0	0	0	0	4472	8384	0	5531	23528	6100	223426	270236	149704	109844	79711	103466	608716	562398	651799	222948	192798	0	57907	50574	64252	0	0	0	270648	311473	338969	4079	0	0
		Pantothenate	9.7	218.103	neg.	177023	893514	67896	30858967	30711549	30672543	28275037	28584496	29109037	21958695	24638509	21445940	23469457	23597699	24013363	20560881	21765399	21639912	28330559	27810544	28878801	24117677	24215903	24928867	31548616	31773471	0	27209775	28006095	28435365	32337974	33013569	32941851	27198611	28995972	29669583	34230570	33475196	30517473
		Pyridoxine	6.75	170.081	pos.	2161999	1594599	1475289	1427398556	1436302351	1426356752	1287667454	1253556840	1249464995	1507817763	1643902448	1495330895	1534035650	1454864190	1485258968	1300623090	1368930280	1276165832	1408098770	1345795587	1372429517	932218323	920600615	974797152	1333733489	1324459547	0	1051159861	1070793209	1080463469	1477417207	1499148069	1478698579	714712109	719875023	741621471	1445072934	1474434310	1286607264
	Std.	Lamivudin	3.8	230.059	pos.	3840742	7011180	8305551	9317505110	9217358931	9192805254	9127188729	9358526758	9300042143	10519193191	10104491113	9877259234	9751181283	9779505334	9983807187	9439271120	9821208563	9537391886	9158541875	9337832836	9170982585	9157276165	8963485351	8841502140	8348804181	8728443519	0	8529267418	8456776339	8248784892	8430569326	8150979257	8103423177	8115340866	7989553751	8159140366	7971979077	7942246535	6973440000
		Lamivudine	3.65	228.045	neg.	0	0	0	239712208	237181688	239789614	234195981	237998448	236118659	192567806	185110090	182394738	186836544	187470186	194174934	189293787	198611689	190125815	189115496	194033312	193474985	194570910	192561084	186662190	186170824	189097836	0	187152240	181562607	178003582	190571285	186480717	187509804	178625027	179510585	178425915	184498872	181967611	157113982
	Normalized Peak Area (vs. Lamivudine-Std.)
									Blank Media						Cells Series VS2
		Compound	RT	MIM	Mode				+Met			-Met			1d +Met			1d -Met			2d +Met			2d -Met			3d +Met			3d -Met			4d +Met			4d -Met			5d +Met			5d -Met
			[min]	[Da]					Sample_249	Sample_250	Sample_251	Sample_252	Sample_253	Sample_254	Sample_121	Sample_122	Sample_123	Sample_124	Sample_125	Sample_126	Sample_127	Sample_128	Sample_129	Sample_130	Sample_131	Sample_132	Sample_133	Sample_134	Sample_135	Sample_136	Sample_137	Sample_138	Sample_139	Sample_140	Sample_141	Sample_142	Sample_143	Sample_144	Sample_145	Sample_146	Sample_147	Sample_148	Sample_149	Sample_150
	Amino Acids	Alanine	14.15	90.055	pos.				17419.4	17727.5	18114.8	17092.9	17733	17931.1	27561.6	28082.1	26827.1	24425.2	24510.1	23733.3	42133.9	44711	43509.2	37278.5	34884.1	38337.6	37613.4	39796.2	40612.6	45470.2	44220.6	#DIV/0!	51271.2	55313.1	57139	39227	39899.1	40894.8	50077.8	53984.2	52831.4	45878.2	47934.7	51564
		Arginine	14.5	175.119	pos.				618925	638637	632833	649649	610098	625090	162391	219940	260389	277297	290585	300594	329507	353258	400392	432410	440427	458469	457327	496142	521003	567162	546811	#DIV/0!	557327	581491	608941	605360	612592	619587	592138	596603	600498	663610	634731	754163
		Asparagine	15.5	133.061	pos.				51714.2	52024.3	52606.4	49871.3	49275.1	50270.7	49682.8	54236	52552.4	51503.7	51204.7	49758.1	57202.5	59128.6	58213.9	56242.6	53725.7	56217.3	56763.2	59593	62036.7	62299.8	58361.5	#DIV/0!	57418.5	60620.1	61747.7	58992.4	61569.3	62080.9	50463.6	54886.2	54766.2	60590.7	61771.3	64957.8
		Aspartate	14.4	132.03	neg.				125526	131516	128177	127464	125862	126093	113867	125237	121524	141287	138069	135783	129101	130929	130254	161323	160651	163982	127937	126955	135948	178517	175183	#DIV/0!	147192	147876	153287	177122	182999	180281	153142	152888	147228	178916	183364	214621
		Cysteine	16.35	122.027	pos.				853.995	869.267	865.51	868.389	847.332	843.945	3099.65	2937.27	2798.44	2518.28	2352.72	2184.8	2418.31	2203.77	2217.57	1941.59	1788.57	1741.99	1845.4	1912.8	1884.26	1708.09	1579.89	#DIV/0!	1746.82	1780.89	1863.55	1479.46	1514.14	1488.8	1555.47	1519.43	1551.82	1408.71	1364.21	1493.02
		Glutamate	14.2	146.046	neg.				40069.1	41121.5	39108.9	38992.5	38540.2	39121.3	53492.1	57887.5	53166.9	54476.2	55277.1	53129	74697.3	73385.4	72807.4	73190.9	68924.7	67729.2	92546.9	95389.2	102512	82452.8	81328.7	#DIV/0!	85451.9	87544.7	86947.3	78821.2	81155.9	79385.9	99106.1	101574	102466	84020.4	86379.5	90927.5
		Glutamine	14.8	147.076	pos.				487477	520597	505814	445427	424609	440715	342233	363625	357742	467472	443540	439487	191589	148318	155986	428082	423834	426165	115951	30491.5	13462.1	421666	404350	#DIV/0!	115690	33050.1	13240.5	421988	444288	448733	123591	38675	15366	409408	419884	462644
		Glycine	14.65	76.0393	pos.				1682.74	1749.44	1686.96	1563.15	1538.2	1600.88	1948.73	2207.04	2159.48	2038	1917.22	1934.91	3620.74	3675.38	3483.84	3043.25	2838.37	2998.67	5169.69	5842.16	5779.29	3805.12	3471.19	#DIV/0!	6159.41	6610.11	6567.95	3575.63	3791.48	3857.65	8435.47	9307.08	9154.34	4347.1	4256.41	4404.32
		Histidine	17.1	156.077	pos.				268773	278098	271981	266695	255692	262024	232360	284219	276619	313193	309544	308263	277674	275278	267994	355842	336852	350698	271014	272967	280171	404472	379837	#DIV/0!	326986	327957	334407	413158	447546	451523	331456	340785	331795	455210	459375	457302
		Isoleucine	11.32	132.102	pos.				192537	200479	196940	168497	178252	184165	105320	108259	99923.2	104971	104529	105920	75817	78104.4	79256.8	119786	115192	118887	49102.2	45280.1	50563.7	131964	128520	#DIV/0!	60193.5	58034.3	56440.7	139787	148581	150031	27157.7	20599.8	20380.8	143662	157710	162078
		Leucine	10.87	132.102	pos.				108521	112972	109230	103513	99371.4	102089	57473.1	71113.5	59090	74686.3	64686.8	65814.5	47180	50952.5	48402.6	77819.3	75868.3	80359.2	28593.6	26278.8	28829	87161.8	84748.7	#DIV/0!	33997.7	32444.9	36953.4	102459	117415	112644	14774.5	12430.6	12117.1	108872	116005	111387
		Lysine	14.2	147.113	pos.				68805.1	72790.3	71921.6	70357.1	67526.8	69352.5	7999.54	12876.7	17983.5	19768.1	23378.8	25213.7	26826.1	19880.6	22721.4	25555.2	39641.9	41868.1	42389.8	26544.4	25435.1	28570.5	51854.5	#DIV/0!	52957.6	33286.3	33094.3	33276.7	60252.5	63861.5	61144.9	30376.5	28913.9	32234.5	62677.7	77415.6
		Methionine	11.7	150.058	pos.				30021.4	30996.3	31223.1	1414.33	1411.55	1465.21	17519.1	18861.2	16170.9	1319.14	200.633	133.856	10639.2	12436	12183.3	832.381	157.716	49.8254	10313.7	11285.3	12980.8	939.845	139.708	#DIV/0!	13052.7	14591.9	15809.8	1044.43	172.272	78.6938	8080.15	10171.9	9848.21	633.169	162.166	102.419
		Phenylalanine	10.85	166.086	pos.				51743.1	53098.7	53657.6	46866.6	46995.6	48815.9	31012.7	35228.6	32540.2	40949.6	37382.9	36908.1	24036.3	25677.3	25011.7	46844.4	46372	50335.4	24308.8	23510.8	26361.5	61380.1	55122.1	#DIV/0!	33651.7	32669.4	34707.6	68451.2	72910.5	70769.6	28867.8	28947	27720.8	73217.3	75280	74814.2
		Proline	13	116.071	pos.				82496.9	87978.1	87040.6	72452.7	76181.8	79847.8	119157	122673	117514	122211	110888	103953	106845	107583	103610	131518	129724	131710	113465	110656	120429	145261	136043	#DIV/0!	116125	118796	117578	148469	152149	152911	119238	119206	112020	144582	148673	155609
		Serine	14.95	106.05	pos.				18998.7	19588.9	19267.7	18614.2	18502.1	19013.3	11096.5	12265.2	11618.3	12684.6	12563	12377.4	3913.99	3427.43	3879.91	10101.5	9676.25	9743.16	3326.16	2911.71	2916.59	9562.97	9035.54	#DIV/0!	5310.13	5110.9	5134.44	12306.7	12930.4	13039	5992.49	5830.44	5905.37	12893.8	13019	13956.4
		Threonine	14.65	120.066	pos.				30883.5	31550.7	31958.8	30252.9	29993	30795.5	21688.9	23978.7	22051.8	23473.6	22382.2	22319	23085.9	25064.8	24000.6	24871.2	24474.4	25198.8	23870.3	28442.7	31219.7	29157.7	27771.3	#DIV/0!	25581.9	32245.7	33370.8	30297.4	31641.5	31065.3	24266.9	28830.7	28334.9	32531.6	33743.8	35356.1
		Tryptophan	11	205.097	pos.				15239.9	16113.2	15489.7	12323.1	12766.5	12756.4	8119.7	8945.12	7611.54	8844.6	8163.85	8466.98	5908.19	6319.43	6143.88	11260.5	10682.2	11715.9	6489.03	6663.59	7016.53	14003.3	13115.2	#DIV/0!	7758.19	7435.4	7665.38	14724.5	15592.4	15328.2	6523.78	6564.49	6304	15777.9	16836.9	16442.4
		Tyrosine	12.3	182.081	pos.				84388.8	85913.6	85656.4	76550.5	78230.3	83671	50410.7	51119.1	44567.7	50705.8	48249.5	50665.6	38940.1	41062.8	42423.6	65584.8	58923.8	63958.8	46562.5	49478.7	51812.1	73191.8	69715.6	#DIV/0!	54979.6	56705.2	57187.9	78829.7	77887.7	76945.7	50962.6	55084.8	51126.1	84291.8	74554.8	75654.5
		Valine	12.3	118.086	pos.				248760	255895	254798	243209	232921	247248	173487	192676	176729	183950	168950	178042	186560	193883	191659	245244	224528	242579	210998	220904	232007	275947	264820	#DIV/0!	249342	253703	260211	287864	314028	310334	246469	252216	245356	324377	317338	328288
	Amino Acid Derivatives	Acetylglycine	12.2	118.05	pos.				1.59316	4.33212	3.37371	0	0	0	0	0	0	0.825641	0	0	0	0	0	0	1.69904	0	0	0	0.0525548	0	0	#DIV/0!	2.11544	0	0	2.17588	1.03619	1.08634	3.03401	13.3607	7.47722	3.06961	0	2.35052
		Choline	15.25	104.107	pos.				1315.5	1246.51	1182.81	1296.06	1259.85	1322.62	22310	24503.3	24418.9	26932.4	26359.1	25135.4	36422.6	35129.8	34952.7	44105.6	41878.1	45704	59953.8	59119.3	61243.9	53443.5	51449.4	#DIV/0!	66511.7	65145.5	61554	41322.3	44333.4	44162	68298.5	73627.5	71689.7	47471.9	49823.6	51550.3
		Betaine	12.3	116.072	neg.				8310.82	8347.98	8133.43	8925.91	8080.38	8408.09	365635	403223	446668	429635	428814	419664	656895	664766	648740	644512	625466	637124	890075	901665	880012	680762	656820	#DIV/0!	868292	821018	811365	530969	543180	531452	696748	697327	712013	565546	549563	570807
		Aminobutyrate	13.6	102.056	neg.				7510.98	7410.34	7408.98	7315.19	7435.07	7641.72	222719	241646	196070	250518	257024	237932	351288	314733	343459	346218	319949	320927	397796	421621	473931	412938	372942	#DIV/0!	430809	501283	504650	338945	350933	370780	437025	483999	455013	337581	402854	412354
		GABA	14.9	104.071	pos.				37.9132	34.0161	30.2681	29.1357	28.983	35.5588	6.22804	9.64403	6.56022	5.82053	10.5434	9.93038	10.1093	15.7487	9.88132	12.6694	17.4402	18.6276	22.4637	24.3023	28.9718	31.8255	21.249	#DIV/0!	37.5318	43.8253	32.7215	56.9744	51.9504	47.9389	54.1641	51.9362	53.7315	62.7635	77.1267	78.117
		Hydroxybutyrate	8.8	103.04	neg.				135.353	149.558	127.923	114.338	104.209	117.447	151.505	94.5205	143.482	92.6678	93.8356	144.203	120.06	114.045	100.203	188.92	98.9168	118.71	124.807	142.511	98.8985	120.013	124.879	#DIV/0!	178.186	120.375	145.83	186.265	189.487	131.194	175.236	171.631	200.799	220.639	270.556	245.382
		Hydroxyproline	13.45	132.066	pos.				389.894	397.965	382.108	373.526	356.737	378.186	447.077	486.438	431.708	451.005	454.578	450.843	627.107	608.965	609.298	606.176	613.452	563.667	757.102	822.944	865.046	733.539	730.687	#DIV/0!	715.525	738.49	739.181	746.281	702.747	715.697	809.985	890.281	908.888	756.61	762.023	792.57
		Phenylpyruvate	12.35	165.055	pos.				16056.8	16429	16040.5	13949.4	14038.6	14555.5	9847.49	11127.5	10362.8	11829.7	11149.7	11423.8	6446.39	6013.29	6104.4	12110.9	11045	11647.9	3671.38	3349.39	3768.74	12005.3	12293.3	#DIV/0!	5022.54	4808.14	4960.93	13733.1	14772.4	14864.6	2485.8	1988.33	1943.96	14975.1	15943.7	15894.3
		Creatine	13.65	132.077	pos.				49770.4	49259.7	50658.9	48807.2	47099.4	48300.5	41799.1	48312.9	46148.4	51739.8	51070.1	49613.4	49533.5	50502.1	47446.4	59684.6	60179.5	59713.5	51844	50041.3	53297.9	71360.1	66863.2	#DIV/0!	54398	55156.6	56625.9	72729.3	76769.1	76562.9	55056.8	58446.4	57708.4	78501.9	82109.1	81130.3
		Creatinine	8.7	114.066	pos.				67457.7	69352.1	70300.3	65948.8	61402.1	61357	63801.7	72535.4	66494.9	71042.6	69396.4	68646.6	45851	45585.8	44675.1	57567.8	53972.4	53797.5	22075.2	22453.9	17728.1	49078.3	43332.8	#DIV/0!	16685.5	13573	21016.1	65860.2	69470.8	70003.3	8363.92	12900.6	7779.04	72172	70578.2	80380.9
		Carnitine	14.75	162.112	pos.				0	0	0	0	0	0	0	0	0	0	0	0	0	0	0	0	0	0	0	0	0	0	0	#DIV/0!	0	0	0	0	0	0	0.92319	0	0	0	0	0
		Spermidine	16.6	146.165	pos.				173945	182821	175292	173259	181673	177137	175500	182846	177643	184749	190645	181770	173625	176932	171740	194299	184192	192189	163893	174828	172236	217483	214016	#DIV/0!	158674	156756	157457	213407	216065	221476	154900	169304	160951	227444	232492	254782
		CoA	13.05	768.122	pos.				48660.5	50863.1	49784	48649.5	47971.1	46675.8	51725.4	56046.6	57023	64443.8	62263.2	61704.3	68974.4	70966.7	65169.2	73212	69872.4	73094.3	75298.2	77695.6	83307.6	87496.3	85187	#DIV/0!	82800.1	88298.9	91867	87151.1	92605.3	93901.8	93922	101921	98348.6	95908.8	99465.7	101874
		3-Methyl-2-oxobutanoate	2.45	115.04	neg.				672.149	681.12	651.882	661.987	650.085	659.672	561.714	672.915	657.216	652.114	659.362	668.299	772.51	758.324	746.87	713.05	691.222	697.36	748.865	789.921	798.557	791.909	709.771	#DIV/0!	822.53	832.547	857.511	721.746	754.748	783.468	875.108	906.04	921.717	794.035	769.708	780.891
		3-Methyl-2-oxopentanoate	2.68	129.056	neg.				0	0	0	0	0	0	0	0	0	0	0	0.47567	0	0	0	0	0	0	0	0	0	0	0	#DIV/0!	0	0	0	0	0	0	0	0	0	0	0	0
		4-Methyl-2-oxopentanoate	2.18	129.056	neg.				177158	181782	178744	173992	170262	176959	113264	132668	132359	148655	145956	145088	130340	125185	123156	148504	144788	148007	103467	104252	103862	155667	148578	#DIV/0!	127916	128906	131638	157716	167864	171133	112877	112358	109663	165140	164153	174128
		5-Hydroxytryptophane	10.95	221.092	pos.				1211.02	1223.45	1282.13	1230.46	1244.5	1303.25	3464.21	3548.04	3413.61	3530.54	3722.01	3437.31	11383.7	12335.9	11646	8500.43	7873.02	8806.54	17727.7	18082.2	18763.3	12594.2	11421.3	#DIV/0!	17226.7	17814.7	18592.5	9940.11	9886.83	10285.4	19186.6	22116.6	20881.9	11547.1	11674.4	12530
		3-Hydroxykynurenine	11.95	223.072	neg.				33.2281	33.7727	28.4049	51.696	46.8689	42.5585	578.475	423.227	365.675	281.054	210.849	195.812	235.81	241.554	240.881	233.587	202.678	187.644	341.661	236.425	289.85	181.302	135.578	#DIV/0!	181.782	197.366	198.001	126.497	127.129	126.111	158.491	140.072	149.087	107.644	88.2078	102.102
		Kynurenine	10.8	209.092	pos.				0	0	0	0	0	0.793867	0	0	0	0	0	0	0.336679	0.556958	0	0	0	0	0.772173	0	0	0	0	#DIV/0!	0	0	0	0	0	0	0	0	0	0	0	0
		N-Formylkynurenine	11.3	237.087	pos.				163.749	161.548	147.603	134.93	139.521	155.478	56.0536	60.6374	42.085	54.0433	53.9287	59.6835	63.7693	69.5112	73.755	92.4828	84.7112	91.7594	82.9927	76.3928	85.6341	92.8656	99.0202	#DIV/0!	90.9843	85.7311	94.9771	104.267	94.5299	100.398	68.8824	66.9992	66.4326	102.8	99.4034	94.9824
		Quinolinic Acid	7.5	166.015	neg.				30883.5	31550.7	31958.8	30252.9	29993	30795.5	21688.9	23978.7	22051.8	23473.6	22382.2	22319	23085.9	25064.8	24000.6	24871.2	24474.4	25198.8	23870.3	28442.7	31219.7	29157.7	27771.3	#DIV/0!	25581.9	32245.7	33370.8	30297.4	31641.5	31065.3	24266.9	28830.7	28334.9	32531.6	33743.8	35356.1
		Serotonine (5-HT)	12.75	177.102	pos.				6462.89	6592.95	6533.55	6174.39	6234.75	6259.49	6295.86	7087.42	6583.83	6998.66	6827.54	6622.66	8223.9	8178.28	8098.7	8514.94	8127.92	8603.98	11390.9	11933.7	12581.5	10558.7	9949.95	#DIV/0!	12503.8	13307	13526.1	9615.45	10166.3	9974.84	23563.4	25553.5	24757.7	11621.9	11476.4	11594.1
		Homocysteine	12.7	136.043	pos.				28032.3	28825.5	28569.1	28299.3	27827.7	28228.3	23103	28679.2	22924.2	26940.2	25887.8	24764.9	23792.6	24103.9	22670	28138.3	28172	29383.2	25319.9	25417.9	26455.6	33678.5	31089.6	#DIV/0!	30363.8	30809.1	29732.7	33133.7	36843.2	35872.3	32167.4	34313.2	33793	37480.1	34926.4	34069.4
		Homoserine	13.9	120.066	pos.				310.366	339.012	319.236	399.006	431.91	424.024	143.397	151.472	131.412	183.473	183.847	175.051	153.03	166.651	162.561	245.917	242.562	263.282	220.739	218.921	264.203	354.885	324.988	#DIV/0!	235.454	261.153	265.704	384.6	395.066	412.5	273.869	297.028	290.838	383.568	411.342	429.913
		S-Adenosylhomocysteine	13.35	385.129	pos.				70.95	74.9684	83.3441	259	271.629	283.332	19.7512	16.1537	11.6489	63.8428	56.9994	57.996	9.68708	9.52418	11.7978	62.5335	65.8545	69.6138	6.48708	10.3989	11.4721	55.9632	54.2427	#DIV/0!	11.8777	12.9235	19.4361	99.7622	88.6482	110.614	20.469	12.6617	17.0616	60.5314	65.3821	56.619
		S-Adenosylmethionine	12.1	399.145	pos.				13487.6	13859.4	13664.8	12396.6	12483.5	13310.4	7850.88	7855.66	6700.94	7565.08	7066.16	7786.79	6083.94	6408.98	6627.91	10443.1	9346.49	10294.8	7345.5	8009.9	8408.85	11888.5	11295.4	#DIV/0!	8809.51	9146.55	9081.99	12818.1	12669.8	12535.7	8127.24	8822.81	8204.22	13798.1	12049.8	12190.9
		Cystathionine	17.7	223.075	pos.				11027.1	11467.5	11263.1	10297.4	10573.9	10647.8	9202.18	10081.1	8355.09	9753.76	9905.88	9454.3	10547.5	10576.9	10713.3	11652.3	10503.9	11228.3	12152.3	12408.8	13850.1	14195.3	14090.4	#DIV/0!	14300.8	16316.8	16521	14872.8	15543.4	15921.6	18695.3	20877.5	20560.1	16483.9	17936.3	18931
		Cysteamine	13.1	78.0372	pos.				0	0	0.590897	0	0	0	1.4888	0	0	0	0	0	8.01005	4.16049	2.82153	0.717145	0.756278	0	17.5795	14.6742	21.9007	0	0	#DIV/0!	27.9421	35.7273	21.9033	11.0308	13.5585	9.93901	60.5501	52.6962	63.0733	23.6215	34.3632	22.0927
		Cystine	16.95	241.031	pos.				0.940166	0	0	0	0	0	1.79691	4.37528	5.05059	0	0	0	0	1.65866	1.13385	0	0	0	0	0	0	0	0	#DIV/0!	0	0	0	0	0	0	0	0	0	0.969646	0	0
		GSH	13.55	308.091	pos.				10.3291	6.37818	10.6551	17.0173	8.8109	13.6428	45.8556	66.7967	65.3466	11.143	8.27404	8.5818	72.8597	80.0673	73.9669	9.49867	13.8361	13.9813	122.939	145.076	155.035	18.1438	14.3793	#DIV/0!	30.1553	29.026	20.8813	14.8499	14.1644	19.38	16.3649	18.2103	17.6508	17.6208	11.8127	14.6821
		GSSG	14.5	613.159	pos.				0	0	0	0	0	0	0.385486	0	0	0	0	0	0.389013	0	0	0.760711	0.612455	0.872535	0	0.433202	0.971667	1.50453	0.489549	#DIV/0!	2.29703	1.08812	1.74438	0.852493	0.63612	0	3.87131	2.17922	2.62711	0.59521	2.61941	0.586368
		Taurine	13.3	124.007	neg.				2572.65	2643.66	2627.85	2883.88	2641.62	2828.16	2308.76	2515.9	2393.44	3254.37	3070.45	3061.54	1466.95	1407.6	1573.43	3424.5	3213.02	3129.43	1349.49	1213.19	1341.11	3461.88	3528.68	#DIV/0!	669.981	476.867	465.715	3347.6	3745.73	3611.03	613.456	491.691	488.705	3723.03	3945.9	4143.61
	Urea Cycle	Carbamoylphosphate	12	139.975	neg.				190.126	179.953	193.057	187.169	187.736	175.208	109.552	125.666	136.875	113.122	109.654	100.732	195.455	212.984	218.839	141.808	150.103	150.214	241.702	243.735	256.268	174.387	153.324	#DIV/0!	207.725	213.48	228.499	155.55	149.067	163.822	271.453	296.922	276.665	166.972	191.724	178.414
		Citrulline	15.25	176.103	pos.				43.7329	55.8907	49.6269	53.7472	51.6001	63.6532	62.0587	45.0039	43.1762	44.136	48.3517	35.2464	40.4983	47.0811	44.4274	74.2576	78.9774	79.5453	77.384	83.8637	102.2	89.4295	124.635	#DIV/0!	122.144	75.5804	85.7577	90.5614	96.4641	94.7894	77.342	73.7754	96.9369	82.1355	96.6551	96.9435
		ArgSucc	14.85	291.13	pos.				9837.01	9894	10144.3	10090.5	10211.9	10246.2	10745	11171.9	11179.1	10338.2	10396.7	9806.86	10324.7	10452	10666.9	9372.55	9301.03	8927.31	6201.44	6079.35	6180.84	8681.82	8243.98	#DIV/0!	7249.45	7670.57	7750.68	9121.29	9529.32	9717.91	3747.78	3422.85	3506.29	8914.12	9154.14	9869.51
		Ornithine	15.2	133.097	pos.				7192.81	7486.36	7625.63	7225.15	7035.77	7239.16	8348.58	8947.27	8446.75	8131.47	8049.19	7873.79	9472.25	9608.2	9202.97	8948.81	8783.72	8475.12	9965.08	10396.8	10851.2	9760.84	9248.05	#DIV/0!	10470.6	11551.4	11221.6	9440.92	9606.53	9890	10655.8	11595	12051.8	9938.62	9599.56	9565.47
		N-Acetylornithine	13	175.108	pos.				39058.3	37712.1	37555.9	36252.9	38395.5	39364.4	8815.75	11944.5	14919.1	14415	19549.2	19503.5	21418.1	26861.5	31760.4	30396.5	36724.8	36763.4	39563.1	34802	33553.7	35304.4	51575.5	#DIV/0!	55627.8	48441.6	49466.6	45985.6	67931.6	72306.5	74604.2	41592.1	39999	39265	78122.6	97137.8
	TCA Cycle	Citrate	13.95	191.02	neg.				1663.7	1656.05	1627.49	1552.48	1455.53	1557.47	2846.68	2969.87	2839.28	2546.05	2410.51	2403.82	4584.79	5017.39	4945.15	5406.49	5241.21	5872.19	9731.84	10550.4	11004.4	8235.33	7965.06	#DIV/0!	9751.88	9852.78	10188	6452.2	6943.2	6856.38	16802.4	17609.5	17066.9	8569.78	8431.51	8462.42
		Aconitate	11.75	173.009	neg.				832.993	800.688	797.548	853.061	788.56	794.487	5883.09	6153.88	6076.24	5931.75	4999.77	4942.01	12211.1	12836.8	12895.2	11991.7	11577.6	11757.4	30163.8	35114.5	37072.9	18929.6	17458.4	#DIV/0!	28384	28393.1	27608.9	12789.8	12117.8	12669.5	49681.7	52043.5	49367.1	19198.5	18139.2	18189.1
		a-Ketoglutarate	13.15	145.014	neg.				117843	115922	111169	133735	127732	123135	257559	218431	197919	182262	169713	167642	175994	178035	181680	190615	183749	180733	180393	183718	192302	191953	189033	#DIV/0!	192318	200620	206858	188669	188443	186787	204075	215425	226461	212344	210302	240890
		Succinate	13.35	117.019	neg.				2019.91	2203.36	2170.83	2205.13	2027.96	2055.62	2048.83	2053.4	2022.59	2285.68	2059.39	1967.31	2141.21	2494.44	2101.61	2335.33	2481.61	2338.34	2093.18	2185.08	2485.38	2656.13	2563.36	#DIV/0!	2288.55	2267.11	2485.98	2639.61	3139.66	2691.15	2981.95	2781.36	2613.89	2617.32	2776.89	3164.12
		Fumarate	15.7	115.004	neg.				13602.3	13601.7	13284.6	15592.7	14672.2	14201.6	65803.2	53474.7	45682.2	39071.1	35246.5	31396.1	30651.5	29459.3	30826.3	30592.1	29142.8	28376.1	29324.1	30728.7	33914.4	33855.7	32551.8	#DIV/0!	33031.2	34882.3	35965.4	32163.4	32158.3	31898.9	34896.9	38106.7	39986.7	37858.3	37888.7	42728.4
		Malate	16.45	133.014	neg.				27853.8	28535.6	27298.6	27954.5	27551.3	27248	27724.4	32638.5	31869.3	32173.4	30370.6	31424.3	34444.7	33292.3	32624.7	34389.4	32634.8	34511.7	32841.4	34842.3	36372.1	36740.3	33856.5	#DIV/0!	37572.9	38323.4	40032.2	36501.4	38036.7	38848.6	45674	44791.1	42671.3	39570.7	39893.3	45495.6
	Carbohydrate Metabolites	Hexosephosphate	15	259.022	neg.				241.507	163.442	112.759	460.325	451.222	497.012	5612.54	4174.43	3294.27	2860.07	2285.53	2152.72	2315.88	2176.46	2117.45	2215.17	2177.85	1942.8	1937.75	1777.57	1799.02	1730.48	1617.02	#DIV/0!	1626.19	2342.41	1774.43	1379.35	1311.01	1383.99	1464.73	1455.29	1455.47	1186.29	1184.53	1186.43
		Fructose-1,6-bisphosphate	16.7	338.989	neg.				0	1.55501	0	0	1.82724	0	9.90477	0	2.92295	2.317	0	2.24133	4.7057	0	4.99706	0	1.94781	5.04716	0	3.24006	2.19605	2.64934	2.53662	#DIV/0!	0	0	0	0	0	0	0	0	0	0	0	0
		Dihydroxyacetone phosphate	16.75	168.991	neg.				137.911	165.767	162.291	157.252	158.766	192.206	35.6821	33.9413	45.7905	40.6894	47.7119	36.9354	71.4172	86.9668	91.3467	65.3708	62.5954	59.2318	80.3571	96.9134	118.045	81.6063	86.1154	#DIV/0!	61.8304	73.8444	83.9862	97.7548	107.559	109.196	82.718	67.8231	58.3282	107.491	111.842	93.2487
		3-Phosphoglycerate	16.7	184.986	neg.				0	0	0	2.81072	4.62129	2.342	39.7286	15.1629	13.78	9.19429	15.9525	13.8878	55.9743	48.5683	46.2963	9.63316	17.2777	22.5542	66.9839	80.8355	85.4432	21.3533	25.2323	#DIV/0!	187.128	209.525	235.691	147.225	155.326	160.949	261.487	317.569	282	214.232	259.222	231.449
		Phosphoenolpyruvate	14.55	166.975	neg.				0	0	0	0	0.421137	0	0	0	0	0	0	0	0	1.931	0	0	0	0	0	0	2.25954	2.34559	0	#DIV/0!	0	0	0	0	0	0	0	0	1.81773	0	0	0
		Pyruvate	12.05	87.0088	neg.				1.86073	0	0	0	0	1.66848	15.9052	18.9453	8.932	0	8.71275	2.36864	13.3134	4.64006	6.63413	7.40103	2.12376	8.57537	2.46142	2.25139	5.90414	7.29314	7.94367	#DIV/0!	1.88413	7.54484	0	1.93912	0	7.46649	4.27616	11.9527	14.3397	0	6.89513	6.71188
		Lactate	10.75	89.0244	neg.				6306.61	6194.17	6109.82	8318.44	8389.19	8504.58	6931.37	7646.34	7497.12	8745.96	8584.41	8586.77	9573.7	9770.09	9775.26	10904.5	10688.2	11028.5	12149.8	12601	13422.3	13220.3	13035.5	#DIV/0!	9704.64	9682.4	9878.06	11495	12004.5	12151	11079.9	11149.7	11243.6	12625	13161.1	13705.5
		6-Phosphogluconate	17.05	275.017	neg.				5539.83	5393.58	5143.36	5923.82	5121.6	5004.84	3810.29	3637.58	3227.66	3832.94	4084.4	4427.65	2967.76	2941.43	3397.89	5417.47	5592.34	5254.84	3361.08	3355.97	3447.6	5241.35	5341.27	#DIV/0!	2069.66	1843.12	2015.83	3838.01	4108.23	4143.8	1500.63	1731.39	1641.17	3365.29	3189.2	4106.31
		Gluconate	16.15	195.051	neg.				13.1522	9.04912	10.9785	10.3823	7.21641	11.3102	4.21591	8.76422	7.43465	6.8362	9.12827	9.18557	12.5982	13.9475	12.7305	14.0925	12.7502	12.2401	16.3424	19.3368	18.6098	27.2338	17.8554	#DIV/0!	27.1641	33.9535	38.1174	26.5204	41.1969	37.6888	38.8563	48.5359	39.5616	58.4491	53.3197	59.8023
		Pentose-5-phosphate	15	229.012	neg.				94.8479	92.3767	85.5494	127.46	119.275	119.661	177.97	171.944	160.565	171.531	158.842	175.793	336.28	338.387	304.694	236.468	262.437	250.895	499.258	506.935	573.364	335.121	281.652	#DIV/0!	987.72	1056.29	1022.05	1133.19	1189.73	1236.92	1183.87	1232.57	1194.48	1590.28	1640.23	1813.36
		Erythrose-4-phosphate	14.2	199.001	neg.				67.9943	51.1154	52.946	107.692	92.0085	100.898	402.107	323.024	307.666	379.492	365.559	345.313	457.613	468.526	462.273	524.423	513.804	541.112	697.357	747.614	770.192	665.236	622.935	#DIV/0!	839.603	880.057	871.358	748.984	810.158	903.841	1062.83	1116.89	1108.36	856.154	890.351	1062.41
		Deoxyribose-phosphate	13.3	213.017	neg.				308548	318374	314971	304097	300397	306568	601804	689632	641317	514248	492268	498111	1.24965e+06	1.26676e+06	1.22449e+06	600705	557327	619163	1.3523e+06	1.43185e+06	1.53658e+06	670992	610052	#DIV/0!	988154	1.04177e+06	1.05576e+06	585576	596418	606641	1.16768e+06	1.21307e+06	1.22751e+06	756835	758410	769788
		Glucosamine	12.9	180.087	pos.				8550.8	8834.93	8352.4	11438.9	10194.1	10594.1	25248	27761	22977.5	20129	16760.3	16992.6	21628.6	21755.5	20608.3	24664.2	21931.4	23165.9	22459.6	23422.2	25230.3	27300.4	27376.2	#DIV/0!	26139.4	29234.7	29070.9	27322.6	29536.9	29150.9	25568.8	25878	26854.4	29483.6	30772.8	33128.2
		Glucosamine-phosphate	14.15	260.053	pos.				0	0	0	0.712993	0	1.70368	106.805	98.7303	82.9705	40.3331	47.701	49.6552	209.069	226.185	250.928	139.013	118.313	142.518	379.659	388.278	455.611	241.305	207.138	#DIV/0!	153.331	162.65	134.801	59.8658	71.0726	55.1802	229.196	284.7	266.482	75.7637	73.4089	96.7075
		Glycerol-3-phosphate	14.35	171.006	neg.				0	1.50442	0	143.34	160.391	164.296	200.348	143.114	87.8739	88.7091	65.2545	44.1054	131.042	122.747	101.406	45.1979	55.8946	87.5918	142.322	159.431	172.24	47.0128	60.7254	#DIV/0!	429.186	596.089	500.087	145.205	150.541	150.291	566.837	585.329	571.389	183.061	183.484	165.913
		N-Acetylneuraminic acid	12.45	308.099	neg.				26234.9	26020	25887.4	28394.1	27289.3	26702.8	196411	258399	242604	234685	229601	230111	376608	350765	342024	307773	292019	307494	468638	525218	546142	316794	295587	#DIV/0!	1.0751e+06	1.08988e+06	1.08773e+06	270466	245692	223713	1.42016e+06	1.52353e+06	1.49298e+06	557387	541736	498020
	Lipids	Acetoacetate	12.75	101.024	neg.				16946.4	17685.6	17440.7	16537.4	16617.8	16798.9	15230.5	16736.7	16098.5	17879.5	17062	17192.8	16493.1	16738.8	16292.1	20345.8	18387.4	19269.2	18878	19969.9	21125.9	23147.1	23103.6	#DIV/0!	20408.6	21039.6	20864.6	21686	22700.7	21768.6	22612.8	24007.9	23264.8	22861.8	22695.9	23464.3
		Mevalonate	14.13	147.066	neg.				0	0	0	0	0	0	0	0	0	0	0	0	0	0	0	0	0	0	0	0	0	0	0	#DIV/0!	0	0	0	0	0	0	0	0	0	0	0	0
		Mevalonate-5-phosphate	13.15	227.033	neg.				2034.27	2156.92	2082.31	2752.31	2627.67	2683.37	2177.02	1973.62	1877.14	1825.12	1968.35	1808.59	2144	1959.05	2055.24	2303.72	2402.34	2137.75	2301.23	2178.18	2409.19	2346.73	2388.7	#DIV/0!	2846.14	2910.54	2930.84	3079.64	3467	3496.83	3289.92	3548.53	3244.76	3807.4	4293.69	4296.01
		Geranylgeranyl-PP	6	449.186	neg.				1417.23	1449.4	1387.97	1236.92	1207.71	1181.03	851.5	901.731	963.628	1468.36	1447.72	1418.48	475.81	390.416	434.78	1202.73	1178.46	1205.74	350.247	350.532	337.889	1157.46	1182.29	#DIV/0!	385.643	350.611	355.568	1172.04	1220.21	1266.76	391.423	366.619	365.973	1152.3	1148.59	1313.01
		Malonate	13.9	103.004	neg.				0	0	0	0	0	0	0	0	0	0	1.38422	0	0	0	0	0	0.00649373	0	0	0	0	0	1.77924	#DIV/0!	0	0	0	0	1.43725	0	0	0	0	0	0	0
	Pyrimidines	Carbamoylaspartate	13.55	175.036	neg.				80.0213	72.5	71.7421	93.3275	87.5536	85.0652	105.285	104.092	85.5895	79.3342	84.9945	85.1575	230.987	226.634	221.583	187.115	148.436	335.9	398.26	519.728	500.168	198.966	187.38	#DIV/0!	295.87	300.279	279.801	196.682	194.753	224.614	436.769	495.949	527.539	201.086	179.656	199.428
		Dihydroorotate	10.35	157.025	neg.				0	0	0	0	0	0	0	0	0	0	0	0	0	2.2331	2.44938	0	0	2.41845	0	0	0	4.30895	0	#DIV/0!	0	0	0	0	0	0	0	0	0	0	0	2.56801
		Orotate	9.45	155.01	neg.				0	0	0	0	0	0	0	2.41251	0	0	1.69195	1.95087	0	3.77274	4.17671	15.8954	0	5.06686	16.1927	9.45331	36.7305	7.20064	15.122	#DIV/0!	3.63602	6.27238	5.87129	4.37805	1.76367	12.6657	2.27924	0	0	1.81481	7.17886	12.7633
		Uracil	8.15	113.035	pos.				0	0	0	0	0	0	0	0	0	0	0	0	0	0	0	0	0	0	0	0	0	0	0	#DIV/0!	0	0	0	0	0	0	0	0	0	0	0	0
		Uridin	8.3	245.077	pos.				781.164	785.862	802.925	682.685	675.971	752.589	56.2106	58.3585	49.1291	71.6772	59.1343	49.1769	77.4276	86.1822	87.7532	83.0928	79.3138	86.7147	415.951	440.938	473.508	162.05	111.508	#DIV/0!	9.46916	3.07635	1.64097	1.94139	1.20059	3.35513	1.06527	0.966011	0.376755	11.5477	8.90378	20.5732
		UMP	13.85	325.043	pos.				168.758	185.374	187.263	152.252	159.604	175.59	639.369	703.044	737.8	641.418	688.581	661.729	625.878	651.783	704.388	701.77	658.985	697.777	618.141	639.12	646.064	612.594	617.141	#DIV/0!	610.561	595.29	659.103	607.535	661.63	645.895	633.377	533.933	566.64	593.448	583.33	658.797
		UDP	16.45	402.995	neg.				0	0	0	0	0	0	0	0	0	0	0	0	0	0	0	0	0	0	0	0	0	0	0	#DIV/0!	0	0	0	0	0	0	0	0	0	0	0	0
		UTP	16.7	484.976	pos.				0	0	0	0	0	0	0	0	0	0	0	0	0	0	0	0	0	0	0	0	2.20264	0	0	#DIV/0!	0	0	0	0	0	0	0	0	0	0	0	0
		dUridine	12.55	227.067	neg.				0	0	0	2.12809	0	2.21164	4.18933	7.66555	9.79666	4.19581	2.24564	2.96918	4.40331	14.7645	5.51082	7.24288	5.14149	0	6.78431	4.75968	1.34135	0	3.4782	#DIV/0!	6.41975	7.60366	7.87552	8.50989	3.94352	5.70738	10.9901	10.1959	13.1322	9.24786	6.21045	11.0152
		dUMP	10.65	307.034	neg.				0	0	0	0	0	0	0	0	0	0	0	0	0	0	0	0	0	0	0	1.76593	0	0	2.61484	#DIV/0!	0	0	0	0	0	0	0	0	0	0	0	0
		dUDP	9.2	387	neg.				811.531	849.773	785.418	697.35	722.642	744.935	551.253	680.992	669.257	738.409	756.831	741.614	801.976	795.86	896.363	985.652	942.544	971.837	1059.25	1114.53	1202.32	1194.25	1250.8	#DIV/0!	1291.6	1365.52	1366.69	1302.5	1343.54	1367.14	1517	1475.24	1585.37	1441.04	1504.46	1497.36
		dUTP	17.45	466.966	neg.				0	0	0	0	0	0	0	0	0	0	0	0	0	0	0	0	0	0	0	0	0	0	0	#DIV/0!	0	0	0	0	0	0	0	0	0	0	0	0
		UDP-Glc	13	567.062	pos.				658.792	688.652	706.281	633.939	681.08	636.734	451.931	527.608	539.787	638.052	627.367	636.676	508.091	482.202	483.093	717.396	736.87	712.49	466.735	524.909	526.187	742.19	806.397	#DIV/0!	637.009	605.609	579.754	751.692	843.627	783.494	597.287	525.21	521.075	802.198	826.597	913.867
		UDP-Glucuronate	13.5	581.042	pos.				0	0	0	0	0	0	0	0	0	0	0	0	0	0	0	0	0	1.05471	0	0	0	0	0	#DIV/0!	0	0	0	0	0	0	0	0	0	0	0	0
		Cytosin	10.5	110.036	neg.				0	0	0	0	0	0	0	0	0	0	0	0	0	0	0	2.61047	0	0	0	0	0	0	0	#DIV/0!	0	0	0	0	0	0	0	0	0	0	0	0
		Cytidin	10.55	244.093	pos.				0	0	0	0	0	0	0	0	0	0	0	0	0	0	0	0	0	0	0	0	0	0	0	#DIV/0!	0	0	0	0	0	0	0	0	0	0	0	0
		CMP	13.75	322.045	neg.				2.12042	2.10004	2.2865	7.09624	16.3844	7.67551	273.34	335.108	314.687	157.655	128.72	165.014	953.02	818.117	610.858	120.051	110.693	110.733	437.8	415.766	358.824	87.4513	40.8998	#DIV/0!	76.4368	68.199	49.2472	21.2766	14.4979	21.3562	96.3307	95.2664	75.8516	45.971	34.2569	48.4578
		CDP	16.95	402.011	neg.				86.9799	78.9891	84.3329	94.6106	96.0449	69.8415	102.809	144.703	102.059	121.114	131.532	111.191	79.2086	88.0125	92.573	142.77	95.5276	133.521	79.206	74.2004	68.103	135.952	139.203	#DIV/0!	100.939	87.4814	86.7416	120.363	154.193	128.57	97.8276	87.4824	69.6228	143.176	167.239	192.22
		CTP	17.45	481.977	neg.				0	0	0	0	0	0	0	2.59775	2.40714	0	0	0	0	0	0	0	0	0	0	0	0	0	0	#DIV/0!	0	0	0	0	0	0	0	0	0	0	0	0
		dCytidine	9.5	226.083	neg.				0	0	0	0	0	0	0	0	0	0	0	0	66.4147	58.9594	56.0791	96.2932	82.5341	135.985	192.554	198.132	234.932	435.564	501.948	#DIV/0!	368.895	378.682	386.148	465.236	657.388	624.305	567.242	682.059	635.031	866.812	925.969	804.078
		dCMP	10.55	306.05	neg.				0	0	0	0	0	0	0	0	0	0	0	0	0	0	0	0	0	0	0	0	0	0	0	#DIV/0!	0	0	0	0	0	0	0	0	0	0	0	0
		dCDP	6.25	386.016	neg.				0.392916	0.372232	0.98588	0.412613	2.03323	1.1329	4.87214	0.709091	5.07398	7.82398	4.96375	5.17167	2.32751	3.13108	0.966721	3.1113	1.67319	2.77037	0.696823	1.56133	1.1316	0.912706	2.51958	#DIV/0!	0.869829	0.909566	0.416667	1.1195	2.06122	1.52985	1.2119	0.905432	0.874847	1.85324	2.0984	5.76115
		dCTP	10.75	465.982	neg.				119.148	121.964	126.614	101.048	108.187	114.736	64.0289	60.0046	74.0234	91.8817	84.3542	99.0121	100.244	100.252	97.1238	101.787	105.341	110.319	107.559	101.675	113.507	121.883	133.774	#DIV/0!	120.25	126.351	126.478	123.774	127.657	134.162	136.773	139.31	136.35	135.665	132.431	146.217
		Thymin	2.4	127.05	pos.				36.0812	34.4079	49.9405	58.3289	41.3966	36.8042	227.81	232.882	245.016	236.241	281.264	315.542	257.624	198.85	172.554	160.53	133.728	118.601	95.7386	71.3673	61.1162	76.0412	53.0208	#DIV/0!	20.8963	27.3856	28.0074	28.7889	40.8795	37.4479	35.5951	34.2572	31.0631	41.8375	36.4859	49.5976
		Thymidine	7.25	243.098	pos.				0	0	0	0	0	0	0	0	0	0	0	0	0	0	0	0	0	0	0	0	0	0	0	#DIV/0!	0	0	0	0	0	0	0	0	0	0	0	0
		TMP	12.4	339.059	pos.				0	0	0	0	0	0	0	2.51883	2.59021	0	2.27588	85.3799	6.90482	0	34.7299	26.7402	15.871	39.4708	136.947	7.85751	6.62609	36.334	22.9135	#DIV/0!	9.52374	0	0	2.56172	126.454	5.59859	8.66217	29.5278	16.3444	3.42831	1.82505	3.92142
		TDP	5.55	419.025	pos.				0	0	0	0	0	0	0	0	0	0	0	0	0	0	0	0	0	0	0	0	0	0	0	#DIV/0!	0	0	0	0	0	0	0	0	0	0	0	0
		TTP	17.45	482.997	pos.				0	0	0	0	0	0	0	0	0	0	0	0	0	0	0	0	0	0	0	0	0	0	0	#DIV/0!	0	0	0	0	0	0	0	0	0	0	0	0
		dThymidine	12.7	241.083	neg.				0	0	0	0	0	0	2.07773	0	0	2.77259	1.31592	0	1.82853	3.0536	0.927088	4.48598	3.46708	1.50529	21.0175	15.0967	21.9507	3.28394	2.8823	#DIV/0!	0.942285	0	0	1.04785	0	1.67374	0	0	0	1.72579	1.27596	0
		dTMP	13	321.049	neg.				57.2429	68.0046	61.8747	65.9614	48.3705	58.4745	15.3676	17.7381	11.6944	19.8102	20.6929	21.6997	23.6088	32.2335	27.6053	27.5487	23.9981	25.3522	166.158	168.034	172.707	53.3569	34.3657	#DIV/0!	17.0212	23.2041	21.7007	19.8918	26.0294	23.97	18.8316	25.7847	20.3238	19.986	26.8359	29.2445
		dTDP	6.25	401.016	neg.				25.4255	27.9339	29.3635	32.2559	28.4978	27.2229	1.90556	0.763423	2.18036	5.00124	4.1499	4.5715	8.20137	7.2879	9.98868	6.2534	2.84145	2.37041	116.329	117.918	126.951	16.7004	6.81038	#DIV/0!	0.386551	0	0	0	0	0	0	0	0	0	0	0
		dTTP	17.45	480.982	neg.				0	0	0	0	0	0	0	0	0	0	0	0	0	0	0	0	0	0	0	0	0	0	0	#DIV/0!	0	0	0	0	0	0	0	0	0	0	0	0
	Purines	Inosin	9.8	269.088	pos.				934.459	987.763	1003.21	1177.48	1168.04	1262.28	3991.6	2480.56	2278.05	1555.12	1148.06	1792.48	6386.53	5504.44	5560.37	1457.67	1520.65	1934.99	4212.38	4423.06	4132.68	1191.32	1082.25	#DIV/0!	3928.27	4051.83	4219.04	5464.64	1440.74	1559.53	7238.65	8689.77	6894.94	12814.1	14662.6	12286.1
		dInosin	8.7	251.079	neg.				146.39	156.656	166.393	123.934	125.545	230.105	445.875	276.888	210.059	295.537	223.807	313.405	420.702	381.702	327.608	449.038	401.379	1019.52	344.178	376.703	567.543	328.026	365.909	#DIV/0!	417.108	444.458	536.113	772.626	909.611	791.037	388.583	523.317	620.872	991.691	1234.06	1188.79
		IMP	13.75	349.054	pos.				0	0	0	1.52117	1.90105	1.72784	78.0979	38.2883	31.5831	67.1125	26.0272	146.322	55.0906	38.2006	93.6021	60.2382	42.9855	63.7251	130.885	48.3569	107.342	54.7105	35.645	#DIV/0!	32.5415	26.1834	47.333	15.57	141.793	19.1528	51.2211	120.392	60.6014	8.91008	14.9733	39.5625
		Adenin	5.45	136.062	pos.				7.63917	8.63067	7.06835	16.6154	9.05484	14.4279	479.647	348.872	333.226	232.92	228.674	242.299	224.969	199.284	209.97	178.803	184.053	166.04	211.518	219.021	368.632	127.443	101.698	#DIV/0!	182.895	166.215	224.154	350.01	126.491	100.057	187.194	148.884	107.57	85.0819	314.192	155.921
		Adenosin	6.45	268.104	pos.				0	0	0	0	0	0	0.406305	0	0	1.43993	0	11.0009	1.58222	0.341913	4.89494	3.77604	0.844093	0.933052	2.00016	0.442685	1.42419	3.34898	1.02928	#DIV/0!	0.73324	0	0.431579	0.723795	3.64619	0	0.387045	1.79046	1.41669	0.335174	0	0
		AMP	16.3	348.07	pos.				0	0	0	0	0	0	0	0	0	0	0	0	0	0	0	0	0	0	0	0	0	0	0	#DIV/0!	0	0	0	0	0	0	0	0	0	0	0	0
		ADP	16.55	428.037	pos.				0	0.656587	0	0	0	0	0	0	0	0	0	0	0	0	0	0	0	0	0	0	0	0	0	#DIV/0!	0	0	0	0	0	0	0	0	0	0	0	0
		ATP	16.65	508.003	pos.				0	0	0	0	0	0	0	0.600228	0	0	0	0	0	0	0	0	0	0	0	0	0	0	0	#DIV/0!	0.495939	0	0	0	0	0	0	0	0	0	0	0
		cAMP	10.45	330.06	neg.				0	0	0	0	0	0	0	0	0	0	0	0	0	0	0	0	0	0	0	0	0	0	0	#DIV/0!	0	0	0	0	0	0	0	0	0	0	0	0
		dAMP	13	332.075	pos.				0	0	0	0	0	0	0	0	0	0	0	0	0	0	0	0	0	0	1.53322	0	0	0	0	#DIV/0!	0	0.0705542	0	0	0	0	0	0	0	0	0	0
		dADP	15	412.042	pos.				0	0	0	0	0	0	0	2.43034	0	0	2.24228	0	0	0	0	2.70152	0	0	0	0	0	2.32867	0	#DIV/0!	0	0	0	0	10.0547	0	0	0	0	1.93513	2.20094	0
		dATP	16.45	492.008	pos.				0	0	0	0	1.43169	2.69013	43.4016	67.6535	55.3934	28.5739	48.2472	50.9391	60.2457	97.2083	50.1227	128.839	89.9334	74.1167	94.6296	78.4101	169.113	47.4743	46.8129	#DIV/0!	95.5649	102.303	129.197	43.0592	68.7047	88.1604	93.934	38.5042	40.229	38.5243	161.76	64.1192
		Guanin	10.25	150.042	neg.				0	0	0	0	0	1.7099	0	0	0	0	0	0	0	0	0	0	0	0	0	0	0	0	0	#DIV/0!	0	0	0	0	0	0	0	0	0	0	0	0
		Guanosin	11.85	282.084	neg.				0.590333	0	0.973854	1.8865	4.54352	2.55571	5.52616	0	0	0.761735	0	0	0	0	0	2.56986	0.943137	0.622406	0	0	0.5998	3.15033	3.4525	#DIV/0!	0	0	0	0.71123	3.1459	3.76924	0	0	8.2947	5.52816	4.89202	7.98433
		GMP	14.45	362.051	neg.				20.5603	21.2975	19.9167	58.1271	49.4803	40.3104	28.0232	33.1747	21.5963	36.9392	31.1262	22.7634	7.43717	19.9236	21.3222	39.9802	54.1174	30.527	19.7974	27.0939	23.7824	38.3499	64.0413	#DIV/0!	14.2091	23.2396	19.6017	55.8833	54.1351	34.9201	26.9873	31.8143	29.2313	59.4483	51.3279	34.3908
		GDP	17.05	442.017	neg.				40881.4	41316.3	41183.5	40588.8	39100.6	39586	1143.69	880.523	751.851	1042.23	780.496	920.169	977.63	1239.61	944.688	3509.11	2888.73	3697	1082.24	879.52	1024.12	9589.25	9707.32	#DIV/0!	959.587	930.354	540.382	5220.45	6133.77	6138.91	825.185	1013.78	627.66	10461.4	12034.2	11830.6
		GTP	17.45	521.983	neg.				0	0	0	0	0	0	7.00919	12.8779	11.8449	8.42913	15.9314	7.31875	12.0498	20.5399	9.63817	50.6096	12.4353	17.1844	46.9608	11.6979	18.1647	3.26682	6.23994	#DIV/0!	22.2555	24.7059	31.4405	13.3464	22.1461	28.2803	27.9909	14.8802	9.06162	21.2063	61.744	7.28206
		Hypoxanthin	7.5	135.031	neg.				0.348591	1.77459	1.867	1.38367	1.62996	1.28161	6.89406	1.18937	1.91085	2.44596	1.86073	1.95426	0.355642	4.23166	1.64961	9.20212	2.92006	6.87298	6.20294	3.86959	8.40943	12.477	9.604	#DIV/0!	4.29111	2.60986	1.20357	2.79044	7.89598	7.04789	1.32194	2.66248	1.98085	9.06651	10.8442	8.37234
		Xanthin	7.95	151.026	neg.				19734.3	20909.4	20606.6	19316.3	19579.6	19161.8	23139.8	25354.4	21196.7	23472.9	23280.9	22780.2	24734.6	25619	24604.3	29397.4	25505.8	28032.8	28226.1	28757.2	31256.7	36999.4	37819.5	#DIV/0!	30812.2	34444.4	35081.7	35180.6	38285.5	38200.5	35529.9	42558.9	39032.4	45380.4	49054.6	50727.5
		Xanthosin	10	283.068	neg.				221.403	208.474	210.753	197.146	202.692	200.371	241.19	256.203	231.734	227.963	216.998	228.576	287.221	279.126	284.967	270.577	234.639	265.083	399.285	430.146	445.846	322.458	291.509	#DIV/0!	157.347	163.282	152.618	102.011	97.5043	109.991	175.237	178.236	188.034	109.584	106.385	102.493
		Xanthurenic Acid	14	204.03	neg.				0	0	0	0	0	0	24.2687	8.24347	4.17857	8.97175	3.69803	7.88629	12.1655	6.59825	4.37537	11.918	7.7096	10.488	24.7054	32.8172	22.8525	17.3952	8.9633	#DIV/0!	22.3927	11.27	11.4175	4.45503	8.71361	12.704	30.5591	33.908	34.3484	10.7144	5.61957	12.0255
		XMP	14	363.035	neg.				0	0	0	0	0	0	35.0744	10.7138	12.6168	2.13732	5.20115	0	3.28806	48.212	0	36.353	5.53049	2.92953	4.64052	7.53626	1.71197	1.6161	0	#DIV/0!	0	0	0	0	0	19.2596	3.12319	0	0	0	34.7544	0
	Co-Factors	Riboflavine	6.75	377.146	pos.				0	0	0	0	0	0	0	0	0	0	0	0	0	0	0	0	0	0	0	0	0	0	0	#DIV/0!	0	0	0	0	0	0	0	0	0	0	0	0
		FMN	12.8	457.112	pos.				0	0	0	0	0	0	0	0	0	0	0	0	0	0	0	0	0	0	0	0	0	0	0	#DIV/0!	0	0	0	0	0	0	0	0	0	0	0	0
		FMNH2	12.5	459.128	pos.				0	0	0	0	0	0	0	0	0	0	0	0	0	0	0	0	0	0	0	0	0	0	0	#DIV/0!	0	0	0	0	0	0	0	0	0	0	0	0
		FAD	12.4	786.164	pos.				0	0	0	0	0	0	0	0	0	0	0	0	0	0	0	0	0	0	0	0	0	0	0	#DIV/0!	0	0	0	0	0	0	0	0	0	0	0	0
		FADH2	12.5	788.18	pos.				0	0	0	0	0	0	0	0	0	0	0	0	0	0	0	0	0	0	0.329137	0.689799	0	0	0	#DIV/0!	0	0	0	0	0	0	0	0	0	0	0	0
		Nicotinamide	2.4	123.055	pos.				0	0	0	0	0	0	0	0.879708	0	0	0	0	0.232327	0	0	0	0	0	0	0.574107	0.330487	1.23443	0	#DIV/0!	0.68435	0	0	0	0	0	0.38113	1.27154	0.328343	0	0	0
		Nicotinate	6.95	124.039	pos.				0	0	0	0	0	0	0	0	0	0	0	0	0	0	0	0	0	0	0	0	0	0	0	#DIV/0!	0	0	0	0	0	0	0	0	0	0	0.829236	0
		NAD+	13.55	664.116	pos.				0	0	0	0	0	0	0	0	0	0	0	0	0	0	0	0	0	0	0	0	0	0	0	#DIV/0!	0	0	0	0	0	0	0	0	0	0	0	0
		NADH	12.85	666.132	pos.				0	0	0	0	0	0	0	0	0	0	0	0	0	0	0	0	0	0	0	0	0	0	0	#DIV/0!	0	0	0	0	0	0	0	0	0	0	0	0
		NADP+	14.2	744.083	pos.				0	0	0	0	0	0	0	0	0	0	0	0	0	0	0.629837	0	0	0	0	0	0	0	0	#DIV/0!	0	0	0	0	0	0	0	0	0	0	0	0
		NADPH	14	746.098	pos.				29474.7	31074.5	30634.9	30341.2	30421.8	27383.3	24922.1	27324	26356.9	25740.9	24932.9	26003.3	26280.3	24207.4	25167.8	26528.3	26691.6	28057.3	23721.6	23495.9	24060.4	29837.9	28807.1	#DIV/0!	24287.5	23191.5	23745.3	27995.3	29555.3	30647.7	22211.7	23639.7	22051.7	31005.8	30325.8	29911.7
		Dihydrofolate	12.7	444.163	pos.				541.07	517.618	503.111	527.16	468.704	485.425	490.43	502.806	530.148	550.578	469.414	441.777	463.193	429.834	486.735	622.677	525.693	510.306	480.259	537.857	514.084	656.108	601.871	#DIV/0!	645.078	600.245	573.144	692.185	701.289	755.115	648.876	795.523	696.792	688.717	844.62	839.313
		Tetrahydrofolate	12.5	446.178	pos.				3862	3884.56	3837.43	3621.97	3603.11	3698.44	3420.93	3993.06	3527.39	3768.45	3776.23	3710.06	3258.57	3287.63	3414.57	4494.17	4299.86	4477.91	3718.59	3772.71	4006.52	5083.82	5040.8	#DIV/0!	4361.65	4627.51	4792.38	5090.69	5311.04	5270.42	4568	4845.84	4988.55	5565.98	5518.87	5827.13
		5-Methyl-THF	13.05	460.194	pos.				153195	155826	155160	141080	133948	134350	143340	162690	151391	157318	148767	148767	137789	139385	133807	153747	144123	149649	101801	102706	110252	159751	151741	#DIV/0!	123242	126620	130985	175245	183922	182478	88069.3	90102	90894.6	181269	185644	184501
		Tetrahydrobiopterin	16.4	242.125	pos.				2608.04	2683.19	2699.79	1469.79	1483.52	1449.52	741.377	1431.96	1335.43	754.826	834.811	923.519	1403.37	1268.98	1360.21	945.051	912.27	977.718	1501.93	1305.57	1355.58	879.232	823.613	#DIV/0!	1475.02	1478.71	1666.05	1089.68	1158.28	1125.06	1755.49	2098.52	2003.35	1604.98	1595.56	957.098
		Thiamine (+)	15.15	265.112	pos.				0	0	0	0	0	0	0	0	0	0	0	0	0	0	0	0	0	0	0	0	0	0	0	#DIV/0!	0	0	0	0	0	0	0	0	0	0	0	0
		Thiamine phosphate (+)	17.8	345.078	pos.				0	0	0	0	0	0	0	0.761048	0	0	0	0	0	0	0	0	0	0	0	0	0	0	0	#DIV/0!	0	0	0	0	0	0	0	0	0	0	0	0
		Pantothenate	9.7	218.103	neg.				5684.4	5872.55	5957.39	3569.85	3284.02	3280.29	8086.56	8426.62	8734.13	7834.47	6989.36	6038.74	8819.95	8407.53	8207.44	7043.84	6186	6659.93	8189.22	7454.32	7968.71	6628.74	6710.1	#DIV/0!	8299.93	8069.69	8283.63	5630.72	5665.12	5751.29	8401.31	9357.97	8956.64	6243.29	6052.4	6390.45
		Pyridoxine	6.75	170.081	pos.				0	0	0	0	0	0	0.425128	0.82973	0	0.567213	2.40585	0.610989	23.6698	27.5156	15.6965	11.9936	8.53635	11.2819	66.4735	62.7432	73.7204	26.7042	22.0885	#DIV/0!	6.78921	5.98029	7.78927	0	0	0	33.3502	38.985	41.5447	0.511667	0	0
	Std.	Lamivudin	3.8	230.059	pos.				1000000	1000000	1000000	1000000	1000000	1000000	1000000	1000000	1000000	1000000	1000000	1000000	1000000	1000000	1000000	1000000	1000000	1000000	1000000	1000000	1000000	1000000	1000000	#DIV/0!	1000000	1000000	1000000	1000000	1000000	1000000	1000000	1000000	1000000	1000000	1000000	1000000
		Lamivudine	3.65	228.045	neg.				30000	30000	30000	30000	30000	30000	30000	30000	30000	30000	30000	30000	30000	30000	30000	30000	30000	30000	30000	30000	30000	30000	30000	#DIV/0!	30000	30000	30000	30000	30000	30000	30000	30000	30000	30000	30000	30000
	Amino Acids						total		2.54483e+06	2.64972e+06	2.60837e+06	2.44167e+06	2.36635e+06	2.44291e+06	1.58992e+06	1.79637e+06	1.75958e+06	1.97777e+06	1.91837e+06	1.92468e+06	1.6577e+06	1.65528e+06	1.69415e+06	2.30877e+06	2.25917e+06	2.34274e+06	1.72559e+06	1.68104e+06	1.75298e+06	2.62469e+06	2.53603e+06	#DIV/0!	2.00219e+06	1.94727e+06	1.98229e+06	2.71723e+06	2.87891e+06	2.88484e+06	2.00344e+06	1.92048e+06	1.86368e+06	2.87646e+06	2.91506e+06	3.15318e+06
							essential		984400	1.02044e+06	1.00524e+06	912875	894937	927915	633291	732178	686668	747682	716836	728763	654640	662530	653373	883184	849294	896492	643210	633434	663364	1.00444e+06	978158	#DIV/0!	777940	760122	779290	1.06077e+06	1.1765e+06	1.17457e+06	724475	702092	682436	1.15398e+06	1.20539e+06	1.22783e+06
							branched chain		549818	569345	560968	515219	510545	533501	336280	372048	335743	363608	338165	349777	309557	322940	319318	442850	415588	441826	288694	292463	311399	495072	478089	#DIV/0!	343533	344182	353605	530111	580023	573009	288402	285246	277854	576911	591053	601753
	Amino Acid Derivatives						total		645689	665557	655229	635718	632259	637840	1.14253e+06	1.25864e+06	1.23147e+06	1.32286e+06	1.32327e+06	1.2802e+06	1.60603e+06	1.57996e+06	1.57281e+06	1.67793e+06	1.60509e+06	1.64087e+06	1.86968e+06	1.92302e+06	1.96463e+06	1.85815e+06	1.76284e+06	#DIV/0!	1.9229e+06	1.95742e+06	1.96482e+06	1.63831e+06	1.69892e+06	1.71606e+06	1.75882e+06	1.8555e+06	1.81483e+06	1.73446e+06	1.79533e+06	1.87434e+06
							branched chain		17137.3	17004.8	16725.2	17537.2	16775.3	17372.4	610664	669372	667157	707085	712197	682732	1.04461e+06	1.01463e+06	1.02715e+06	1.03484e+06	987293	1.00375e+06	1.34782e+06	1.38241e+06	1.41519e+06	1.14714e+06	1.08121e+06	#DIV/0!	1.36561e+06	1.38745e+06	1.37757e+06	911236	938446	946395	1.20207e+06	1.25495e+06	1.23872e+06	950599	1.00224e+06	1.03471e+06
							Trp-Metabs		11458.2	11926.2	11710	11001.5	11315.2	11404.3	9417.41	10325.1	8570.06	10018.9	10165.5	9705.86	10793.2	10848.9	10971.6	11982.9	10845.3	11593.8	12525	12807.5	14309.8	14656.1	14505.2	#DIV/0!	14618	16663.7	16859.7	15431.2	16094.3	16513.1	19063.2	21270.7	20946.9	17011.4	18502	19512.6
							"S"-containing		208870	214490	211632	177072	173311	180083	134504	155204	152033	153199	149223	148135	144242	140659	138382	152084	147511	150588	116476	118331	119633	159200	151106	#DIV/0!	143657	146233	150286	161077	170413	173594	123517	125075	122115	168103	166583	176621
	Urea Cycle						total		56322	55328.3	55568.5	53809.5	55882.5	57088.6	28080.9	32234.3	34725	33042	38153.1	37320.2	41451	47181.7	51893.5	48933.9	55038.6	54395.6	56048.7	51605.7	50944.2	54010.9	69345.5	#DIV/0!	73677.7	67952.7	68753.1	64793.9	87313	92173	89356.6	56980.7	55930.7	58366.9	97164.6	116848
	TCA Cycle						total		163816	162719	156348	181893	174228	168992	361865	315721	286409	264270	244800	239775	260027	261135	265073	275330	264827	263589	284547	297139	313151	292370	283428	#DIV/0!	303347	314338	323139	279215	280839	279752	354111	370758	378167	320159	317432	358930
	Carbohydrate Metabolites						total		355737	365301	360888	359183	352387	358466	840810	992065	921636	785241	754302	761061	1.66403e+06	1.65548e+06	1.6037e+06	952721	890782	969179	1.86273e+06	2.00023e+06	2.12883e+06	1.03671e+06	954321	#DIV/0!	2.10549e+06	2.17777e+06	2.18912e+06	902438	891597	879845	2.63089e+06	2.78048e+06	2.76521e+06	1.36397e+06	1.35167e+06	1.32346e+06
							tot.w/o Pyruvate+Lactate		20954.5	20907.5	20030.1	26691.1	24700.6	25194.6	42594.8	44032.9	37714.5	36307.1	32433.5	32839.2	37778	37955.4	37180.2	44243	41436.9	42521.8	41793	43161.6	46103.1	48923.7	48682.1	#DIV/0!	42227.7	46122.6	45625.3	46395.7	49486.3	49491.3	43044.2	43879.7	44731.4	49745.6	51526.4	55656.1
							KHs		5760.75	5619.51	5369.58	6199.86	5380.01	5312.62	4375	4120.99	3680.45	4300.29	4563.22	4871.11	3731.77	3743.63	4221.8	6167.77	6301.92	6018.51	4537.25	4610.36	4818.23	6266.37	6283.26	#DIV/0!	3153.47	3001.17	3144.09	4773.07	5138.22	5257.18	2918.51	3261.29	3130.06	4463.15	4325.02	5425.19
							Hexoses		5622.83	5453.74	5207.29	6041.89	5220.83	5118.71	4232.52	3988.32	3551.69	4219.27	4467.8	4784.52	3451.28	3428.54	3879.53	5963.39	6121.02	5816.76	4077.24	4125.17	4242.31	5941.11	5990	#DIV/0!	2938.31	2764.68	2925.3	4615.45	4959.58	5092.8	2606.6	2908.76	2803.43	4279.89	4139.77	5235.23
							Pentoses		137.911	165.767	162.291	157.965	158.766	193.91	142.487	132.672	128.761	81.0225	95.4129	86.5905	280.486	313.152	342.275	204.383	180.908	201.75	460.016	485.191	573.655	322.911	293.254	#DIV/0!	215.161	236.495	218.787	157.621	178.631	164.376	311.914	352.523	324.81	183.254	185.251	189.956
	Lipids						total		20397.9	21292	20911	20526.6	20453.2	20663.3	18259	19612.1	18939.3	21173	20479.4	20419.8	19112.9	19088.2	18782.1	23852.3	21968.2	22612.7	21529.5	22498.6	23872.9	26651.3	26676.4	#DIV/0!	23640.4	24300.7	24151	25937.6	27389.3	26532.2	26294.1	27923	26875.5	27821.5	28138.2	29073.4
	Pyrimidines						total		2827.66	2915.93	2909.03	2621.4	2667.77	2713.01	2500.45	2881.2	2851.09	2815.39	2880.11	2986.86	3748.14	3573.33	3508.72	3390.34	3146.96	3493.89	4335.32	4426.81	4554.37	3889.04	3932.78	#DIV/0!	3570.73	3595.86	3599.48	3657.3	4199.62	4021.48	4161.24	4136.08	4199.6	4320.83	4444.76	4595.87
							Intermediates		891.552	922.273	857.16	790.678	810.196	830.001	656.538	785.084	754.846	817.743	841.825	826.772	1099.38	1081.45	1174.03	1269.06	1173.51	1443.72	1650.07	1832.39	1937.42	1828.78	1940.13	#DIV/0!	1956.37	2044.48	2032.64	1964.42	2195.68	2216.06	2521.01	2653.24	2747.94	2508.94	2610.09	2500.86
							Nucleinbases		345.149	375.343	375.751	319.261	316.162	348.801	718.765	780.786	823.518	753.11	793.629	782.441	749.73	784.268	829.117	831.105	788.324	833.449	891.857	908.828	932.278	787.833	785.28	#DIV/0!	747.832	744.845	807.282	751.201	815.317	804.027	788.981	699.027	723.314	749.099	742.597	834.258
							Nucleosides		1552.75	1581.81	1623.89	1443.9	1483.63	1487.52	617.729	732.142	698.23	843.668	827.147	806.787	675.256	666.815	674.374	952.623	916.226	937.866	1078.92	1161.29	1195.88	1057.8	1069.05	#DIV/0!	748.673	697.076	668.554	875.116	1001.08	916.949	697.392	614.563	591.95	958.775	1004.84	1132.42
							Nucleotides		38.2016	36.5079	52.227	67.5532	57.781	46.6914	507.417	583.186	574.497	400.865	417.513	570.856	1223.78	1040.79	831.206	337.556	268.9	278.85	714.48	524.3	488.791	214.62	138.317	#DIV/0!	117.855	109.461	91.0014	66.563	187.538	84.4495	153.857	169.247	136.391	104.025	87.2331	128.323
	Purines						total		61947.1	63610.9	63200.3	61483.2	60244.5	60505.2	29670.5	29772.7	25140.8	26983.5	26013.3	26525.3	33183.8	33458.4	32117.5	35608.8	30952.6	35322.9	34807	35295.8	38148.9	48742	49544	#DIV/0!	36649.9	40391	40994.6	47226.9	47313.8	47113.3	44580.3	53356.8	47656.6	69997.9	77754.1	76465.1
							Intermediates		60837.4	62435.9	62002.7	60103.6	58884.5	58949.4	24597.9	26524.2	22210.9	24765.1	24305.1	23946.1	26027.3	27217.3	25849.6	33285.1	28657.7	32032.4	29791.6	30122.7	32777.8	46945.9	47843.2	#DIV/0!	31978.1	35576.7	35818.7	40523.6	44555.5	44516.7	36593.3	43802.3	39893.5	55992.3	61308.1	62688.2
							Nucleinbases		935.049	987.763	1004.18	1179.36	1172.58	1264.84	3997.12	2480.56	2278.05	1555.88	1148.06	1792.48	6386.53	5504.44	5560.37	1460.24	1521.59	1935.62	4212.38	4423.06	4133.28	1194.47	1085.7	#DIV/0!	3928.27	4051.83	4219.04	5465.36	1443.89	1563.3	7238.65	8689.77	6903.23	12819.6	14667.5	12294.1
							Nucleosides		388.703	388.202	398.93	380.591	379.347	472.067	721.982	567.455	465.3	562.885	473.792	566.699	715.716	684.983	635.547	768.797	693.055	1322	770.997	837.813	1045.58	701.312	731.063	#DIV/0!	592.955	633.66	709.536	933.31	1069.15	942.996	592.129	736.029	840.118	1169.79	1402.61	1334.05
							Nucleotides		7.63917	9.28726	7.06835	18.1366	12.3876	20.5558	643.636	481.436	444.664	340.613	326.323	457.88	357.226	403.786	368.228	461.321	335.782	324.929	490.635	365.465	666.387	240.188	191.425	#DIV/0!	334.486	319.408	432.556	422.71	372.836	254.91	363.851	324.451	218.879	155.993	589.625	266.885
	Co-Factors						RedOx.F.		0	0	0	0	0	0	0	0.879708	0	0	0	0	0.232327	0	0.629837	0	0	0	0.329137	1.26391	0.330487	1.23443	0	#DIV/0!	0.68435	0	0	0	0	0	0.38113	1.27154	0.328343	0	0.829236	0
							Folic Acid Der.		0	0	0	0	0	0	0	0.761048	0	0	0	0	0	0	0	0	0	0	0	0	0	0	0	#DIV/0!	0	0	0	0	0	0	0	0	0	0	0	0
							Vitamins		195366	199858	198793	180610	173209	170647	181001	204370	191875	195968	185772	185885	178038	177014	172459	193393	182747	190344	139479	139335	148231	202864	193746	#DIV/0!	162318	164593	170053	215744	226313	226028	125688	130879	129633	226378	229982	228427
	Average Normalized Peak Area (vs. Lamivudine-Std.)
									Blank Media						Cells Series VS2
		Compound	RT	MIM	Mode				Blank Media +Met			Blank Media -Met			VS2 Media 1d +Met			VS2 Media 1d -Met			VS2 Media 2d +Met			VS2 Media 2d -Met			VS2 Media 3d +Met			VS2 Media 3d -Met			VS2 Media 4d +Met			VS2 Media 4d -Met			VS2 Media 5d +Met			VS2 Media 5d -Met
			[min]	[Da]					Mean	Stabw.		Mean	Stabw.		Mean	Stabw.		Mean	Stabw.		Mean	Stabw.		Mean	Stabw.		Mean	Stabw.		Mean	Stabw.		Mean	Stabw.		Mean	Stabw.		Mean	Stabw.		Mean	Stabw.
	Amino Acids	Alanine	14.15	90.055	pos.				17753.9	284.526		17585.7	357.711		27490.3	514.811		24222.9	347.896		43451.4	1052.87		36833.4	1444.57		39340.7	1266.08		44845.4	624.784		54574.4	2451.8		40007	685.129		52297.8	1638.83		48459	2350.66
		Arginine	14.5	175.119	pos.				630132	8271.26		628279	16303.6		214240	40209.9		289492	9542.25		361052	29458.5		443769	10897.9		491491	26203		556987	10175.2		582586	21085.5		612513	5808.3		596413	3415.38		684168	50878.6
		Asparagine	15.5	133.061	pos.				52115	369.854		49805.7	409.093		52157.1	1879.75		50822.1	762.237		58181.7	786.693		55395.2	1180.57		59464.3	2154.84		60330.6	1969.18		59928.8	1833.71		60880.9	1351.59		53372	2057.13		62439.9	1844.48
		Aspartate	14.4	132.03	neg.				128407	2450.56		126473	706.999		120209	4733.8		138380	2257.76		130095	754.455		161985	1438.15		130280	4027.78		176850	1667.15		149452	2726.17		180134	2401.63		151086	2729.95		192300	15887.1
		Cysteine	16.35	122.027	pos.				862.924	6.49741		853.222	10.8131		2945.12	123.094		2351.94	136.143		2279.89	98.0443		1824.05	85.2601		1880.82	27.6229		1643.99	64.0974		1797.09	49.0119		1494.13	14.6521		1542.24	16.1985		1421.98	53.418
		Glutamate	14.2	146.046	neg.				40099.8	821.958		38884.7	249.178		54848.8	2152.75		54294.1	886.341		73630	790.684		69948.2	2344.25		96816	4191.41		81890.7	562.072		86648	880.212		79787.7	994.584		101048	1420.88		87109.2	2866.64
		Glutamine	14.8	147.076	pos.				504629	13547		436917	8912.9		354533	9022.9		450166	12348.5		165298	18852.5		426027	1737.04		53301.6	44842.2		413008	8657.64		53993.6	44369.4		438336	11701.5		59210.6	46507.6		430645	23027.2
		Glycine	14.65	76.0393	pos.				1706.38	30.4933		1567.41	25.7658		2105.08	112.251		1963.38	53.2556		3593.32	80.5641		2960.09	87.9769		5597.05	303.276		3638.16	166.961		6445.82	203.253		3741.59	120.417		8965.63	380.029		4335.94	60.8974
		Histidine	17.1	156.077	pos.				272951	3868.23		261470	4508.95		264399	22866.8		310333	2088.57		273648	4116.06		347797	8019.38		274717	3937.8		392154	12317.2		329783	3293.42		437409	17224.6		334679	4320.15		457296	1700.64
		Isoleucine	11.32	132.102	pos.				196652	3248.39		176971	6460.04		104501	3451.91		105140	580.504		77726.1	1429.54		117955	1988		48315.3	2227.63		130242	1721.71		58222.8	1537.84		146133	4525.91		22712.8	3144.3		154483	7856.73
		Leucine	10.87	132.102	pos.				110241	1953		101658	1718.05		62558.9	6084.96		68395.9	4471.79		48845.1	1571.56		78015.6	1838.68		27900.4	1150.72		85955.2	1206.57		34465.3	1870.08		110840	6237.6		13107.4	1185.78		112088	2953.78
		Lysine	14.2	147.113	pos.				71172.3	1711.07		69078.8	1171.58		12953.2	4076.28		22786.9	2262.23		23142.7	2851.1		35688.4	7222.66		31456.4	7744.31		40212.5	11642		39779.4	9318.75		52463.6	13646.9		40145.1	14861.1		57442.6	18812.9
		Methionine	11.7	150.058	pos.				30746.9	521.336		1430.36	24.6644		17517.1	1098.31		551.208	543.691		11752.8	794.184		346.641	346.283		11526.6	1102.12		539.776	400.068		14484.8	1128.15		431.798	434.876		9366.77	919.321		299.252	237.372
		Phenylalanine	10.85	166.086	pos.				52833.1	803.836		47559.4	890.076		32927.1	1742.75		38413.5	1803.69		24908.4	673.898		47850.6	1767.55		24727	1200.8		58251.1	3128.97		33676.2	832.263		70710.4	1820.98		28511.8	560.282		74437.2	883.3
		Proline	13	116.071	pos.				85838.5	2393.73		76160.8	3019.1		119782	2151.88		112351	7525.34		106013	1725.35		130984	894.422		114850	4108.08		140652	4609.15		117500	1091.8		151176	1939.57		116821	3394.94		149622	4551.38
		Serine	14.95	106.05	pos.				19285.1	241.26		18709.9	219.357		11660	478.046		12541.7	126.323		3740.44	221.773		9840.31	186.715		3051.49	194.233		9299.25	263.717		5185.16	88.8899		12758.7	322.709		5909.43	66.2184		13289.8	474.157
		Threonine	14.65	120.066	pos.				31464.3	443.186		30347.1	334.303		22573.1	1004.88		22724.9	530.028		24050.4	808.677		24848.1	296.197		27844.2	3030.05		28464.5	693.197		30399.5	3437.34		31001.4	550.6		27144.2	2044.58		33877.2	1156.94
		Tryptophan	11	205.097	pos.				15614.3	367.246		12615.3	206.688		8225.46	549.544		8491.81	278.471		6123.83	168.486		11219.5	423.001		6723.05	219.414		13559.2	444.035		7619.66	135.687		15215.1	363.231		6464.09	114.413		16352.4	437.024
		Tyrosine	12.3	182.081	pos.				85319.6	666.489		79483.9	3039.07		48699.2	2935.66		49873.6	1148.55		40808.8	1433.42		62822.5	2835.55		49284.5	2147.53		71453.7	1738.07		56290.9	947.944		77887.7	769.146		52391.2	1905.87		78167	4354.1
		Valine	12.3	118.086	pos.				253151	3137.06		241126	6031.18		180964	8386.72		176981	6169.69		190700	3065.44		237450	9202.02		221303	8581.36		270383	5563.1		254419	4465.96		304075	11561.6		248014	3006.07		323334	4530.57
	Amino Acid Derivatives	Acetylglycine	12.2	118.05	pos.				3.09966	1.13484		0	0		0	0		0.275214	0.389211		0	0		0.566346	0.800934		0.0175183	0.0247746		0	0		0.705148	0.99723		1.4328	0.525831		7.9573	4.22948		1.80671	1.31083
		Choline	15.25	104.107	pos.				1248.27	54.1834		1292.84	25.728		23744	1014.62		26142.3	749.475		35501.7	655.194		43895.9	1568.96		60105.7	873.98		52446.4	997.029		64403.8	2090.82		43272.6	1380.85		71205.2	2202.36		49615.3	1671.51
		Betaine	12.3	116.072	neg.				8264.08	93.617		8471.46	348.081		405175	33110.5		426038	4519.07		656801	6543.1		635700	7840.32		890584	8847.2		668791	11971.4		833558	24874.7		535200	5645.88		702029	7063.62		561972	9033.79
		Aminobutyrate	13.6	102.056	neg.				7443.43	47.7659		7463.99	134.867		220145	18695		248492	7924.89		336493	15715.2		329031	12159.6		431116	31798.9		392940	19998.4		478914	34043		353553	13128.1		458679	19351.4		384263	33236.3
		GABA	14.9	104.071	pos.				34.0658	3.12127		31.2258	3.06449		7.47743	1.53801		8.76476	2.09688		11.9131	2.71377		16.2457	2.5749		25.2459	2.73943		26.5373	5.28824		38.0262	4.54656		52.2879	3.69647		53.2773	0.964584		72.669	7.01595
		Hydroxybutyrate	8.8	103.04	neg.				137.612	8.97576		111.998	5.65184		129.836	25.1856		110.235	24.0232		111.436	8.31409		135.515	38.6174		122.072	17.9094		122.446	2.43328		148.13	23.6572		168.982	26.7526		182.555	12.984		245.526	20.3788
		Hydroxyproline	13.45	132.066	pos.				389.989	6.47377		369.483	9.21135		455.074	23.0481		452.142	1.72374		615.123	8.47488		594.431	21.9556		815.031	44.4219		732.113	1.42619		731.065	10.9922		721.575	18.2522		869.718	42.915		770.401	15.8311
		Phenylpyruvate	12.35	165.055	pos.				16175.4	179.405		14181.2	267.213		10445.9	525.878		11467.7	279.376		6188.03	186.436		11601.3	436.411		3596.5	179.199		12149.3	143.997		4930.54	90.1263		14456.7	513.058		2139.37	245.636		15604.4	445.41
		Creatine	13.65	132.077	pos.				49896.4	578.128		48069	716.187		45420.1	2708.63		50807.8	887.672		49160.7	1275.03		59859.2	226.806		51727.7	1332.06		69111.6	2248.42		55393.5	924.834		75353.8	1857.7		57070.5	1455.47		80580.4	1523.08
		Creatinine	8.7	114.066	pos.				69036.7	1181.75		62902.6	2154.03		67610.7	3651.8		69695.2	1000.73		45370.6	503.611		55112.6	1737.57		20752.4	2144.08		46205.5	2872.76		17091.5	3052.15		68444.7	1840.45		9681.19	2288.96		74377	4294.93
		Carnitine	14.75	162.112	pos.				0	0		0	0		0	0		0	0		0	0		0	0		0	0		0	0		0	0		0	0		0.30773	0.435196		0	0
		Spermidine	16.6	146.165	pos.				177352	3905.59		177356	3438.39		178663	3084.74		185721	3687.82		174099	2146.18		190227	4353.25		170319	4665.46		215750	1733.65		157629	792.278		216983	3357.33		161718	5905.14		238239	11877.9
		CoA	13.05	768.122	pos.				49769.2	899.244		47765.5	818.775		54931.7	2301.95		62803.8	1181.89		68370.1	2405.07		72059.6	1547.3		78767.1	3356.49		86341.7	1154.66		87655.3	3729.43		91219.4	2924.98		98063.7	3271.59		99083	2450.45
		3-Methyl-2-oxobutanoate	2.45	115.04	neg.				668.384	12.2294		657.248	5.15265		630.615	49.1403		659.925	6.61951		759.235	10.4873		700.544	9.19129		779.115	21.6781		750.84	41.069		837.53	14.709		753.32	25.2182		900.955	19.365		781.545	9.94226
		3-Methyl-2-oxopentanoate	2.68	129.056	neg.				0	0		0	0		0	0		0.158557	0.224233		0	0		0	0		0	0		0	0		0	0		0	0		0	0		0	0
		4-Methyl-2-oxopentanoate	2.18	129.056	neg.				179228	1918.51		173738	2739.64		126097	9075.2		146566	1518.86		126227	3023.76		147100	1647.16		103861	320.454		152122	3544.81		129487	1574.05		165571	5712.1		111633	1408.48		167807	4487.64
		5-Hydroxytryptophane	10.95	221.092	pos.				1238.87	31.009		1259.4	31.5306		3475.29	55.435		3563.29	118.51		11788.5	401.573		8393.33	388.56		18191.1	429.707		12007.7	586.438		17878	559.388		10037.5	176.687		20728.4	1201.04		11917.2	436.451
		3-Hydroxykynurenine	11.95	223.072	neg.				31.8019	2.41229		47.0411	3.73234		455.793	89.8753		229.238	37.1498		239.415	2.56367		207.97	19.126		289.312	42.9641		158.44	22.8621		192.383	7.50056		126.579	0.419559		149.217	7.52015		99.3178	8.17522
		Kynurenine	10.8	209.092	pos.				0	0		0.264622	0.374233		0	0		0	0		0.297879	0.229026		0	0		0.257391	0.364006		0	0		0	0		0	0		0	0		0	0
		N-Formylkynurenine	11.3	237.087	pos.				157.633	7.14888		143.31	8.80588		52.9253	7.89042		55.8852	2.68626		69.0118	4.09188		89.6512	3.50554		81.6732	3.88639		95.9429	3.07727		90.5642	3.78634		99.7316	4.00291		67.4381	1.04715		99.0619	3.20067
		Quinolinic Acid	7.5	166.015	neg.				31464.3	443.186		30347.1	334.303		22573.1	1004.88		22724.9	530.028		24050.4	808.677		24848.1	296.197		27844.2	3030.05		28464.5	693.197		30399.5	3437.34		31001.4	550.6		27144.2	2044.58		33877.2	1156.94
		Serotonine (5-HT)	12.75	177.102	pos.				6529.8	53.1616		6222.88	35.7428		6655.7	327.121		6816.28	153.708		8166.96	51.7337		8415.61	206.654		11968.7	486.662		10254.3	304.385		13112.3	439.485		9918.86	228.329		24624.9	817.876		11564.1	63.065
		Homocysteine	12.7	136.043	pos.				28475.6	330.479		28118.4	207.604		24902.1	2671.81		25864.3	888.224		23522.2	615.851		28564.5	579.068		25731.1	513.835		32384	1294.43		30301.9	441.635		35283.1	1570.67		33424.5	913.931		35492	1448.69
		Homoserine	13.9	120.066	pos.				322.871	11.9741		418.313	14.0269		142.093	8.2411		180.79	4.06135		160.747	5.70686		250.587	9.08047		234.621	20.9309		339.936	14.9486		254.104	13.3174		397.389	11.5081		287.245	9.79009		408.274	19.0444
		S-Adenosylhomocysteine	13.35	385.129	pos.				76.4208	5.16304		271.32	9.93588		15.8513	3.31468		59.6127	3.01866		10.3363	1.03552		66.0006	2.89235		9.45269	2.14229		55.1029	0.860282		14.7457	3.34393		99.6748	8.96764		16.7308	3.19591		60.8442	3.58437
		S-Adenosylmethionine	12.1	399.145	pos.				13670.6	151.844		12730.2	411.79		7469.16	543.216		7472.68	301.366		6373.61	223.478		10028.1	485.766		7921.42	438.596		11592	296.542		9012.68	146.062		12674.5	115.312		8384.76	311.342		12679.6	792.998
		Cystathionine	17.7	223.075	pos.				11252.6	179.96		10506.4	150.82		9212.79	704.671		9704.65	187.601		10612.6	72.2479		11128.1	474.128		12803.8	747.25		14142.9	52.4593		15712.9	1001.93		15445.9	433.693		20044.3	962.687		17783.7	1004.82
		Cysteamine	13.1	78.0372	pos.				0.196966	0.278551		0	0		0.496267	0.701828		0	0		4.99735	2.19931		0.491141	0.347656		18.0515	2.96902		0	0		28.5243	5.65861		11.5094	1.51591		58.7732	4.41885		26.6925	5.45982
		Cystine	16.95	241.031	pos.				0.313389	0.443198		0	0		3.74093	1.402		0	0		0.930836	0.692193		0	0		0	0		0	0		0	0		0	0		0	0		0.323215	0.457096
		GSH	13.55	308.091	pos.				9.12077	1.94386		13.157	3.36781		59.333	9.54831		9.33293	1.28603		75.6313	3.16916		12.4387	2.07974		141.017	13.4138		16.2616	1.88224		26.6875	4.13146		16.1314	2.31404		17.4087	0.772565		14.7052	2.37124
		GSSG	14.5	613.159	pos.				0	0		0	0		0.128495	0.18172		0	0		0.129671	0.183383		0.748567	0.106524		0.46829	0.397457		0.997038	0.507489		1.70984	0.494139		0.496204	0.361818		2.89255	0.715836		1.267	0.956308
		Taurine	13.3	124.007	neg.				2614.72	30.442		2784.56	103.597		2406.04	85.0318		3128.79	88.8733		1482.66	68.607		3255.65	124.177		1301.26	62.3691		3495.28	33.3993		537.521	93.7739		3568.12	165.344		531.284	58.1173		3937.51	171.801
	Urea Cycle	Carbamoylphosphate	12	139.975	neg.				187.712	5.61531		183.371	5.77681		124.031	11.2145		107.836	5.21894		209.093	9.93527		147.375	3.9368		247.235	6.44109		163.855	10.5314		216.568	8.75777		156.146	6.03847		281.68	10.9858		179.037	10.1148
		Citrulline	15.25	176.103	pos.				49.7502	4.96415		56.3335	5.2495		50.0796	8.50328		42.578	5.46247		44.0023	2.70416		77.5934	2.37014		87.8159	10.5095		107.032	17.6026		94.4942	19.9883		93.9383	2.48378		82.6848	10.1824		91.9114	6.91361
		ArgSucc	14.85	291.13	pos.				9958.45	133.485		10182.9	66.7938		11032	202.98		10180.6	265.36		10481.2	141.219		9200.3	195.225		6153.88	53.366		8462.9	218.924		7556.9	219.845		9456.18	248.999		3558.98	137.782		9312.59	405.809
		Ornithine	15.2	133.097	pos.				7434.93	180.401		7166.69	92.7506		8580.86	262.169		8018.15	107.465		9427.81	168.395		8735.88	196.318		10404.4	361.815		9504.45	256.395		11081.2	452.252		9645.82	185.432		11434.2	581.148		9701.22	168.442
		N-Acetylornithine	13	175.108	pos.				38108.7	674.45		38004.3	1300.03		11893.1	2491.95		17822.6	2409.59		26680	4224.18		34628.2	2992.33		35972.9	2589.28		43440	8135.55		51178.7	3173.71		62074.6	11516		52065.1	15950.8		71508.5	24084.9
	TCA Cycle	Citrate	13.95	191.02	neg.				1649.08	15.5812		1521.83	46.9222		2885.27	59.8912		2453.46	65.5292		4849.11	189.211		5506.63	267.151		10428.9	526.565		8100.2	135.137		9930.89	186.407		6750.59	213.952		17159.6	335.989		8487.9	59.2551
		Aconitate	11.75	173.009	neg.				810.41	16.02		812.036	29.1096		6037.74	113.852		5291.17	453.567		12647.7	309.63		11775.6	169.552		34117.1	2907.44		18194	735.622		28128.6	367.57		12525.7	292.604		50364.1	1194.46		18508.9	487.983
		a-Ketoglutarate	13.15	145.014	neg.				114978	2805.39		128201	4340.06		224636	24740.2		173206	6459.26		178569	2351.94		185032	4134.74		185471	5017.26		190493	1459.79		199932	5955.97		187966	838.862		215320	9139.62		221179	13962.8
		Succinate	13.35	117.019	neg.				2131.37	79.922		2096.24	77.8238		2041.61	13.573		2104.13	133.771		2245.75	176.589		2385.1	68.2597		2254.55	167.479		2609.74	46.3838		2347.21	98.5117		2823.47	224.566		2792.4	150.464		2852.78	229.587
		Fumarate	15.7	115.004	neg.				13496.2	149.632		14822.2	577.743		54986.7	8283.64		35237.9	3133.33		30312.4	607.391		29370.3	918.868		31322.4	1920.43		33203.8	651.931		34626.3	1211.49		32073.5	123.476		37663.4	2101.42		39491.8	2288.62
		Malate	16.45	133.014	neg.				27896	505.898		27584.6	289.376		30744.1	2158.18		31322.8	739.473		33453.9	751.755		33845.3	857.426		34685.3	1445.66		35298.4	1441.89		38642.8	1029.09		37795.6	973.303		44378.8	1260.02		41653.2	2720.17
	Carbohydrate Metabolites	Hexosephosphate	15	259.022	neg.				172.57	52.956		469.52	19.7922		4360.41	955.522		2432.77	306.972		2203.26	83.1956		2111.94	120.569		1838.12	70.9948		1673.75	56.7255		1914.34	308.682		1358.12	33.3621		1458.5	4.40567		1185.75	0.862875
		Fructose-1,6-bisphosphate	16.7	338.989	neg.				0.518337	0.733039		0.60908	0.861369		4.27591	4.15524		1.51944	1.07485		3.23425	2.29005		2.33166	2.0783		1.81204	1.35033		2.59298	0.0563588		0	0		0	0		0	0		0	0
		Dihydroxyacetone phosphate	16.75	168.991	neg.				155.323	12.3935		169.408	16.1326		38.4713	5.22401		41.7789	4.46645		83.2436	8.5515		62.3994	2.51007		98.4384	15.4236		83.8609	2.25454		73.2203	9.05583		104.836	5.05194		69.6231	10.0381		104.194	7.94052
		3-Phosphoglycerate	16.7	184.986	neg.				0	0		3.258	0.982798		22.8905	11.9197		13.0115	2.82774		50.2796	4.13217		16.4883	5.30445		77.7542	7.84465		23.2928	1.93952		210.781	19.8455		154.5	5.63287		287.019	23.1688		234.968	18.535
		Phosphoenolpyruvate	14.55	166.975	neg.				0	0		0.140379	0.198526		0	0		0	0		0.643668	0.910284		0	0		0.753179	1.06516		1.17279	1.17279		0	0		0	0		0.60591	0.856886		0	0
		Pyruvate	12.05	87.0088	neg.				0.620244	0.877157		0.556161	0.78653		14.5942	4.19171		3.69379	3.67832		8.19587	3.7091		6.03339	2.80579		3.53898	1.67462		7.6184	0.325263		3.14299	3.20621		3.1352	3.16334		10.1895	4.29343		4.53567	3.20807
		Lactate	10.75	89.0244	neg.				6203.53	80.6103		8404.07	76.7163		7358.28	307.956		8639.04	75.6053		9706.35	93.8217		10873.8	140.639		12724.4	526.76		13127.9	92.3994		9755.03	87.4647		11883.5	281.149		11157.7	67.0552		13163.9	441.14
		6-Phosphogluconate	17.05	275.017	neg.				5358.92	163.7		5350.09	408.482		3558.51	244.341		4115	243.754		3102.36	209.249		5421.55	137.815		3388.22	42.0442		5291.31	49.9622		1976.2	96.6342		4030.01	136.545		1624.4	94.9478		3553.6	397.382
		Gluconate	16.15	195.051	neg.				11.0599	1.67608		9.63628	1.75254		6.80493	1.90948		8.38335	1.09425		13.0921	0.607265		13.0276	0.78127		18.0963	1.27523		22.5446	4.68921		33.0783	4.51427		35.1353	6.25779		42.3179	4.40617		57.1904	2.79219
		Pentose-5-phosphate	15	229.012	neg.				90.9246	3.93249		122.132	3.77065		170.16	7.21693		168.722	7.1999		326.454	15.4105		249.933	10.6234		526.519	33.2724		308.387	26.7345		1022.02	27.9938		1186.61	42.406		1203.64	20.9093		1681.29	95.5879
		Erythrose-4-phosphate	14.2	199.001	neg.				57.3519	7.56232		100.199	6.42163		344.266	41.3777		363.455	14.0326		462.804	4.47109		526.446	11.2401		738.388	30.4422		644.086	21.1504		863.673	17.3864		820.995	63.6827		1096.03	23.7292		936.304	90.2541
		Deoxyribose-phosphate	13.3	213.017	neg.				313964	4074.02		303688	2536.1		644251	35915.6		501542	9295.84		1.24697e+06	17360.3		592398	25918.9		1.44024e+06	75466.6		640522	30469.9		1.02856e+06	29136.9		596212	8600.88		1.20275e+06	25490.7		761678	5770.56
		Glucosamine	12.9	180.087	pos.				8579.38	198.028		10742.3	518.878		25328.8	1953.68		17960.7	1536.2		21330.8	513.52		23253.8	1117.42		23704	1148.57		27338.3	37.8878		28148.3	1422.12		28670.1	965.812		26100.4	547.885		31128.2	1508.99
		Glucosamine-phosphate	14.15	260.053	pos.				0	0		0.805557	0.698596		96.1686	9.89759		45.8964	4.01394		228.727	17.1832		133.281	10.6805		407.849	33.9553		224.222	17.0831		150.261	11.5748		62.0395	6.66765		260.126	23.1006		81.96	10.4723
		Glycerol-3-phosphate	14.35	171.006	neg.				0.501472	0.709189		156.009	9.09894		143.779	45.9199		66.023	18.2175		118.398	12.4834		62.8948	18.0011		157.997	12.2561		53.8691	6.8563		508.454	68.3944		148.679	2.45862		574.518	7.86693		177.486	8.18515
		N-Acetylneuraminic acid	12.45	308.099	neg.				26047.4	143.213		27462	701.184		232472	26301.2		231466	2286.01		356466	14683		302428	7361.71		513333	32738.1		306191	10603.3		1.08424e+06	6518.25		246624	19098.5		1.47889e+06	43358.9		532381	25122.9
	Lipids	Acetoacetate	12.75	101.024	neg.				17357.6	307.456		16651.4	109.353		16021.9	617.29		17378.1	358.549		16508	182.666		19334.2	800.833		19991.3	917.811		23125.4	21.7429		20770.9	265.978		22051.7	460.116		23295.2	569.937		23007.4	330.16
		Mevalonate	14.13	147.066	neg.				0	0		0	0		0	0		0	0		0	0		0	0		0	0		0	0		0	0		0	0		0	0		0	0
		Mevalonate-5-phosphate	13.15	227.033	neg.				2091.16	50.4622		2687.78	50.9819		2009.26	124.992		1867.36	71.7339		2052.76	75.527		2281.27	109.18		2296.2	94.377		2367.71	20.9817		2895.84	36.1071		3347.82	190.028		3361.07	133.83		4132.37	229.791
		Geranylgeranyl-PP	6	449.186	neg.				1418.2	25.0886		1208.55	22.8237		905.62	45.8585		1444.85	20.464		433.669	34.8705		1195.64	12.2138		346.222	5.89393		1169.87	12.4133		363.941	15.4785		1219.67	38.6719		374.672	11.848		1204.63	76.6485
		Malonate	13.9	103.004	neg.				0	0		0	0		0	0		0.461407	0.652528		0	0		0.00216458	0.00306117		0	0		0.889619	0.889619		0	0		0.479084	0.677528		0	0		0	0
	Pyrimidines	Carbamoylaspartate	13.55	175.036	neg.				74.7545	3.73705		88.6487	3.46082		98.3222	9.01656		83.1621	2.70755		226.401	3.84244		223.817	80.8123		472.719	53.2521		193.173	5.79308		291.983	8.80038		205.35	13.6447		486.752	37.6232		193.39	9.73496
		Dihydroorotate	10.35	157.025	neg.				0	0		0	0		0	0		0	0		1.56083	1.1072		0.806151	1.14007		0	0		2.15447	2.15447		0	0		0	0		0	0		0.856003	1.21057
		Orotate	9.45	155.01	neg.				0	0		0	0		0.80417	1.13727		1.21427	0.865103		2.64982	1.88095		6.98741	6.62983		20.7922	11.6011		11.1613	3.96068		5.2599	1.15987		6.26915	4.64729		0.759748	1.07445		7.25232	4.47
		Uracil	8.15	113.035	pos.				0	0		0	0		0	0		0	0		0	0		0	0		0	0		0	0		0	0		0	0		0	0		0	0
		Uridin	8.3	245.077	pos.				789.984	9.3497		703.748	34.6442		54.5661	3.94324		59.9961	9.20587		83.7877	4.54276		83.0404	3.02163		443.466	23.5654		136.779	25.2709		4.72883	3.40276		2.1657	0.893771		0.802678	0.303886		13.6749	4.99584
		UMP	13.85	325.043	pos.				180.465	8.31388		162.482	9.74271		693.404	40.7584		663.909	19.3162		660.683	32.6638		686.177	19.2967		634.442	11.8698		614.867	2.27351		621.651	27.2065		638.353	22.7189		577.983	41.3826		611.858	33.4464
		UDP	16.45	402.995	neg.				0	0		0	0		0	0		0	0		0	0		0	0		0	0		0	0		0	0		0	0		0	0		0	0
		UTP	16.7	484.976	pos.				0	0		0	0		0	0		0	0		0	0		0	0		0.734214	1.03834		0	0		0	0		0	0		0	0		0	0
		dUridine	12.55	227.067	neg.				0	0		1.44658	1.02345		7.21718	2.31104		3.13687	0.804935		8.22623	4.64534		4.12812	3.04248		4.29512	2.24623		1.7391	1.7391		7.29964	0.632		6.0536	1.88022		11.4394	1.24011		8.8245	1.98424
		dUMP	10.65	307.034	neg.				0	0		0	0		0	0		0	0		0	0		0	0		0.588644	0.832469		1.30742	1.30742		0	0		0	0		0	0		0	0
		dUDP	9.2	387	neg.				815.574	26.428		721.643	19.4393		633.834	58.5898		745.618	8.03594		831.4	46.0039		966.678	17.9729		1125.37	58.9063		1222.53	28.2751		1341.27	35.1237		1337.73	26.705		1525.87	45.3978		1480.95	28.373
		dUTP	17.45	466.966	neg.				0	0		0	0		0	0		0	0		0	0		0	0		0	0		0	0		0	0		0	0		0	0		0	0
		UDP-Glc	13	567.062	pos.				684.575	19.6003		650.584	21.5941		506.442	38.8645		634.032	4.74594		491.129	11.9999		722.252	10.5289		505.944	27.7297		774.293	32.1032		607.457	23.4104		792.938	38.1216		547.857	34.9928		847.554	47.9366
		UDP-Glucuronate	13.5	581.042	pos.				0	0		0	0		0	0		0	0		0	0		0.35157	0.497195		0	0		0	0		0	0		0	0		0	0		0	0
		Cytosin	10.5	110.036	neg.				0	0		0	0		0	0		0	0		0	0		0.870156	1.23059		0	0		0	0		0	0		0	0		0	0		0	0
		Cytidin	10.55	244.093	pos.				0	0		0	0		0	0		0	0		0	0		0	0		0	0		0	0		0	0		0	0		0	0		0	0
		CMP	13.75	322.045	neg.				2.16899	0.0835137		10.3854	4.24853		307.712	25.6947		150.463	15.6655		793.998	140.724		113.826	4.40212		404.13	33.2752		64.1755	23.2758		64.6277	11.3837		19.0435	3.21445		89.1496	9.41308		42.8952	6.19204
		CDP	16.95	402.011	neg.				83.434	3.32361		86.8323	12.0286		116.524	19.9282		121.279	8.30521		86.598	5.54691		123.939	20.4419		73.8365	4.54006		137.577	1.62571		91.7207	6.52545		134.375	14.4086		84.9776	11.65		167.545	20.0232
		CTP	17.45	481.977	neg.				0	0		0	0		1.6683	1.18223		0	0		0	0		0	0		0	0		0	0		0	0		0	0		0	0		0	0
		dCytidine	9.5	226.083	neg.				0	0		0	0		0	0		0	0		60.4844	4.3551		104.937	22.661		208.539	18.8007		468.756	33.1918		377.908	7.06455		582.31	83.8778		628.11	47.1286		865.62	49.7688
		dCMP	10.55	306.05	neg.				0	0		0	0		0	0		0	0		0	0		0	0		0	0		0	0		0	0		0	0		0	0		0	0
		dCDP	6.25	386.016	neg.				0.583676	0.284526		1.19291	0.662972		3.55174	2.01174		5.98647	1.30209		2.14177	0.893304		2.51829	0.613568		1.12992	0.352937		1.71614	0.803437		0.732021	0.223578		1.57019	0.385515		0.997394	0.152193		3.2376	1.78722
		dCTP	10.75	465.982	neg.				122.575	3.07834		107.99	5.5899		66.0189	5.8936		91.7493	5.98482		99.2064	1.47261		105.816	3.49949		107.58	4.83037		127.828	5.94565		124.359	2.90618		128.531	4.28553		137.477	1.30689		138.104	5.88675
		Thymin	2.4	127.05	pos.				40.1432	6.96132		45.5099	9.25626		235.236	7.21859		277.682	32.4734		209.676	35.5633		137.619	17.3374		76.074	14.5211		64.531	11.5102		25.4298	3.21569		35.7054	5.08741		33.6385	1.90121		42.6404	5.38285
		Thymidine	7.25	243.098	pos.				0	0		0	0		0	0		0	0		0	0		0	0		0	0		0	0		0	0		0	0		0	0		0	0
		TMP	12.4	339.059	pos.				0	0		0	0		1.70301	1.20456		29.2186	39.7229		13.8783	15.0114		27.3607	9.64458		50.4767	61.1455		29.6238	6.71026		3.17458	4.48954		44.8714	57.7008		18.1781	8.61647		3.05826	0.894947
		TDP	5.55	419.025	pos.				0	0		0	0		0	0		0	0		0	0		0	0		0	0		0	0		0	0		0	0		0	0		0	0
		TTP	17.45	482.997	pos.				0	0		0	0		0	0		0	0		0	0		0	0		0	0		0	0		0	0		0	0		0	0		0	0
		dThymidine	12.7	241.083	neg.				0	0		0	0		0.692575	0.979449		1.36283	1.13239		1.9364	0.871488		3.15278	1.23699		19.355	3.03505		3.08312	0.200821		0.314095	0.444197		0.907197	0.690501		0	0		1.00059	0.730966
		dTMP	13	321.049	neg.				62.3741	4.40762		57.6021	7.20787		14.9334	2.48633		20.7343	0.77195		27.8159	3.52416		25.633	1.46307		168.966	2.75391		43.8613	9.49559		20.642	2.63285		23.2971	2.55045		21.6467	2.98873		25.3555	3.92205
		dTDP	6.25	401.016	neg.				27.5743	1.62768		29.3255	2.13648		1.61645	0.613525		4.57422	0.347562		8.49265	1.12166		3.82175	1.73015		120.399	4.67779		11.7554	4.94499		0.12885	0.182222		0	0		0	0		0	0
		dTTP	17.45	480.982	neg.				0	0		0	0		0	0		0	0		0	0		0	0		0	0		0	0		0	0		0	0		0	0		0	0
	Purines	Inosin	9.8	269.088	pos.				975.143	29.4511		1202.6	42.3777		2916.74	764.526		1498.55	266.105		5817.11	403.288		1637.77	211.736		4256.04	122.5		1136.78	54.5334		4066.38	119.152		2821.64	1869.52		7607.78	777.839		13254.3	1018.89
		dInosin	8.7	251.079	neg.				156.48	8.1671		159.861	49.6739		310.941	99.2371		277.583	38.7187		376.67	38.1717		623.311	280.834		429.475	98.5279		346.967	18.9412		465.893	50.8931		824.424	60.7029		510.924	95.2356		1138.18	105.218
		IMP	13.75	349.054	pos.				0	0		1.71669	0.155285		49.3231	20.5302		79.8206	49.9255		62.2978	23.1846		55.6496	9.06734		95.5282	34.7123		45.1777	9.53276		35.3526	8.86017		58.8387	58.676		77.4048	30.6368		21.1487	13.2538
		Adenin	5.45	136.062	pos.				7.7794	0.645475		13.366	3.1766		387.248	65.647		234.631	5.6926		211.408	10.5354		176.299	7.56399		266.39	72.3603		114.57	12.8726		191.088	24.3525		192.186	112.119		147.883	32.5141		185.065	95.777
		Adenosin	6.45	268.104	pos.				0	0		0	0		0.135435	0.191534		4.14695	4.88201		2.27303	1.92188		1.85106	1.36165		1.28901	0.642981		2.18913	1.15985		0.388273	0.300906		1.45666	1.57617		1.19807	0.593433		0.111725	0.158003
		AMP	16.3	348.07	pos.				0	0		0	0		0	0		0	0		0	0		0	0		0	0		0	0		0	0		0	0		0	0		0	0
		ADP	16.55	428.037	pos.				0.218862	0.309518		0	0		0	0		0	0		0	0		0	0		0	0		0	0		0	0		0	0		0	0		0	0
		ATP	16.65	508.003	pos.				0	0		0	0		0.200076	0.28295		0	0		0	0		0	0		0	0		0	0		0.165313	0.233788		0	0		0	0		0	0
		cAMP	10.45	330.06	neg.				0	0		0	0		0	0		0	0		0	0		0	0		0	0		0	0		0	0		0	0		0	0		0	0
		dAMP	13	332.075	pos.				0	0		0	0		0	0		0	0		0	0		0	0		0.511073	0.722767		0	0		0.0235181	0.0332596		0	0		0	0		0	0
		dADP	15	412.042	pos.				0	0		0	0		0.810113	1.14567		0.747426	1.05702		0	0		0.900508	1.27351		0	0		1.16433	1.16433		0	0		3.35155	4.73981		0	0		1.37869	0.980903
		dATP	16.45	492.008	pos.				0	0		1.37394	1.099		55.4828	9.90099		42.5867	9.96931		69.1922	20.2368		97.6297	22.9936		114.051	39.4937		47.1436	0.330696		109.022	14.5289		66.6414	18.4702		57.5557	25.733		88.1347	53.0995
		Guanin	10.25	150.042	neg.				0	0		0.569968	0.806056		0	0		0	0		0	0		0	0		0	0		0	0		0	0		0	0		0	0		0	0
		Guanosin	11.85	282.084	neg.				0.521396	0.400551		2.99524	1.12837		1.84205	2.60506		0.253912	0.359085		0	0		1.37847	0.852556		0.199933	0.282748		3.30142	0.151083		0	0		2.54212	1.31941		2.7649	3.91016		6.13484	1.33332
		GMP	14.45	362.051	neg.				20.5915	0.564125		49.3059	7.27467		27.5981	4.73639		30.2763	5.81837		16.2277	6.24198		41.5415	9.69378		23.5579	2.98303		51.1956	12.8457		19.0168	3.70982		48.3128	9.49696		29.3443	1.97224		48.389	10.4387
		GDP	17.05	442.017	neg.				41127.1	181.967		39758.4	619.673		925.355	163.079		914.299	106.935		1053.98	131.949		3364.95	345.365		995.293	85.2326		9648.28	59.0332		810.108	191.098		5831.04	431.761		822.209	157.647		11442.1	698.391
		GTP	17.45	521.983	neg.				0	0		0	0		10.5773	2.55807		10.5598	3.82527		14.076	4.67555		26.7431	16.9872		25.6078	15.3279		4.75338	1.48656		26.134	3.88336		21.2576	6.129		17.3109	7.9167		30.0774	23.1019
		Hypoxanthin	7.5	135.031	neg.				1.33006	0.695028		1.43174	0.14622		3.33143	2.53632		2.08698	0.25669		2.07897	1.61124		6.33172	2.59304		6.16065	1.85362		11.0405	1.4365		2.70151	1.26215		5.91144	2.23387		1.98842	0.547298		9.42767	1.04093
		Xanthin	7.95	151.026	neg.				20416.8	498.18		19352.6	172.478		23230.3	1698.57		23178	292.032		24986	450.78		27645.3	1612.2		29413.3	1321.36		37409.5	410.049		33446.1	1880.51		37222.2	1444.04		39040.4	2869.56		48387.5	2233.33
		Xanthosin	10	283.068	neg.				213.544	5.63504		200.07	2.27393		243.042	10.0748		224.512	5.31943		283.771	3.41104		256.766	15.8063		425.092	19.3411		306.983	15.4749		157.749	4.36317		103.169	5.16316		180.502	5.46452		106.154	2.8994
		Xanthurenic Acid	14	204.03	neg.				0	0		0	0		12.2302	8.67272		6.85202	2.27381		7.71305	3.27656		10.0385	1.74721		26.7917	4.3273		13.1792	4.21593		15.0267	5.2089		8.6242	3.36821		32.9385	1.69207		9.45314	2.76308
		XMP	14	363.035	neg.				0	0		0	0		19.4684	11.0625		2.44616	2.13456		17.1667	21.9933		14.9377	15.1801		4.62958	2.37777		0.808048	0.808048		0	0		6.41988	9.07908		1.04106	1.47229		11.5848	16.3834
	Co-Factors	Riboflavine	6.75	377.146	pos.				0	0		0	0		0	0		0	0		0	0		0	0		0	0		0	0		0	0		0	0		0	0		0	0
		FMN	12.8	457.112	pos.				0	0		0	0		0	0		0	0		0	0		0	0		0	0		0	0		0	0		0	0		0	0		0	0
		FMNH2	12.5	459.128	pos.				0	0		0	0		0	0		0	0		0	0		0	0		0	0		0	0		0	0		0	0		0	0		0	0
		FAD	12.4	786.164	pos.				0	0		0	0		0	0		0	0		0	0		0	0		0	0		0	0		0	0		0	0		0	0		0	0
		FADH2	12.5	788.18	pos.				0	0		0	0		0	0		0	0		0	0		0	0		0.339645	0.281707		0	0		0	0		0	0		0	0		0	0
		Nicotinamide	2.4	123.055	pos.				0	0		0	0		0.293236	0.414698		0	0		0.0774424	0.10952		0	0		0.301531	0.235271		0.617214	0.617214		0.228117	0.322605		0	0		0.660336	0.43272		0	0
		Nicotinate	6.95	124.039	pos.				0	0		0	0		0	0		0	0		0	0		0	0		0	0		0	0		0	0		0	0		0	0		0.276412	0.390906
		NAD+	13.55	664.116	pos.				0	0		0	0		0	0		0	0		0	0		0	0		0	0		0	0		0	0		0	0		0	0		0	0
		NADH	12.85	666.132	pos.				0	0		0	0		0	0		0	0		0	0		0	0		0	0		0	0		0	0		0	0		0	0		0	0
		NADP+	14.2	744.083	pos.				0	0		0	0		0	0		0	0		0.209946	0.296908		0	0		0	0		0	0		0	0		0	0		0	0		0	0
		NADPH	14	746.098	pos.				30394.7	674.839		29382.1	1413.76		26201	986.762		25559	455.533		25218.5	847.03		27092.4	685.503		23759.3	231.967		29322.5	515.399		23741.4	447.449		29399.4	1088.43		22634.4	713.895		30414.4	451.049
		Dihydrofolate	12.7	444.163	pos.				520.6	15.6392		493.763	24.5819		507.794	16.5943		487.257	46.1749		459.921	23.3449		552.892	49.7438		510.734	23.6332		628.989	27.1184		606.156	29.6628		716.197	27.7697		713.73	61.0548		790.883	72.275
		Tetrahydrofolate	12.5	446.178	pos.				3861.33	19.2458		3641.17	41.2194		3647.13	248.441		3751.58	29.53		3320.25	67.7361		4423.98	88.0161		3832.61	124.944		5062.31	21.5094		4593.85	177.447		5224.05	95.748		4800.8	174.622		5637.33	135.583
		5-Methyl-THF	13.05	460.194	pos.				154727	1116.67		136460	3271.49		152474	7936.84		151617	4031.08		136993	2345.8		149173	3943.44		104920	3788.91		155746	4005.4		126949	3169.63		180549	3796.14		89688.6	1189.89		183805	1852.87
		Tetrahydrobiopterin	16.4	242.125	pos.				2663.67	39.9161		1467.61	13.9675		1169.59	305.347		837.718	68.8995		1344.18	56.0216		945.013	26.7191		1387.7	83.3191		851.422	27.8092		1539.93	89.1941		1124.34	28.0098		1952.45	144.591		1385.88	303.218
		Thiamine (+)	15.15	265.112	pos.				0	0		0	0		0	0		0	0		0	0		0	0		0	0		0	0		0	0		0	0		0	0		0	0
		Thiamine phosphate (+)	17.8	345.078	pos.				0	0		0	0		0.253683	0.358761		0	0		0	0		0	0		0	0		0	0		0	0		0	0		0	0		0	0
		Pantothenate	9.7	218.103	neg.				5838.11	114.078		3378.05	135.629		8415.77	264.48		6954.19	733.523		8478.31	255.018		6629.92	350.855		7870.75	307.917		6669.42	40.677		8217.75	104.906		5682.37	50.7105		8905.31	392.241		6228.71	138.391
		Pyridoxine	6.75	170.081	pos.				0	0		0	0		0.418286	0.33877		1.19468	0.856609		22.294	4.9222		10.6039	1.49061		67.6457	4.55742		24.3963	2.30785		6.85292	0.739884		0	0		37.96	3.42302		0.170556	0.241202
	Amino Acids						total		2.60097e+06	43135.5		2.41698e+06	35803.3		1.71529e+06	89911.6		1.94028e+06	26639.8		1.66904e+06	17782		2.30356e+06	34318.8		1.71987e+06	29643.9		2.58036e+06	44330.8		1.97725e+06	22705.8		2.827e+06	77651		1.9292e+06	57389.3		2.98157e+06	122367
							essential		1.00336e+06	14774.1		911909	13480.3		684046	40413.2		731093	12700.2		656848	4051.39		876324	19870		646669	12461.5		991298	13139.6		772450	8735.03		1.13728e+06	54107.5		703001	17174.4		1.19573e+06	30910.6
							branched chain		560044	7998.94		519755	9905.35		348023	16989.2		350517	10400		317272	5651.95		433421	12616.6		297519	9934.99		486581	8491.39		347107	4602.66		561048	22062.2		283834	4420.5		589906	10174.2
	Amino Acid Derivatives						total		655492	8113.19		635273	2300.26		1.21088e+06	49588.6		1.30877e+06	20209.2		1.58627e+06	14279.1		1.6413e+06	29737.6		1.91911e+06	38862		1.8105e+06	47654.5		1.94838e+06	18268.6		1.68443e+06	33352.9		1.80972e+06	39635.6		1.80137e+06	57264.1
							branched chain		16955.8	171.767		17228.3	327.3		649064	27168.5		700672	12855.7		1.0288e+06	12293		1.00863e+06	19712.7		1.38181e+06	27503.7		1.11418e+06	32966.8		1.37688e+06	8926.81		932026	15054.3		1.23191e+06	22118.4		995850	34634.8
							Trp-Metabs		11698.1	191.239		11240.4	172.759		9437.54	716.652		9963.42	191.719		10871.2	74.5018		11474	472.075		13214.1	783.335		14580.7	75.4387		16047.1	1013.74		16012.9	445.455		20426.9	973.354		18342	1027.36
							"S"-containing		211664	2294.46		176822	2770.32		147247	9103.35		150185	2176.41		141094	2411.99		150061	1903.84		118147	1295.37		155153	4046.96		146725	2728.58		168361	5311.84		123569	1209.14		170436	4417.57
	Urea Cycle						total		55739.6	423.324		55593.5	1354.2		31680.1	2740.6		36171.8	2239.05		46842.1	4269.9		52789.4	2738.83		52866.2	2266.5		61678.2	7667.31		70127.8	2531.34		81426.6	11927.3		67422.7	15515.6		90793.2	24296.2
	TCA Cycle						total		160961	3292.59		175038	5297.69		321332	31059.5		249615	10563.5		262078	2165.19		267915	5266.94		298279	11705.1		287899	4470.75		313608	8096.63		279935	675.657		367679	10059.1		332174	18952.2
	Carbohydrate Metabolites						total		360642	3908.28		356678	3048.66		918170	61797.8		766868	13281.3		1.64107e+06	26656.9		937561	33752.8		1.99726e+06	108654		995515	41194		2.15746e+06	37039.9		891293	9226.15		2.72553e+06	67209.8		1.34637e+06	16955.7
							tot.w/o Pyruvate+Lactate		20630.7	425.119		25528.8	846.265		41447.4	2704.1		33860	1738.3		37637.8	331.622		42733.9	1155.36		43685.9	1798.24		48802.9	120.786		44658.5	1730.8		48457.8	1458.12		43885.1	688.795		52309.4	2475.66
							KHs		5583.28	161.735		5630.83	403.302		4058.81	286.938		4578.21	233.278		3899.07	228.261		6162.74	115.757		4655.28	119.022		6274.81	8.44652		3099.58	69.6885		5056.15	205.978		3103.29	141.211		4737.78	489.328
							Hexoses		5427.96	170.623		5460.48	413.231		3924.17	281.622		4490.53	231.323		3586.45	207.445		5967.06	124.238		4148.24	69.3361		5965.56	24.4479		2876.09	78.964		4889.28	201.119		2772.93	125.229		4551.63	486.752
							Pentoses		155.323	12.3935		170.214	16.759		134.64	5.77399		87.6753	5.92472		311.971	25.2388		195.68	10.5008		506.288	48.7324		308.082	14.8286		223.481	9.32045		166.876	8.7579		329.749	16.9422		186.154	2.80953
	Lipids						total		20866.9	366.317		20547.7	87.0655		18936.8	552.382		20690.7	341.849		18994.4	150.466		22811.1	781.847		22633.7	961.473		26663.8	12.5417		24030.7	282.691		26619.7	595.879		27030.9	673.997		28344.4	531.463
	Pyrimidines						total		2884.21	40.085		2667.39	37.4035		2744.25	172.828		2894.12	70.6989		3610.07	101.136		3343.73	145.415		4438.84	89.8278		3910.91	21.8696		3588.69	12.7848		3959.47	225.701		4165.64	26.1158		4453.82	112.464
							Intermediates		890.329	26.5964		810.291	16.0536		732.156	54.8764		828.78	9.93352		1118.29	40.0879		1295.43	111.877		1806.63	118.717		1884.46	55.6739		2011.16	39.0454		2125.39	114.123		2640.73	93.0664		2539.96	49.6958
							Nucleinbases		365.414	14.3308		328.075	14.71		774.356	43.0061		776.393	17.0857		787.705	32.5006		817.626	20.7417		910.988	16.5722		786.557	1.27643		766.653	28.7548		790.182	27.9459		737.108	37.9967		775.318	41.7616
							Nucleosides		1586.15	29.2018		1471.68	19.7077		682.7	47.9825		825.868	15.0841		672.149	3.7883		935.572	14.9473		1145.36	49.0603		1063.43	5.62392		704.768	33.1578		931.049	52.3832		634.635	45.3259		1032.01	73.4484
							Nucleotides		42.3122	7.04483		57.3419	8.52247		555.033	33.8559		463.078	76.5131		1031.93	160.39		295.102	30.2932		575.857	99.0872		176.468	38.1517		106.106	11.2166		112.85	53.3149		153.165	13.4223		106.527	16.8681
	Purines						total		62919.4	707.713		60744.3	533.182		28194.6	2159.81		26507.4	396.286		32919.9	578.368		33961.4	2130.73		36083.9	1473.72		49143	400.978		39345.2	1921.68		47218	82.0811		48531.2	3635.98		74739	3393.55
							Intermediates		61758.7	675.02		59312.5	560.007		24444.3	1764.24		24338.8	335.216		26364.7	607.214		31325.1	1954.22		30897.4	1336.48		47394.5	448.633		34457.9	1756.23		43198.6	1891.56		40096.4	2946.56		59996.2	2886.7
							Nucleinbases		975.665	29.4913		1205.59	41.9827		2918.58	767.116		1498.81	266.159		5817.11	403.288		1639.15	211.126		4256.24	122.298		1140.09	54.3823		4066.38	119.152		2824.18	1868.23		7610.55	775.311		13260.4	1017.82
							Nucleosides		391.945	4.94372		410.668	43.4185		584.912	105.515		534.459	42.9261		678.748	33.0244		927.95	280.345		884.797	116.918		716.187	14.8755		645.383	48.3106		981.818	61.877		722.759	101.675		1302.15	97.6892
							Nucleotides		7.99826	0.940778		17.0266	3.42576		523.246	86.4425		374.939	58.9379		376.413	19.8699		374.01	61.8964		507.496	123.428		215.806	24.3818		362.15	50.1637		350.152	70.3569		302.394	61.2051		337.501	183.937
	Co-Factors						RedOx.F.		0	0		0	0		0.293236	0.414698		0	0		0.287388	0.260061		0	0		0.641177	0.440336		0.617214	0.617214		0.228117	0.322605		0	0		0.660336	0.43272		0.276412	0.390906
							Folic Acid Der.		0	0		0	0		0.253683	0.358761		0	0		0	0		0	0		0	0		0	0		0	0		0	0		0	0		0	0
							Vitamins		198005	1916.73		174822	4224.27		192415	9547.62		189208	4780		175837	2424.78		188828	4476.49		142348	4160.36		198305	4558.87		165655	3245.9		222695	4916.63		128733	2212.55		228262	1475.68
																																														Rel. Average		VS2 Media 1d +Met	VS2 Media 2d +Met
																																														Normalized Peak Area
	Rel. Average Normalized Peak Area
									Blank Media						Cells Series VS2
		Compound	RT	MIM	Mode				Blank Media +Met			Blank Media -Met			VS2 Media 1d +Met			VS2 Media 1d -Met			VS2 Media 2d +Met			VS2 Media 2d -Met			VS2 Media 3d +Met			VS2 Media 3d -Met			VS2 Media 4d +Met			VS2 Media 4d -Met			VS2 Media 5d +Met			VS2 Media 5d -Met
			[min]	[Da]					Mean	Stabw.		Mean	Stabw.		Mean	Stabw.		Mean	Stabw.		Mean	Stabw.		Mean	Stabw.		Mean	Stabw.		Mean	Stabw.		Mean	Stabw.		Mean	Stabw.		Mean	Stabw.		Mean	Stabw.			Class	Compound
	Amino Acids	Alanine	14.15	90.055	pos.				100	1.60261		100	2.0341		154.841	1.8727		136.437	1.43623		244.743	2.4231		207.467	3.9219		221.589	3.21824		252.594	1.3932		307.394	4.49259		225.342	1.71252		294.571	3.13365		272.948	4.85083			Amino Acids	Alanine	154.841	244.743
		Arginine	14.5	175.119	pos.				100	1.31262		100	2.59496		33.9993	18.7686		45.9415	3.2962		57.2979	8.15908		70.4247	2.45576		77.9981	5.33134		88.3921	1.82683		92.4547	3.61929		97.2039	0.948274		94.6489	0.572654		108.575	7.43657				Arginine	33.9993	57.2979
		Asparagine	15.5	133.061	pos.				100	0.709689		100	0.821377		100.081	3.60401		97.5193	1.49981		111.641	1.35213		106.294	2.13117		114.102	3.62375		115.764	3.26398		114.993	3.05982		116.82	2.22005		102.412	3.85433		119.812	2.95401				Asparagine	100.081	111.641
		Aspartate	14.4	132.03	neg.				100	1.90844		100	0.55901		93.6161	3.93797		107.767	1.63157		101.315	0.579928		126.15	0.887831		101.459	3.09163		137.727	0.942689		116.389	1.82412		140.284	1.33325		117.662	1.80688		149.759	8.2616				Aspartate	93.6161	101.315
		Cysteine	16.35	122.027	pos.				100	0.752952		100	1.26733		341.295	4.17958		272.554	5.78857		264.205	4.30041		211.38	4.67422		217.959	1.46866		190.514	3.89889		208.255	2.7273		173.148	0.980645		178.723	1.05033		164.786	3.75659				Cysteine	341.295	264.205
		Glutamate	14.2	146.046	neg.				100	2.04978		100	0.640812		136.781	3.92489		135.397	1.63248		183.617	1.07386		174.435	3.3514		241.437	4.32926		204.217	0.686368		216.081	1.01585		198.973	1.24654		251.992	1.40613		217.231	3.29086				Glutamate	136.781	183.617
		Glutamine	14.8	147.076	pos.				100	2.68456		100	2.03995		70.2563	2.54501		89.2074	2.7431		32.7563	11.4051		84.4239	0.40773		10.5625	84.1291		81.8439	2.09624		10.6997	82.1752		86.863	2.66952		11.7335	78.5461		85.339	5.34713				Glutamine	70.2563	32.7563
		Glycine	14.65	76.0393	pos.				100	1.78702		100	1.64384		123.365	5.3324		115.061	2.71245		210.581	2.24205		173.472	2.9721		328.007	5.41851		213.209	4.58918		377.748	3.15325		219.27	3.21835		525.418	4.23874		254.102	1.40448				Glycine	123.365	210.581
		Histidine	17.1	156.077	pos.				100	1.41719		100	1.72446		96.8671	8.64857		113.696	0.673009		100.256	1.50414		127.421	2.30576		100.647	1.4334		143.672	3.1409		120.822	0.998663		160.252	3.93788		122.615	1.29083		167.538	0.371891				Histidine	96.8671	100.256
		Isoleucine	11.32	132.102	pos.				100	1.65185		100	3.65033		53.1399	3.30324		53.4651	0.552123		39.5247	1.83921		59.9817	1.68539		24.5689	4.6106		66.2296	1.32193		29.607	2.6413		74.3104	3.09712		11.5497	13.8438		78.5567	5.08581				Isoleucine	53.1399	39.5247
		Leucine	10.87	132.102	pos.				100	1.77158		100	1.69004		56.7474	9.72677		62.0422	6.5381		44.3076	3.21743		70.7683	2.35681		25.3086	4.12437		77.9704	1.40372		31.2636	5.42598		100.543	5.62759		11.8898	9.04662		101.676	2.63523				Leucine	56.7474	44.3076
		Lysine	14.2	147.113	pos.				100	2.40412		100	1.69601		18.1998	31.4692		32.0165	9.92777		32.5164	12.3197		50.1436	20.2382		44.1975	24.6192		56.5002	28.9513		55.8917	23.4261		73.7134	26.0122		56.4055	37.0185		80.7092	32.7507				Lysine	18.1998	32.5164
		Methionine	11.7	150.058	pos.				100	1.69557		100	1.72435		56.9719	6.26991		1.79273	98.6362		38.2244	6.75738		1.1274	99.8967		37.4885	9.56153		1.75554	74.1175		47.1097	7.78853		1.40436	100.713		30.4641	9.81471		0.973273	79.3219				Methionine	56.9719	38.2244
		Phenylalanine	10.85	166.086	pos.				100	1.52146		100	1.8715		62.3229	5.29275		72.7073	4.69544		47.1454	2.7055		90.5693	3.69389		46.8021	4.85623		110.255	5.37153		63.7407	2.47137		133.837	2.57526		53.9658	1.96508		140.891	1.18664				Phenylalanine	62.3229	47.1454
		Proline	13	116.071	pos.				100	2.78864		100	3.96411		139.543	1.7965		130.886	6.69809		123.503	1.62749		152.593	0.682849		133.798	3.57691		163.857	3.27698		136.884	0.929198		176.117	1.28299		136.094	2.90609		174.306	3.04193				Proline	139.543	123.503
		Serine	14.95	106.05	pos.				100	1.25102		100	1.17241		60.4613	4.09988		65.0331	1.00722		19.3955	5.92906		51.0256	1.89745		15.8231	6.3652		48.22	2.83589		26.8869	1.71431		66.1585	2.52932		30.6425	1.12055		68.9122	3.56783				Serine	60.4613	19.3955
		Threonine	14.65	120.066	pos.				100	1.40853		100	1.1016		71.742	4.45166		72.2245	2.33236		76.4371	3.36242		78.9724	1.19203		88.4946	10.8822		90.4658	2.43531		96.6156	11.3072		98.5287	1.77605		86.2697	7.5323		107.668	3.41511				Threonine	71.742	76.4371
		Tryptophan	11	205.097	pos.				100	2.35199		100	1.63839		52.679	6.68102		54.3849	3.27929		39.2194	2.75132		71.8541	3.77023		43.057	3.26361		86.8386	3.27478		48.7993	1.78075		97.4432	2.38731		41.3986	1.76998		104.727	2.67254				Tryptophan	52.679	39.2194
		Tyrosine	12.3	182.081	pos.				100	0.781167		100	3.8235		57.0785	6.02815		58.4551	2.30292		47.8306	3.51251		73.6319	4.51359		57.7645	4.35742		83.7483	2.43245		65.9765	1.68401		91.2893	0.987506		61.4057	3.63776		91.6167	5.57025				Tyrosine	57.0785	47.8306
		Valine	12.3	118.086	pos.				100	1.23921		100	2.50126		71.4846	4.63447		69.9111	3.48608		75.3307	1.60746		93.798	3.87535		87.4194	3.87765		106.807	2.05749		100.501	1.75536		120.116	3.80222		97.9707	1.21206		127.724	1.4012				Valine	71.4846	75.3307
	Amino Acid Derivatives	Acetylglycine	12.2	118.05	pos.				100	36.6118		#DIV/0!	#DIV/0!		0	#DIV/0!		8.87883	141.421		0	#DIV/0!		18.2712	141.421		0.565167	141.421		0	#DIV/0!		22.7492	141.421		46.2245	36.6994		256.715	53.1523		58.2874	72.5536			Amino Acid Derivatives	Acetylglycine	0	0
		Choline	15.25	104.107	pos.				100	4.34067		100	1.99004		1902.15	4.27318		2094.28	2.8669		2844.06	1.84553		3516.53	3.57428		4815.1	1.45407		4201.52	1.90104		5159.43	3.24643		3466.59	3.19105		5704.3	3.09298		3974.71	3.36893				Choline	1902.15	2844.06
		Betaine	12.3	116.072	neg.				100	1.13282		100	4.10887		4902.85	8.17189		5155.29	1.06072		7947.66	0.996208		7692.33	1.23334		10776.6	0.993415		8092.75	1.79001		10086.5	2.98416		6476.23	1.05491		8494.95	1.00617		6800.18	1.60752				Betaine	4902.85	7947.66
		Aminobutyrate	13.6	102.056	neg.				100	0.641719		100	1.8069		2957.57	8.49215		3338.4	3.1892		4520.67	4.6703		4420.43	3.69556		5791.9	7.37595		5279.02	5.08942		6434.05	7.10836		4749.86	3.71319		6162.19	4.21895		5162.44	8.64937				Aminobutyrate	2957.57	4520.67
		GABA	14.9	104.071	pos.				100	9.16246		100	9.81397		21.95	20.5686		25.7289	23.9239		34.9708	22.7797		47.6892	15.8497		74.1092	10.851		77.9	19.9276		111.626	11.9564		153.491	7.06944		156.395	1.8105		213.32	9.65467				GABA	21.95	34.9708
		Hydroxybutyrate	8.8	103.04	neg.				100	6.52253		100	5.04637		94.3494	19.398		80.1061	21.7926		80.9786	7.46087		98.4767	28.4967		88.7077	14.6712		88.9792	1.98723		107.644	15.9705		122.796	15.8317		132.66	7.11234		178.419	8.30009				Hydroxybutyrate	94.3494	80.9786
		Hydroxyproline	13.45	132.066	pos.				100	1.65999		100	2.49303		116.689	5.06469		115.937	0.381239		157.728	1.37775		152.423	3.69354		208.988	5.45034		187.727	0.194804		187.458	1.50359		185.024	2.5295		223.011	4.93436		197.544	2.05492				Hydroxyproline	116.689	157.728
		Phenylpyruvate	12.35	165.055	pos.				100	1.10912		100	1.88428		64.5791	5.03427		70.8959	2.43619		38.2557	3.01285		71.7216	3.76175		22.2343	4.98259		75.1094	1.18523		30.4816	1.82792		89.3743	3.54894		13.226	11.4817		96.4695	2.8544				Phenylpyruvate	64.5791	38.2557
		Creatine	13.65	132.077	pos.				100	1.15866		100	1.48991		91.029	5.96349		101.827	1.74712		98.5255	2.59361		119.967	0.378899		103.67	2.57513		138.51	3.25332		111.017	1.66957		151.021	2.4653		114.378	2.5503		161.496	1.89014				Creatine	91.029	98.5255
		Creatinine	8.7	114.066	pos.				100	1.71177		100	3.42438		97.9344	5.40121		100.954	1.43586		65.7196	1.10999		79.8309	3.15276		30.0599	10.3318		66.9289	6.21736		24.7572	17.8576		99.1426	2.68895		14.0233	23.6434		107.735	5.77454				Creatinine	97.9344	65.7196
		Carnitine	14.75	162.112	pos.				#DIV/0!	#DIV/0!		#DIV/0!	#DIV/0!		#DIV/0!	#DIV/0!		#DIV/0!	#DIV/0!		#DIV/0!	#DIV/0!		#DIV/0!	#DIV/0!		#DIV/0!	#DIV/0!		#DIV/0!	#DIV/0!		#DIV/0!	#DIV/0!		#DIV/0!	#DIV/0!		#DIV/0!	141.421		#DIV/0!	#DIV/0!				Carnitine	#DIV/0!	#DIV/0!
		Spermidine	16.6	146.165	pos.				100	2.20216		100	1.93869		100.739	1.72657		104.719	1.98567		98.1656	1.23274		107.259	2.28845		96.0341	2.73925		121.65	0.803548		88.8791	0.502621		122.346	1.54728		91.1847	3.6515		134.331	4.98569				Spermidine	100.739	98.1656
		CoA	13.05	768.122	pos.				100	1.80683		100	1.71416		110.373	4.19057		126.19	1.88188		137.374	3.51773		144.787	2.14725		158.265	4.26128		173.484	1.33732		176.124	4.25465		183.285	3.20653		197.037	3.33619		199.085	2.47313				CoA	110.373	137.374
		3-Methyl-2-oxobutanoate	2.45	115.04	neg.				100	1.8297		100	0.783974		94.3492	7.79244		98.7344	1.00307		113.593	1.38129		104.812	1.31202		116.567	2.7824		112.337	5.46974		125.307	1.75624		112.708	3.34761		134.796	2.14939		116.931	1.27213				3-Methyl-2-oxobutanoate	94.3492	113.593
		3-Methyl-2-oxopentanoate	2.68	129.056	neg.				#DIV/0!	#DIV/0!		#DIV/0!	#DIV/0!		#DIV/0!	#DIV/0!		#DIV/0!	141.421		#DIV/0!	#DIV/0!		#DIV/0!	#DIV/0!		#DIV/0!	#DIV/0!		#DIV/0!	#DIV/0!		#DIV/0!	#DIV/0!		#DIV/0!	#DIV/0!		#DIV/0!	#DIV/0!		#DIV/0!	#DIV/0!				3-Methyl-2-oxopentanoate	#DIV/0!	#DIV/0!
		4-Methyl-2-oxopentanoate	2.18	129.056	neg.				100	1.07043		100	1.57689		70.3557	7.197		81.7765	1.0363		70.4283	2.39549		82.0741	1.11976		57.9488	0.308543		84.8765	2.33023		72.2468	1.21561		92.38	3.44994		62.2853	1.26171		93.6275	2.67429				4-Methyl-2-oxopentanoate	70.3557	70.4283
		5-Hydroxytryptophane	10.95	221.092	pos.				100	2.50302		100	2.50361		280.522	1.59512		287.625	3.32587		951.558	3.40647		677.501	4.62939		1468.36	2.36219		969.251	4.88385		1443.09	3.12892		810.213	1.76028		1673.17	5.79421		961.944	3.66236				5-Hydroxytryptophane	280.522	951.558
		3-Hydroxykynurenine	11.95	223.072	neg.				100	7.58537		100	7.93421		1433.22	19.7185		720.831	16.2058		752.832	1.0708		653.954	9.19652		909.731	14.8504		498.208	14.4295		604.941	3.89877		398.024	0.33146		469.206	5.03975		312.301	8.23137				3-Hydroxykynurenine	1433.22	752.832
		Kynurenine	10.8	209.092	pos.				#DIV/0!	#DIV/0!		100	141.421		#DIV/0!	#DIV/0!		#DIV/0!	#DIV/0!		#DIV/0!	76.8857		#DIV/0!	#DIV/0!		#DIV/0!	141.421		#DIV/0!	#DIV/0!		#DIV/0!	#DIV/0!		#DIV/0!	#DIV/0!		#DIV/0!	#DIV/0!		#DIV/0!	#DIV/0!				Kynurenine	#DIV/0!	#DIV/0!
		N-Formylkynurenine	11.3	237.087	pos.				100	4.53514		100	6.14465		33.575	14.9086		35.4527	4.80674		43.78	5.92925		56.8733	3.9102		51.8122	4.75846		60.8647	3.2074		57.4525	4.18083		63.2682	4.01368		42.7817	1.55275		62.8434	3.23098				N-Formylkynurenine	33.575	43.78
		Quinolinic Acid	7.5	166.015	neg.				100	1.40853		100	1.1016		71.742	4.45166		72.2245	2.33236		76.4371	3.36242		78.9724	1.19203		88.4946	10.8822		90.4658	2.43531		96.6156	11.3072		98.5287	1.77605		86.2697	7.5323		107.668	3.41511				Quinolinic Acid	71.742	76.4371
		Serotonine (5-HT)	12.75	177.102	pos.				100	0.81414		100	0.574378		101.928	4.91491		104.387	2.25502		125.072	0.633451		128.88	2.4556		183.294	4.06612		157.039	2.96835		200.807	3.3517		151.901	2.30197		377.115	3.32135		177.098	0.54535				Serotonine (5-HT)	101.928	125.072
		Homocysteine	12.7	136.043	pos.				100	1.16057		100	0.73832		87.4508	10.7292		90.8297	3.43417		82.6045	2.61818		100.312	2.02723		90.362	1.99694		113.726	3.99711		106.413	1.45745		123.906	4.45163		117.38	2.73431		124.64	4.08174				Homocysteine	87.4508	82.6045
		Homoserine	13.9	120.066	pos.				100	3.70862		100	3.35321		44.0093	5.79977		55.9945	2.24645		49.7868	3.55021		77.612	3.62368		72.667	8.92114		105.285	4.39746		78.7013	5.24092		123.08	2.89593		88.9658	3.40828		126.451	4.6646				Homoserine	44.0093	49.7868
		S-Adenosylhomocysteine	13.35	385.129	pos.				100	6.75606		100	3.66205		20.7421	20.9111		78.0059	5.06379		13.5256	10.0183		86.3647	4.38232		12.3693	22.6633		72.1046	1.56123		19.2955	22.6772		130.429	8.9969		21.8929	19.102		79.6172	5.89107				S-Adenosylhomocysteine	20.7421	13.5256
		S-Adenosylmethionine	12.1	399.145	pos.				100	1.11073		100	3.23475		54.6367	7.27279		54.6624	4.03291		46.6228	3.50631		73.3553	4.84404		57.945	5.53684		84.7949	2.55817		65.9275	1.62062		92.7139	0.909792		61.3343	3.71319		92.7511	6.25412				S-Adenosylmethionine	54.6367	46.6228
		Cystathionine	17.7	223.075	pos.				100	1.59928		100	1.43551		81.8728	7.64884		86.2439	1.93311		94.3127	0.680775		98.8943	4.26062		113.785	5.83618		125.686	0.370925		139.638	6.3765		137.266	2.80781		178.131	4.80279		158.041	5.65025				Cystathionine	81.8728	94.3127
		Cysteamine	13.1	78.0372	pos.				100	141.421		#DIV/0!	#DIV/0!		251.956	141.421		0	#DIV/0!		2537.17	44.0095		249.354	70.7855		9164.77	16.4475		0	#DIV/0!		14481.9	19.8379		5843.37	13.171		29839.3	7.51847		13551.8	20.4546				Cysteamine	251.956	2537.17
		Cystine	16.95	241.031	pos.				100	141.421		#DIV/0!	#DIV/0!		1193.7	37.4775		0	#DIV/0!		297.023	74.3625		0	#DIV/0!		0	#DIV/0!		0	#DIV/0!		0	#DIV/0!		0	#DIV/0!		0	#DIV/0!		103.136	141.421				Cystine	1193.7	297.023
		GSH	13.55	308.091	pos.				100	21.3125		100	25.5971		650.526	16.0927		102.326	13.7795		829.22	4.19028		136.377	16.7199		1546.1	9.51221		178.291	11.5748		292.602	15.4809		176.865	14.3449		190.868	4.43782		161.228	16.1252				GSH	650.526	829.22
		GSSG	14.5	613.159	pos.				#DIV/0!	#DIV/0!		#DIV/0!	#DIV/0!		#DIV/0!	141.421		#DIV/0!	#DIV/0!		#DIV/0!	141.421		#DIV/0!	14.2304		#DIV/0!	84.8741		#DIV/0!	50.8997		#DIV/0!	28.8997		#DIV/0!	72.9171		#DIV/0!	24.7476		#DIV/0!	75.4784				GSSG	#DIV/0!	#DIV/0!
		Taurine	13.3	124.007	neg.				100	1.16426		100	3.7204		92.0188	3.5341		119.66	2.8405		56.7043	4.62729		124.512	3.81421		49.7668	4.79296		133.677	0.955556		20.5575	17.4456		136.463	4.63391		20.3189	10.939		150.59	4.36319				Taurine	92.0188	56.7043
	Urea Cycle	Carbamoylphosphate	12	139.975	neg.				100	2.99146		100	3.15034		66.0753	9.0417		57.4477	4.8397		111.39	4.75161		78.5113	2.67128		131.71	2.60525		87.2908	6.42725		115.373	4.04389		83.1841	3.86719		150.06	3.90011		95.3785	5.64956			Urea Cycle	Carbamoylphosphate	66.0753	111.39
		Citrulline	15.25	176.103	pos.				100	9.97815		100	9.31862		100.662	16.9795		85.5837	12.8293		88.4465	6.1455		155.966	3.05456		176.514	11.9676		215.139	16.4461		189.937	21.153		188.82	2.64406		166.2	12.3147		184.746	7.52204				Citrulline	100.662	88.4465
		ArgSucc	14.85	291.13	pos.				100	1.34042		100	0.655943		110.78	1.83992		102.231	2.60652		105.249	1.34736		92.3868	2.12194		61.7955	0.867194		84.9821	2.58687		75.8843	2.9092		94.9563	2.63319		35.7383	3.8714		93.5144	4.35764				ArgSucc	110.78	105.249
		Ornithine	15.2	133.097	pos.				100	2.4264		100	1.29419		115.413	3.05527		107.844	1.34027		126.804	1.78616		117.498	2.24726		139.939	3.47753		127.835	2.69763		149.042	4.08126		129.736	1.92241		153.79	5.08253		130.482	1.7363				Ornithine	115.413	126.804
		N-Acetylornithine	13	175.108	pos.				100	1.76981		100	3.42075		31.2083	20.9529		46.7677	13.5199		70.0102	15.8327		90.8669	8.6413		94.3954	7.19787		113.99	18.7283		134.296	6.20123		162.888	18.5518		136.623	30.6363		187.643	33.6812				N-Acetylornithine	31.2083	70.0102
	TCA Cycle	Citrate	13.95	191.02	neg.				100	0.944839		100	3.08328		174.963	2.07575		148.777	2.67089		294.049	3.90198		333.921	4.85145		632.405	5.04911		491.194	1.66832		602.207	1.87704		409.355	3.16938		1040.55	1.95802		514.705	0.698112			TCA Cycle	Citrate	174.963	294.049
		Aconitate	11.75	173.009	neg.				100	1.97677		100	3.58477		745.023	1.88567		652.901	8.57215		1560.66	2.44811		1453.04	1.43986		4209.85	8.52195		2245.04	4.04321		3470.92	1.30675		1545.6	2.33603		6214.65	2.37164		2283.9	2.63647				Aconitate	745.023	1560.66
		a-Ketoglutarate	13.15	145.014	neg.				100	2.43993		100	3.38536		195.373	11.0134		150.642	3.72924		155.307	1.3171		160.929	2.2346		161.31	2.70514		165.678	0.76632		173.887	2.979		163.48	0.446283		187.271	4.24466		192.366	6.31292				a-Ketoglutarate	195.373	155.307
		Succinate	13.35	117.019	neg.				100	3.7498		100	3.71255		95.7885	0.664818		98.7218	6.35755		105.367	7.86324		111.904	2.86193		105.779	7.42849		122.445	1.77733		110.127	4.19697		132.472	7.95352		131.014	5.38835		133.847	8.04784				Succinate	95.7885	105.367
		Fumarate	15.7	115.004	neg.				100	1.1087		100	3.89783		407.424	15.0648		261.096	8.89192		224.6	2.00377		217.62	3.12856		232.084	6.13117		246.024	1.96343		256.564	3.49875		237.649	0.384978		279.068	5.57947		292.615	5.79518				Fumarate	407.424	224.6
		Malate	16.45	133.014	neg.				100	1.81352		100	1.04905		110.21	7.01982		112.284	2.36082		119.924	2.24714		121.327	2.53337		124.338	4.16793		126.536	4.08487		138.525	2.66309		135.487	2.57518		159.087	2.83924		149.316	6.53052				Malate	110.21	119.924
	Carbohydrate Metabolites	Hexosephosphate	15	259.022	neg.				100	30.6867		100	4.21542		2526.76	21.9136		1409.73	12.6182		1276.74	3.77602		1223.82	5.70891		1065.14	3.86237		969.899	3.38913		1109.32	16.1247		786.997	2.45649		845.165	0.302069		687.115	0.0727703			Carbohydrate Metabolites	Hexosephosphate	2526.76	1276.74
		Fructose-1,6-bisphosphate	16.7	338.989	neg.				100	141.421		100	141.421		824.928	97.1779		293.138	70.7399		623.968	70.8063		449.835	89.1338		349.587	74.5201		500.25	2.17351		0	#DIV/0!		0	#DIV/0!		0	#DIV/0!		0	#DIV/0!				Fructose-1,6-bisphosphate	824.928	623.968
		Dihydroxyacetone phosphate	16.75	168.991	neg.				100	7.97919		100	9.52294		24.7686	13.579		26.8981	10.6907		53.5939	10.2729		40.1739	4.02259		63.3766	15.6683		53.9913	2.68843		47.1407	12.3679		67.4958	4.81887		44.8247	14.4178		67.082	7.62092				Dihydroxyacetone phosphate	24.7686	53.5939
		3-Phosphoglycerate	16.7	184.986	neg.				#DIV/0!	#DIV/0!		100	30.1656		#DIV/0!	52.0728		#DIV/0!	21.7325		#DIV/0!	8.21838		#DIV/0!	32.1709		#DIV/0!	10.089		#DIV/0!	8.32669		#DIV/0!	9.41522		#DIV/0!	3.64587		#DIV/0!	8.07223		#DIV/0!	7.8883				3-Phosphoglycerate	#DIV/0!	#DIV/0!
		Phosphoenolpyruvate	14.55	166.975	neg.				#DIV/0!	#DIV/0!		100	141.421		#DIV/0!	#DIV/0!		#DIV/0!	#DIV/0!		#DIV/0!	141.421		#DIV/0!	#DIV/0!		#DIV/0!	141.421		#DIV/0!	100		#DIV/0!	#DIV/0!		#DIV/0!	#DIV/0!		#DIV/0!	141.421		#DIV/0!	#DIV/0!				Phosphoenolpyruvate	#DIV/0!	#DIV/0!
		Pyruvate	12.05	87.0088	neg.				100	141.421		100	141.421		2352.97	28.7218		595.539	99.581		1321.4	45.2557		972.745	46.5043		570.579	47.3192		1228.29	4.26943		506.735	102.011		505.479	100.897		1642.83	42.1358		731.272	70.7299				Pyruvate	2352.97	1321.4
		Lactate	10.75	89.0244	neg.				100	1.29943		100	0.912848		118.614	4.18516		139.26	0.875158		156.465	0.966601		175.283	1.29338		205.115	4.13977		211.619	0.703841		157.25	0.896611		191.561	2.36587		179.861	0.600975		212.2	3.35114				Lactate	118.614	156.465
		6-Phosphogluconate	17.05	275.017	neg.				100	3.05471		100	7.63504		66.4035	6.8664		76.7878	5.92354		57.8915	6.74482		101.169	2.54199		63.2257	1.24089		98.7383	0.944232		36.8768	4.8899		75.2019	3.38819		30.312	5.84511		66.3118	11.1825				6-Phosphogluconate	66.4035	57.8915
		Gluconate	16.15	195.051	neg.				100	15.1545		100	18.1868		61.5277	28.0603		75.7992	13.0527		118.374	4.63842		117.791	5.99703		163.621	7.0469		203.84	20.7997		299.082	13.6472		317.681	17.8105		382.623	10.4121		517.095	4.88228				Gluconate	61.5277	118.374
		Pentose-5-phosphate	15	229.012	neg.				100	4.325		100	3.08736		187.144	4.24127		185.562	4.26731		359.038	4.72059		274.88	4.25051		579.072	6.31932		339.167	8.66914		1124.03	2.73906		1305.05	3.5737		1323.77	1.73718		1849.11	5.68537				Pentose-5-phosphate	187.144	359.038
		Erythrose-4-phosphate	14.2	199.001	neg.				100	13.1858		100	6.40887		600.269	12.0191		633.727	3.8609		806.955	0.966088		917.923	2.13509		1287.47	4.12279		1123.04	3.28379		1505.92	2.01308		1431.5	7.75677		1911.06	2.16502		1632.56	9.63941				Erythrose-4-phosphate	600.269	806.955
		Deoxyribose-phosphate	13.3	213.017	neg.				100	1.29761		100	0.835101		205.199	5.57478		159.745	1.85345		397.169	1.3922		188.683	4.37525		458.729	5.23985		204.011	4.75705		327.604	2.83279		189.898	1.44259		383.085	2.11937		242.6	0.757612				Deoxyribose-phosphate	205.199	397.169
		Glucosamine	12.9	180.087	pos.				100	2.30819		100	4.83021		295.229	7.71329		209.347	8.55316		248.629	2.40741		271.043	4.80532		276.291	4.84546		318.652	0.138589		328.093	5.05225		334.175	3.3687		304.222	2.09914		362.826	4.84766				Glucosamine	295.229	248.629
		Glucosamine-phosphate	14.15	260.053	pos.				#DIV/0!	#DIV/0!		100	86.7222		#DIV/0!	10.2919		#DIV/0!	8.74565		#DIV/0!	7.51251		#DIV/0!	8.01352		#DIV/0!	8.32547		#DIV/0!	7.61884		#DIV/0!	7.70313		#DIV/0!	10.7474		#DIV/0!	8.88056		#DIV/0!	12.7773				Glucosamine-phosphate	#DIV/0!	#DIV/0!
		Glycerol-3-phosphate	14.35	171.006	neg.				100	141.421		100	5.83232		28671.3	31.9379		13165.8	27.5926		23610.2	10.5436		12542	28.621		31506.7	7.75715		10742.2	12.7277		101392	13.4514		29648.5	1.65365		114566	1.36931		35393	4.61172				Glycerol-3-phosphate	28671.3	23610.2
		N-Acetylneuraminic acid	12.45	308.099	neg.				100	0.549817		100	2.55329		892.493	11.3137		888.632	0.987622		1368.52	4.11906		1161.07	2.4342		1970.76	6.37755		1175.51	3.46297		4162.55	0.601182		946.825	7.74396		5677.68	2.93185		2043.89	4.71897				N-Acetylneuraminic acid	892.493	1368.52
	Lipids	Acetoacetate	12.75	101.024	neg.				100	1.77131		100	0.656723		92.305	3.85279		100.118	2.06323		95.1053	1.10653		111.387	4.14206		115.173	4.59106		133.229	0.0940218		119.665	1.28053		127.044	2.08653		134.207	2.44659		132.549	1.43502			Lipids	Acetoacetate	92.305	95.1053
		Mevalonate	14.13	147.066	neg.				#DIV/0!	#DIV/0!		#DIV/0!	#DIV/0!		#DIV/0!	#DIV/0!		#DIV/0!	#DIV/0!		#DIV/0!	#DIV/0!		#DIV/0!	#DIV/0!		#DIV/0!	#DIV/0!		#DIV/0!	#DIV/0!		#DIV/0!	#DIV/0!		#DIV/0!	#DIV/0!		#DIV/0!	#DIV/0!		#DIV/0!	#DIV/0!				Mevalonate	#DIV/0!	#DIV/0!
		Mevalonate-5-phosphate	13.15	227.033	neg.				100	2.41312		100	1.8968		96.0834	6.2208		89.2974	3.84147		98.1635	3.67929		109.091	4.78593		109.805	4.11013		113.225	0.886158		138.48	1.24686		160.094	5.67616		160.727	3.98176		197.611	5.56075				Mevalonate-5-phosphate	96.0834	98.1635
		Geranylgeranyl-PP	6	449.186	neg.				100	1.76905		100	1.88851		63.8571	5.06377		101.879	1.41634		30.5789	8.04082		84.3073	1.02152		24.4128	1.70235		82.4901	1.06108		25.6622	4.25304		86.0016	3.17068		26.4189	3.16223		84.9411	6.36281				Geranylgeranyl-PP	63.8571	30.5789
		Malonate	13.9	103.004	neg.				#DIV/0!	#DIV/0!		#DIV/0!	#DIV/0!		#DIV/0!	#DIV/0!		#DIV/0!	141.421		#DIV/0!	#DIV/0!		#DIV/0!	141.421		#DIV/0!	#DIV/0!		#DIV/0!	100		#DIV/0!	#DIV/0!		#DIV/0!	141.421		#DIV/0!	#DIV/0!		#DIV/0!	#DIV/0!				Malonate	#DIV/0!	#DIV/0!
	Pyrimidines	Carbamoylaspartate	13.55	175.036	neg.				100	4.9991		100	3.90397		131.527	9.17043		111.247	3.25575		302.86	1.69718		299.403	36.1064		632.362	11.2651		258.41	2.9989		390.59	3.014		274.699	6.6446		651.134	7.72944		258.7	5.03385			Pyrimidines	Carbamoylaspartate	131.527	302.86
		Dihydroorotate	10.35	157.025	neg.				#DIV/0!	#DIV/0!		#DIV/0!	#DIV/0!		#DIV/0!	#DIV/0!		#DIV/0!	#DIV/0!		#DIV/0!	70.9366		#DIV/0!	141.421		#DIV/0!	#DIV/0!		#DIV/0!	100		#DIV/0!	#DIV/0!		#DIV/0!	#DIV/0!		#DIV/0!	#DIV/0!		#DIV/0!	141.421				Dihydroorotate	#DIV/0!	#DIV/0!
		Orotate	9.45	155.01	neg.				#DIV/0!	#DIV/0!		#DIV/0!	#DIV/0!		#DIV/0!	141.421		#DIV/0!	71.2445		#DIV/0!	70.9841		#DIV/0!	94.8826		#DIV/0!	55.7954		#DIV/0!	35.4858		#DIV/0!	22.0512		#DIV/0!	74.1295		#DIV/0!	141.421		#DIV/0!	61.6354				Orotate	#DIV/0!	#DIV/0!
		Uracil	8.15	113.035	pos.				#DIV/0!	#DIV/0!		#DIV/0!	#DIV/0!		#DIV/0!	#DIV/0!		#DIV/0!	#DIV/0!		#DIV/0!	#DIV/0!		#DIV/0!	#DIV/0!		#DIV/0!	#DIV/0!		#DIV/0!	#DIV/0!		#DIV/0!	#DIV/0!		#DIV/0!	#DIV/0!		#DIV/0!	#DIV/0!		#DIV/0!	#DIV/0!				Uracil	#DIV/0!	#DIV/0!
		Uridin	8.3	245.077	pos.				100	1.18353		100	4.92281		6.90724	7.22655		7.5946	15.3441		10.6063	5.42175		10.5117	3.63875		56.1361	5.31392		17.3141	18.4757		0.598598	71.9578		0.274145	41.2694		0.101607	37.8591		1.73104	36.5329				Uridin	6.90724	10.6063
		UMP	13.85	325.043	pos.				100	4.60692		100	5.99617		384.232	5.87802		367.888	2.90946		366.101	4.94394		380.228	2.81221		351.56	1.87091		340.713	0.369756		344.472	4.37649		353.727	3.55899		320.275	7.15983		339.046	5.46637				UMP	384.232	366.101
		UDP	16.45	402.995	neg.				#DIV/0!	#DIV/0!		#DIV/0!	#DIV/0!		#DIV/0!	#DIV/0!		#DIV/0!	#DIV/0!		#DIV/0!	#DIV/0!		#DIV/0!	#DIV/0!		#DIV/0!	#DIV/0!		#DIV/0!	#DIV/0!		#DIV/0!	#DIV/0!		#DIV/0!	#DIV/0!		#DIV/0!	#DIV/0!		#DIV/0!	#DIV/0!				UDP	#DIV/0!	#DIV/0!
		UTP	16.7	484.976	pos.				#DIV/0!	#DIV/0!		#DIV/0!	#DIV/0!		#DIV/0!	#DIV/0!		#DIV/0!	#DIV/0!		#DIV/0!	#DIV/0!		#DIV/0!	#DIV/0!		#DIV/0!	141.421		#DIV/0!	#DIV/0!		#DIV/0!	#DIV/0!		#DIV/0!	#DIV/0!		#DIV/0!	#DIV/0!		#DIV/0!	#DIV/0!				UTP	#DIV/0!	#DIV/0!
		dUridine	12.55	227.067	neg.				#DIV/0!	#DIV/0!		100	70.75		#DIV/0!	32.0213		#DIV/0!	25.6604		#DIV/0!	56.4699		#DIV/0!	73.7012		#DIV/0!	52.2973		#DIV/0!	100		#DIV/0!	8.65796		#DIV/0!	31.0595		#DIV/0!	10.8407		#DIV/0!	22.4856				dUridine	#DIV/0!	#DIV/0!
		dUMP	10.65	307.034	neg.				#DIV/0!	#DIV/0!		#DIV/0!	#DIV/0!		#DIV/0!	#DIV/0!		#DIV/0!	#DIV/0!		#DIV/0!	#DIV/0!		#DIV/0!	#DIV/0!		#DIV/0!	141.421		#DIV/0!	100		#DIV/0!	#DIV/0!		#DIV/0!	#DIV/0!		#DIV/0!	#DIV/0!		#DIV/0!	#DIV/0!				dUMP	#DIV/0!	#DIV/0!
		dUDP	9.2	387	neg.				100	3.24042		100	2.69376		77.7163	9.24372		91.4225	1.07776		101.94	5.53331		118.527	1.85925		137.985	5.2344		149.898	2.31284		164.457	2.61869		164.023	1.9963		187.091	2.97521		181.584	1.91586				dUDP	77.7163	101.94
		dUTP	17.45	466.966	neg.				#DIV/0!	#DIV/0!		#DIV/0!	#DIV/0!		#DIV/0!	#DIV/0!		#DIV/0!	#DIV/0!		#DIV/0!	#DIV/0!		#DIV/0!	#DIV/0!		#DIV/0!	#DIV/0!		#DIV/0!	#DIV/0!		#DIV/0!	#DIV/0!		#DIV/0!	#DIV/0!		#DIV/0!	#DIV/0!		#DIV/0!	#DIV/0!				dUTP	#DIV/0!	#DIV/0!
		UDP-Glc	13	567.062	pos.				100	2.86313		100	3.31919		73.9791	7.67402		92.6168	0.748533		71.7421	2.44333		105.504	1.45778		73.9062	5.48079		113.106	4.14613		88.7349	3.85384		115.829	4.80764		80.0288	6.3872		123.807	5.65587				UDP-Glc	73.9791	71.7421
		UDP-Glucuronate	13.5	581.042	pos.				#DIV/0!	#DIV/0!		#DIV/0!	#DIV/0!		#DIV/0!	#DIV/0!		#DIV/0!	#DIV/0!		#DIV/0!	#DIV/0!		#DIV/0!	141.421		#DIV/0!	#DIV/0!		#DIV/0!	#DIV/0!		#DIV/0!	#DIV/0!		#DIV/0!	#DIV/0!		#DIV/0!	#DIV/0!		#DIV/0!	#DIV/0!				UDP-Glucuronate	#DIV/0!	#DIV/0!
		Cytosin	10.5	110.036	neg.				#DIV/0!	#DIV/0!		#DIV/0!	#DIV/0!		#DIV/0!	#DIV/0!		#DIV/0!	#DIV/0!		#DIV/0!	#DIV/0!		#DIV/0!	141.421		#DIV/0!	#DIV/0!		#DIV/0!	#DIV/0!		#DIV/0!	#DIV/0!		#DIV/0!	#DIV/0!		#DIV/0!	#DIV/0!		#DIV/0!	#DIV/0!				Cytosin	#DIV/0!	#DIV/0!
		Cytidin	10.55	244.093	pos.				#DIV/0!	#DIV/0!		#DIV/0!	#DIV/0!		#DIV/0!	#DIV/0!		#DIV/0!	#DIV/0!		#DIV/0!	#DIV/0!		#DIV/0!	#DIV/0!		#DIV/0!	#DIV/0!		#DIV/0!	#DIV/0!		#DIV/0!	#DIV/0!		#DIV/0!	#DIV/0!		#DIV/0!	#DIV/0!		#DIV/0!	#DIV/0!				Cytidin	#DIV/0!	#DIV/0!
		CMP	13.75	322.045	neg.				100	3.85036		100	40.9088		14186.9	8.35026		6937.03	10.4115		36606.9	17.7235		5247.87	3.86743		18632.2	8.2338		2958.78	36.2689		2979.63	17.6143		877.993	16.8795		4110.2	10.5587		1977.66	14.4353				CMP	14186.9	36606.9
		CDP	16.95	402.011	neg.				100	3.98352		100	13.8527		139.66	17.1022		145.359	6.84802		103.792	6.40535		148.548	16.4935		88.4969	6.14881		164.894	1.18167		109.932	7.11448		161.056	10.7226		101.85	13.7095		200.812	11.9509				CDP	139.66	103.792
		CTP	17.45	481.977	neg.				#DIV/0!	#DIV/0!		#DIV/0!	#DIV/0!		#DIV/0!	70.8644		#DIV/0!	#DIV/0!		#DIV/0!	#DIV/0!		#DIV/0!	#DIV/0!		#DIV/0!	#DIV/0!		#DIV/0!	#DIV/0!		#DIV/0!	#DIV/0!		#DIV/0!	#DIV/0!		#DIV/0!	#DIV/0!		#DIV/0!	#DIV/0!				CTP	#DIV/0!	#DIV/0!
		dCytidine	9.5	226.083	neg.				#DIV/0!	#DIV/0!		#DIV/0!	#DIV/0!		#DIV/0!	#DIV/0!		#DIV/0!	#DIV/0!		#DIV/0!	7.20036		#DIV/0!	21.5948		#DIV/0!	9.01541		#DIV/0!	7.08083		#DIV/0!	1.86938		#DIV/0!	14.4043		#DIV/0!	7.50324		#DIV/0!	5.7495				dCytidine	#DIV/0!	#DIV/0!
		dCMP	10.55	306.05	neg.				#DIV/0!	#DIV/0!		#DIV/0!	#DIV/0!		#DIV/0!	#DIV/0!		#DIV/0!	#DIV/0!		#DIV/0!	#DIV/0!		#DIV/0!	#DIV/0!		#DIV/0!	#DIV/0!		#DIV/0!	#DIV/0!		#DIV/0!	#DIV/0!		#DIV/0!	#DIV/0!		#DIV/0!	#DIV/0!		#DIV/0!	#DIV/0!				dCMP	#DIV/0!	#DIV/0!
		dCDP	6.25	386.016	neg.				100	48.7473		100	55.5759		608.512	56.6411		1025.65	21.7505		366.945	41.7087		431.453	24.3645		193.586	31.2357		294.023	46.8164		125.416	30.5426		269.017	24.5522		170.881	15.2591		554.69	55.2022				dCDP	608.512	366.945
		dCTP	10.75	465.982	neg.				100	2.51139		100	5.1763		53.86	8.92713		74.8515	6.52301		80.9351	1.48439		86.3271	3.30716		87.7667	4.49002		104.286	4.65127		101.456	2.33692		104.859	3.33424		112.158	0.950625		112.669	4.26254				dCTP	53.86	80.9351
		Thymin	2.4	127.05	pos.				100	17.3412		100	20.339		585.993	3.06866		691.73	11.6944		522.32	16.9611		342.821	12.5981		189.507	19.0881		160.752	17.8367		63.3476	12.6454		88.9452	14.2483		83.7961	5.65188		106.221	12.6238				Thymin	585.993	522.32
		Thymidine	7.25	243.098	pos.				#DIV/0!	#DIV/0!		#DIV/0!	#DIV/0!		#DIV/0!	#DIV/0!		#DIV/0!	#DIV/0!		#DIV/0!	#DIV/0!		#DIV/0!	#DIV/0!		#DIV/0!	#DIV/0!		#DIV/0!	#DIV/0!		#DIV/0!	#DIV/0!		#DIV/0!	#DIV/0!		#DIV/0!	#DIV/0!		#DIV/0!	#DIV/0!				Thymidine	#DIV/0!	#DIV/0!
		TMP	12.4	339.059	pos.				#DIV/0!	#DIV/0!		#DIV/0!	#DIV/0!		#DIV/0!	70.7314		#DIV/0!	135.951		#DIV/0!	108.165		#DIV/0!	35.2498		#DIV/0!	121.136		#DIV/0!	22.6516		#DIV/0!	141.421		#DIV/0!	128.592		#DIV/0!	47.4002		#DIV/0!	29.2633				TMP	#DIV/0!	#DIV/0!
		TDP	5.55	419.025	pos.				#DIV/0!	#DIV/0!		#DIV/0!	#DIV/0!		#DIV/0!	#DIV/0!		#DIV/0!	#DIV/0!		#DIV/0!	#DIV/0!		#DIV/0!	#DIV/0!		#DIV/0!	#DIV/0!		#DIV/0!	#DIV/0!		#DIV/0!	#DIV/0!		#DIV/0!	#DIV/0!		#DIV/0!	#DIV/0!		#DIV/0!	#DIV/0!				TDP	#DIV/0!	#DIV/0!
		TTP	17.45	482.997	pos.				#DIV/0!	#DIV/0!		#DIV/0!	#DIV/0!		#DIV/0!	#DIV/0!		#DIV/0!	#DIV/0!		#DIV/0!	#DIV/0!		#DIV/0!	#DIV/0!		#DIV/0!	#DIV/0!		#DIV/0!	#DIV/0!		#DIV/0!	#DIV/0!		#DIV/0!	#DIV/0!		#DIV/0!	#DIV/0!		#DIV/0!	#DIV/0!				TTP	#DIV/0!	#DIV/0!
		dThymidine	12.7	241.083	neg.				#DIV/0!	#DIV/0!		#DIV/0!	#DIV/0!		#DIV/0!	141.421		#DIV/0!	83.0908		#DIV/0!	45.0055		#DIV/0!	39.2348		#DIV/0!	15.681		#DIV/0!	6.51357		#DIV/0!	141.421		#DIV/0!	76.1137		#DIV/0!	#DIV/0!		#DIV/0!	73.0538				dThymidine	#DIV/0!	#DIV/0!
		dTMP	13	321.049	neg.				100	7.06643		100	12.5132		23.9416	16.6495		33.2418	3.72306		44.5953	12.6696		41.0956	5.70777		270.892	1.62986		70.3197	21.6491		33.0938	12.7548		37.3505	10.9475		34.7047	13.8068		40.6506	15.4683				dTMP	23.9416	44.5953
		dTDP	6.25	401.016	neg.				100	5.90289		100	7.28538		5.86216	37.9551		16.5887	7.59829		30.7992	13.2074		13.8598	45.2712		436.636	3.88523		42.6316	42.0658		0.467285	141.421		0	#DIV/0!		0	#DIV/0!		0	#DIV/0!				dTDP	5.86216	30.7992
		dTTP	17.45	480.982	neg.				#DIV/0!	#DIV/0!		#DIV/0!	#DIV/0!		#DIV/0!	#DIV/0!		#DIV/0!	#DIV/0!		#DIV/0!	#DIV/0!		#DIV/0!	#DIV/0!		#DIV/0!	#DIV/0!		#DIV/0!	#DIV/0!		#DIV/0!	#DIV/0!		#DIV/0!	#DIV/0!		#DIV/0!	#DIV/0!		#DIV/0!	#DIV/0!				dTTP	#DIV/0!	#DIV/0!
	Purines	Inosin	9.8	269.088	pos.				100	3.02018		100	3.52384		299.108	26.2117		153.675	17.7575		596.539	6.93279		167.952	12.9284		436.453	2.87825		116.576	4.79716		417.003	2.93016		289.356	66.2564		780.171	10.2243		1359.21	7.68728			Purines	Inosin	299.108	596.539
		dInosin	8.7	251.079	neg.				100	5.21927		100	31.0732		198.71	31.9151		177.392	13.9485		240.715	10.134		398.333	45.0552		274.46	22.9415		221.733	5.45907		297.733	10.9238		526.857	7.36306		326.511	18.6399		727.365	9.24445				dInosin	198.71	240.715
		IMP	13.75	349.054	pos.				#DIV/0!	#DIV/0!		100	9.04562		#DIV/0!	41.6239		#DIV/0!	62.5472		#DIV/0!	37.2158		#DIV/0!	16.2936		#DIV/0!	36.3373		#DIV/0!	21.1006		#DIV/0!	25.0623		#DIV/0!	99.7235		#DIV/0!	39.5799		#DIV/0!	62.6696				IMP	#DIV/0!	#DIV/0!
		Adenin	5.45	136.062	pos.				100	8.29724		100	23.7662		4977.87	16.9522		3016.06	2.42619		2717.53	4.98344		2266.23	4.29044		3424.31	27.1633		1472.74	11.2356		2456.33	12.7441		2470.45	58.339		1900.96	21.9864		2378.91	51.7532				Adenin	4977.87	2717.53
		Adenosin	6.45	268.104	pos.				#DIV/0!	#DIV/0!		#DIV/0!	#DIV/0!		#DIV/0!	141.421		#DIV/0!	117.725		#DIV/0!	84.5516		#DIV/0!	73.5604		#DIV/0!	49.8817		#DIV/0!	52.9823		#DIV/0!	77.4986		#DIV/0!	108.205		#DIV/0!	49.5325		#DIV/0!	141.421				Adenosin	#DIV/0!	#DIV/0!
		AMP	16.3	348.07	pos.				#DIV/0!	#DIV/0!		#DIV/0!	#DIV/0!		#DIV/0!	#DIV/0!		#DIV/0!	#DIV/0!		#DIV/0!	#DIV/0!		#DIV/0!	#DIV/0!		#DIV/0!	#DIV/0!		#DIV/0!	#DIV/0!		#DIV/0!	#DIV/0!		#DIV/0!	#DIV/0!		#DIV/0!	#DIV/0!		#DIV/0!	#DIV/0!				AMP	#DIV/0!	#DIV/0!
		ADP	16.55	428.037	pos.				100	141.421		#DIV/0!	#DIV/0!		0	#DIV/0!		0	#DIV/0!		0	#DIV/0!		0	#DIV/0!		0	#DIV/0!		0	#DIV/0!		0	#DIV/0!		0	#DIV/0!		0	#DIV/0!		0	#DIV/0!				ADP	0	0
		ATP	16.65	508.003	pos.				#DIV/0!	#DIV/0!		#DIV/0!	#DIV/0!		#DIV/0!	141.421		#DIV/0!	#DIV/0!		#DIV/0!	#DIV/0!		#DIV/0!	#DIV/0!		#DIV/0!	#DIV/0!		#DIV/0!	#DIV/0!		#DIV/0!	141.421		#DIV/0!	#DIV/0!		#DIV/0!	#DIV/0!		#DIV/0!	#DIV/0!				ATP	#DIV/0!	#DIV/0!
		cAMP	10.45	330.06	neg.				#DIV/0!	#DIV/0!		#DIV/0!	#DIV/0!		#DIV/0!	#DIV/0!		#DIV/0!	#DIV/0!		#DIV/0!	#DIV/0!		#DIV/0!	#DIV/0!		#DIV/0!	#DIV/0!		#DIV/0!	#DIV/0!		#DIV/0!	#DIV/0!		#DIV/0!	#DIV/0!		#DIV/0!	#DIV/0!		#DIV/0!	#DIV/0!				cAMP	#DIV/0!	#DIV/0!
		dAMP	13	332.075	pos.				#DIV/0!	#DIV/0!		#DIV/0!	#DIV/0!		#DIV/0!	#DIV/0!		#DIV/0!	#DIV/0!		#DIV/0!	#DIV/0!		#DIV/0!	#DIV/0!		#DIV/0!	141.421		#DIV/0!	#DIV/0!		#DIV/0!	141.421		#DIV/0!	#DIV/0!		#DIV/0!	#DIV/0!		#DIV/0!	#DIV/0!				dAMP	#DIV/0!	#DIV/0!
		dADP	15	412.042	pos.				#DIV/0!	#DIV/0!		#DIV/0!	#DIV/0!		#DIV/0!	141.421		#DIV/0!	141.421		#DIV/0!	#DIV/0!		#DIV/0!	141.421		#DIV/0!	#DIV/0!		#DIV/0!	100		#DIV/0!	#DIV/0!		#DIV/0!	141.421		#DIV/0!	#DIV/0!		#DIV/0!	71.1474				dADP	#DIV/0!	#DIV/0!
		dATP	16.45	492.008	pos.				#DIV/0!	#DIV/0!		100	79.9889		#DIV/0!	17.8451		#DIV/0!	23.4094		#DIV/0!	29.2473		#DIV/0!	23.5518		#DIV/0!	34.6281		#DIV/0!	0.701466		#DIV/0!	13.3266		#DIV/0!	27.7158		#DIV/0!	44.7097		#DIV/0!	60.2482				dATP	#DIV/0!	#DIV/0!
		Guanin	10.25	150.042	neg.				#DIV/0!	#DIV/0!		100	141.421		#DIV/0!	#DIV/0!		#DIV/0!	#DIV/0!		#DIV/0!	#DIV/0!		#DIV/0!	#DIV/0!		#DIV/0!	#DIV/0!		#DIV/0!	#DIV/0!		#DIV/0!	#DIV/0!		#DIV/0!	#DIV/0!		#DIV/0!	#DIV/0!		#DIV/0!	#DIV/0!				Guanin	#DIV/0!	#DIV/0!
		Guanosin	11.85	282.084	neg.				100	76.8229		100	37.6721		353.293	141.421		48.6985	141.421		0	#DIV/0!		264.38	61.8481		38.3458	141.421		633.188	4.57631		0	#DIV/0!		487.562	51.9019		530.289	141.421		1176.62	21.7336				Guanosin	353.293	0
		GMP	14.45	362.051	neg.				100	2.7396		100	14.7542		134.027	17.162		147.033	19.2176		78.8076	38.4651		201.741	23.3352		114.406	12.6625		248.625	25.0914		92.3527	19.5081		234.625	19.6572		142.507	6.72104		234.995	21.5724				GMP	134.027	78.8076
		GDP	17.05	442.017	neg.				100	0.44245		100	1.5586		2.24999	17.6234		2.22311	11.6958		2.56273	12.5192		8.18183	10.2636		2.42004	8.56357		23.4597	0.611852		1.96977	23.5892		14.1781	7.40453		1.99919	19.1736		27.8212	6.10372				GDP	2.24999	2.56273
		GTP	17.45	521.983	neg.				#DIV/0!	#DIV/0!		#DIV/0!	#DIV/0!		#DIV/0!	24.1844		#DIV/0!	36.225		#DIV/0!	33.2166		#DIV/0!	63.5197		#DIV/0!	59.8565		#DIV/0!	31.2738		#DIV/0!	14.8594		#DIV/0!	28.8321		#DIV/0!	45.7324		#DIV/0!	76.8082				GTP	#DIV/0!	#DIV/0!
		Hypoxanthin	7.5	135.031	neg.				100	52.2554		100	10.2127		250.472	76.1332		156.909	12.2996		156.307	77.5018		476.048	40.9532		463.186	30.0881		830.075	13.0112		203.112	46.72		444.449	37.789		149.499	27.5242		708.815	11.0412				Hypoxanthin	250.472	156.307
		Xanthin	7.95	151.026	neg.				100	2.44005		100	0.891238		113.781	7.31189		113.524	1.25995		122.38	1.80413		135.405	5.83171		144.064	4.4924		183.229	1.09611		163.817	5.62251		182.312	3.87952		191.217	7.35025		236.999	4.61552				Xanthin	113.781	122.38
		Xanthosin	10	283.068	neg.				100	2.63882		100	1.13657		113.814	4.14531		105.137	2.36933		132.887	1.20204		120.241	6.15593		199.066	4.54986		143.757	5.04095		73.872	2.76589		48.3128	5.00457		84.5271	3.0274		49.7108	2.73131				Xanthosin	113.814	132.887
		Xanthurenic Acid	14	204.03	neg.				#DIV/0!	#DIV/0!		#DIV/0!	#DIV/0!		#DIV/0!	70.912		#DIV/0!	33.1845		#DIV/0!	42.4807		#DIV/0!	17.405		#DIV/0!	16.1516		#DIV/0!	31.9892		#DIV/0!	34.6642		#DIV/0!	39.0554		#DIV/0!	5.13705		#DIV/0!	29.2292				Xanthurenic Acid	#DIV/0!	#DIV/0!
		XMP	14	363.035	neg.				#DIV/0!	#DIV/0!		#DIV/0!	#DIV/0!		#DIV/0!	56.8228		#DIV/0!	87.2618		#DIV/0!	128.116		#DIV/0!	101.623		#DIV/0!	51.3603		#DIV/0!	100		#DIV/0!	#DIV/0!		#DIV/0!	141.421		#DIV/0!	141.421		#DIV/0!	141.421				XMP	#DIV/0!	#DIV/0!
	Co-Factors	Riboflavine	6.75	377.146	pos.				#DIV/0!	#DIV/0!		#DIV/0!	#DIV/0!		#DIV/0!	#DIV/0!		#DIV/0!	#DIV/0!		#DIV/0!	#DIV/0!		#DIV/0!	#DIV/0!		#DIV/0!	#DIV/0!		#DIV/0!	#DIV/0!		#DIV/0!	#DIV/0!		#DIV/0!	#DIV/0!		#DIV/0!	#DIV/0!		#DIV/0!	#DIV/0!			Co-Factors	Riboflavine	#DIV/0!	#DIV/0!
		FMN	12.8	457.112	pos.				#DIV/0!	#DIV/0!		#DIV/0!	#DIV/0!		#DIV/0!	#DIV/0!		#DIV/0!	#DIV/0!		#DIV/0!	#DIV/0!		#DIV/0!	#DIV/0!		#DIV/0!	#DIV/0!		#DIV/0!	#DIV/0!		#DIV/0!	#DIV/0!		#DIV/0!	#DIV/0!		#DIV/0!	#DIV/0!		#DIV/0!	#DIV/0!				FMN	#DIV/0!	#DIV/0!
		FMNH2	12.5	459.128	pos.				#DIV/0!	#DIV/0!		#DIV/0!	#DIV/0!		#DIV/0!	#DIV/0!		#DIV/0!	#DIV/0!		#DIV/0!	#DIV/0!		#DIV/0!	#DIV/0!		#DIV/0!	#DIV/0!		#DIV/0!	#DIV/0!		#DIV/0!	#DIV/0!		#DIV/0!	#DIV/0!		#DIV/0!	#DIV/0!		#DIV/0!	#DIV/0!				FMNH2	#DIV/0!	#DIV/0!
		FAD	12.4	786.164	pos.				#DIV/0!	#DIV/0!		#DIV/0!	#DIV/0!		#DIV/0!	#DIV/0!		#DIV/0!	#DIV/0!		#DIV/0!	#DIV/0!		#DIV/0!	#DIV/0!		#DIV/0!	#DIV/0!		#DIV/0!	#DIV/0!		#DIV/0!	#DIV/0!		#DIV/0!	#DIV/0!		#DIV/0!	#DIV/0!		#DIV/0!	#DIV/0!				FAD	#DIV/0!	#DIV/0!
		FADH2	12.5	788.18	pos.				#DIV/0!	#DIV/0!		#DIV/0!	#DIV/0!		#DIV/0!	#DIV/0!		#DIV/0!	#DIV/0!		#DIV/0!	#DIV/0!		#DIV/0!	#DIV/0!		#DIV/0!	82.9416		#DIV/0!	#DIV/0!		#DIV/0!	#DIV/0!		#DIV/0!	#DIV/0!		#DIV/0!	#DIV/0!		#DIV/0!	#DIV/0!				FADH2	#DIV/0!	#DIV/0!
		Nicotinamide	2.4	123.055	pos.				#DIV/0!	#DIV/0!		#DIV/0!	#DIV/0!		#DIV/0!	141.421		#DIV/0!	#DIV/0!		#DIV/0!	141.421		#DIV/0!	#DIV/0!		#DIV/0!	78.0253		#DIV/0!	100		#DIV/0!	141.421		#DIV/0!	#DIV/0!		#DIV/0!	65.5302		#DIV/0!	#DIV/0!				Nicotinamide	#DIV/0!	#DIV/0!
		Nicotinate	6.95	124.039	pos.				#DIV/0!	#DIV/0!		#DIV/0!	#DIV/0!		#DIV/0!	#DIV/0!		#DIV/0!	#DIV/0!		#DIV/0!	#DIV/0!		#DIV/0!	#DIV/0!		#DIV/0!	#DIV/0!		#DIV/0!	#DIV/0!		#DIV/0!	#DIV/0!		#DIV/0!	#DIV/0!		#DIV/0!	#DIV/0!		#DIV/0!	141.421				Nicotinate	#DIV/0!	#DIV/0!
		NAD+	13.55	664.116	pos.				#DIV/0!	#DIV/0!		#DIV/0!	#DIV/0!		#DIV/0!	#DIV/0!		#DIV/0!	#DIV/0!		#DIV/0!	#DIV/0!		#DIV/0!	#DIV/0!		#DIV/0!	#DIV/0!		#DIV/0!	#DIV/0!		#DIV/0!	#DIV/0!		#DIV/0!	#DIV/0!		#DIV/0!	#DIV/0!		#DIV/0!	#DIV/0!				NAD+	#DIV/0!	#DIV/0!
		NADH	12.85	666.132	pos.				#DIV/0!	#DIV/0!		#DIV/0!	#DIV/0!		#DIV/0!	#DIV/0!		#DIV/0!	#DIV/0!		#DIV/0!	#DIV/0!		#DIV/0!	#DIV/0!		#DIV/0!	#DIV/0!		#DIV/0!	#DIV/0!		#DIV/0!	#DIV/0!		#DIV/0!	#DIV/0!		#DIV/0!	#DIV/0!		#DIV/0!	#DIV/0!				NADH	#DIV/0!	#DIV/0!
		NADP+	14.2	744.083	pos.				#DIV/0!	#DIV/0!		#DIV/0!	#DIV/0!		#DIV/0!	#DIV/0!		#DIV/0!	#DIV/0!		#DIV/0!	141.421		#DIV/0!	#DIV/0!		#DIV/0!	#DIV/0!		#DIV/0!	#DIV/0!		#DIV/0!	#DIV/0!		#DIV/0!	#DIV/0!		#DIV/0!	#DIV/0!		#DIV/0!	#DIV/0!				NADP+	#DIV/0!	#DIV/0!
		NADPH	14	746.098	pos.				100	2.22025		100	4.81165		86.2025	3.76613		84.0904	1.78228		82.9701	3.35876		89.1354	2.53024		78.1693	0.976319		96.4726	1.75769		78.1105	1.88467		96.7256	3.7022		74.4681	3.15403		100.065	1.48301				NADPH	86.2025	82.9701
		Dihydrofolate	12.7	444.163	pos.				100	3.00407		100	4.97848		97.5403	3.26791		93.5952	9.47651		88.3444	5.07585		106.203	8.99701		98.1048	4.6273		120.82	4.31143		116.434	4.8936		137.571	3.87739		137.098	8.55433		151.918	9.13852				Dihydrofolate	97.5403	88.3444
		Tetrahydrofolate	12.5	446.178	pos.				100	0.498424		100	1.13204		94.4526	6.81197		97.1577	0.787134		85.9873	2.04009		114.571	1.98952		99.2561	3.26001		131.103	0.424892		118.971	3.86272		135.291	1.83283		124.33	3.63735		145.994	2.4051				Tetrahydrofolate	94.4526	85.9873
		5-Methyl-THF	13.05	460.194	pos.				100	0.721705		100	2.3974		98.5437	5.20538		97.99	2.65872		88.5387	1.71234		96.4104	2.64353		67.8095	3.61125		100.659	2.57175		82.0467	2.49679		116.688	2.10256		57.9657	1.32669		118.793	1.00806				5-Methyl-THF	98.5437	88.5387
		Tetrahydrobiopterin	16.4	242.125	pos.				100	1.49854		100	0.951718		43.909	26.1072		31.4497	8.22467		50.4635	4.1677		35.4778	2.82738		52.097	6.00414		31.9642	3.26621		57.8123	5.79209		42.21	2.49123		73.2992	7.40563		52.0288	21.8791				Tetrahydrobiopterin	43.909	50.4635
		Thiamine (+)	15.15	265.112	pos.				#DIV/0!	#DIV/0!		#DIV/0!	#DIV/0!		#DIV/0!	#DIV/0!		#DIV/0!	#DIV/0!		#DIV/0!	#DIV/0!		#DIV/0!	#DIV/0!		#DIV/0!	#DIV/0!		#DIV/0!	#DIV/0!		#DIV/0!	#DIV/0!		#DIV/0!	#DIV/0!		#DIV/0!	#DIV/0!		#DIV/0!	#DIV/0!				Thiamine (+)	#DIV/0!	#DIV/0!
		Thiamine phosphate (+)	17.8	345.078	pos.				#DIV/0!	#DIV/0!		#DIV/0!	#DIV/0!		#DIV/0!	141.421		#DIV/0!	#DIV/0!		#DIV/0!	#DIV/0!		#DIV/0!	#DIV/0!		#DIV/0!	#DIV/0!		#DIV/0!	#DIV/0!		#DIV/0!	#DIV/0!		#DIV/0!	#DIV/0!		#DIV/0!	#DIV/0!		#DIV/0!	#DIV/0!				Thiamine phosphate (+)	#DIV/0!	#DIV/0!
		Pantothenate	9.7	218.103	neg.				100	1.95402		100	4.01501		144.152	3.14267		119.117	10.5479		145.223	3.00788		113.563	5.29199		134.817	3.91217		114.239	0.609903		140.76	1.27658		97.3324	0.892417		152.537	4.40458		106.691	2.22182				Pantothenate	144.152	145.223
		Pyridoxine	6.75	170.081	pos.				#DIV/0!	#DIV/0!		#DIV/0!	#DIV/0!		#DIV/0!	80.9902		#DIV/0!	71.7017		#DIV/0!	22.0786		#DIV/0!	14.0571		#DIV/0!	6.73719		#DIV/0!	9.45984		#DIV/0!	10.7966		#DIV/0!	#DIV/0!		#DIV/0!	9.01746		#DIV/0!	141.421				Pyridoxine	#DIV/0!	#DIV/0!
	Amino Acids						total		100	1.65844		100	1.48133		65.9479	5.24178		74.5981	1.37299		64.1699	1.0654		88.5653	1.48982		66.1241	1.72361		99.2075	1.71801		76.0196	1.14835		108.69	2.74677		74.1723	2.97477		114.633	4.10411
							essential		100	1.47246		100	1.47825		68.1754	5.90797		72.8644	1.73716		65.4647	0.616792		87.3388	2.26742		64.4503	1.92703		98.7977	1.32549		76.9863	1.13082		113.347	4.75763		70.0646	2.44301		119.173	2.58508
							branched chain		100	1.42827		100	1.90577		62.1422	4.88163		62.5874	2.96704		56.6512	1.78142		77.3906	2.91094		53.1242	3.33928		86.8826	1.74511		61.9785	1.32601		100.179	3.93232		50.6807	1.55742		105.332	1.72472
	Amino Acid Derivatives						total		100	1.23773		100	0.36209		184.729	4.09525		199.663	1.54413		241.996	0.900172		250.391	1.81183		292.774	2.025		276.204	2.63212		297.24	0.937628		256.972	1.98007		276.085	2.19016		274.813	3.17891
							branched chain		100	1.01303		100	1.89978		3827.98	4.18579		4132.35	1.83476		6067.52	1.19489		5948.58	1.95441		8149.46	1.99042		6571.08	2.95885		8120.39	0.648337		5496.8	1.61522		7265.44	1.79545		5873.22	3.47792
							Trp-Metabs		100	1.63478		100	1.53695		80.6755	7.59363		85.171	1.92423		92.9312	0.685312		98.0838	4.11431		112.959	5.92802		124.641	0.517387		137.177	6.31723		136.884	2.78186		174.617	4.76505		156.794	5.60112
							"S"-containing		100	1.08401		100	1.56673		69.5663	6.18237		70.9545	1.44915		66.6593	1.70949		70.8958	1.26871		55.818	1.09641		73.3014	2.60837		69.3197	1.85966		79.5417	3.15503		58.3796	0.978516		80.5216	2.59193
	Urea Cycle						total		100	0.759468		100	2.43589		56.8359	8.65087		64.8942	6.19006		84.0374	9.11552		94.7072	5.18823		94.845	4.28723		110.654	12.4311		125.813	3.60961		146.084	14.6479		120.96	23.0124		162.888	26.76
	TCA Cycle						total		100	2.04558		100	3.0266		199.633	9.66586		155.078	4.23193		162.821	0.826161		166.447	1.9659		185.311	3.92422		178.863	1.55289		194.835	2.58177		173.915	0.241362		228.427	2.73584		206.369	5.70552
	Carbohydrate Metabolites						total		100	1.0837		100	0.854736		254.593	6.73054		212.64	1.73188		455.042	1.62436		259.97	3.60006		553.807	5.44014		276.04	4.13796		598.227	1.71683		247.141	1.03514		755.742	2.46594		373.325	1.25937
							tot.w/o Pyruvate+Lactate		100	2.06061		100	3.31494		200.902	6.52416		164.124	5.1338		182.436	0.881085		207.137	2.70361		211.752	4.11629		236.555	0.247497		216.466	3.87564		234.882	3.00905		212.717	1.56954		253.551	4.73273
							KHs		100	2.89677		100	7.16238		72.6959	7.0695		81.9985	5.09541		69.8347	5.85426		110.378	1.87834		83.379	2.5567		112.386	0.13461		55.5153	2.24832		90.5589	4.07381		55.5818	4.55037		84.8567	10.3282
							Hexoses		100	3.14341		100	7.56767		72.2956	7.1766		82.7297	5.15135		66.0737	5.78413		109.932	2.08206		76.4236	1.67146		109.904	0.409817		52.9867	2.74553		90.0759	4.11348		51.0861	4.51612		83.8553	10.694
							Pentoses		100	7.97919		100	9.84588		86.6838	4.28847		56.4471	6.75757		200.853	8.09013		125.983	5.36629		325.958	9.62544		198.35	4.81318		143.882	4.17058		107.438	5.24815		212.299	5.13791		119.849	1.50925
	Lipids						total		100	1.75549		100	0.423724		90.7502	2.91698		99.1555	1.65219		91.0264	0.79216		109.317	3.42749		108.467	4.24797		127.78	0.0470364		115.162	1.17637		127.569	2.23849		129.539	2.49343		135.834	1.87502
	Pyrimidines						total		100	1.38981		100	1.40225		95.1474	6.29783		100.344	2.44285		125.167	2.80151		115.933	4.34889		153.902	2.02368		135.598	0.559196		124.426	0.356252		137.281	5.70029		144.429	0.626934		154.421	2.52511
							Intermediates		100	2.98726		100	1.98121		82.2344	7.49518		93.087	1.19857		125.604	3.58477		145.5	8.63624		202.917	6.57117		211.659	2.95437		225.89	1.94143		238.719	5.36951		296.602	3.52427		285.284	1.95656
							Nucleinbases		100	3.92179		100	4.48374		211.912	5.55379		212.469	2.20065		215.565	4.12599		223.753	2.53683		249.303	1.81915		215.251	0.16228		209.804	3.7507		216.243	3.53665		201.718	5.15484		212.175	5.38638
							Nucleosides		100	1.84105		100	1.33913		43.0413	7.02833		52.0674	1.82645		42.3761	0.563611		58.9838	1.59766		72.2103	4.28338		67.0446	0.528848		44.4326	4.70479		58.6986	5.62626		40.011	7.14204		65.0639	7.11701
							Nucleotides		100	16.6496		100	14.8626		1311.76	6.0998		1094.43	16.5227		2438.84	15.5428		697.439	10.2653		1360.97	17.2069		417.063	21.6196		250.769	10.5712		266.709	47.2439		361.989	8.76328		251.765	15.8345
	Purines						total		100	1.12479		100	0.877749		44.8107	7.66035		42.1291	1.495		52.3207	1.75689		53.976	6.27398		57.3494	4.08416		78.1047	0.81594		62.5326	4.88416		75.0452	0.173834		77.1323	7.49205		118.785	4.54053
							Intermediates		100	1.093		100	0.944163		39.5804	7.21739		39.4095	1.37729		42.6899	2.30313		50.7217	6.23851		50.0292	4.32555		76.7415	0.946593		55.7943	5.09673		69.9474	4.37874		64.9243	7.34869		97.1462	4.81147
							Nucleinbases		100	3.02269		100	3.48233		299.137	26.2839		153.619	17.7581		596.22	6.93279		168.003	12.8802		436.24	2.87339		116.852	4.77002		416.78	2.93016		289.462	66.1511		780.037	10.1873		1359.12	7.67565
							Nucleosides		100	1.26133		100	10.5726		149.233	18.0394		136.361	8.03169		173.174	4.86548		236.755	30.2112		225.745	13.2141		182.726	2.07704		164.662	7.48556		250.499	6.30229		184.403	14.0676		332.228	7.50214
							Nucleotides		100	11.7623		100	20.12		6541.99	16.5204		4687.75	15.7193		4706.19	5.27876		4676.15	16.5494		6345.07	24.3211		2698.17	11.298		4527.86	13.8516		4377.85	20.0933		3780.74	20.2402		4219.68	54.4997
	Co-Factors						RedOx.F.		#DIV/0!	#DIV/0!		#DIV/0!	#DIV/0!		#DIV/0!	141.421		#DIV/0!	#DIV/0!		#DIV/0!	90.4911		#DIV/0!	#DIV/0!		#DIV/0!	68.6763		#DIV/0!	100		#DIV/0!	141.421		#DIV/0!	#DIV/0!		#DIV/0!	65.5302		#DIV/0!	141.421
							Folic Acid Der.		#DIV/0!	#DIV/0!		#DIV/0!	#DIV/0!		#DIV/0!	141.421		#DIV/0!	#DIV/0!		#DIV/0!	#DIV/0!		#DIV/0!	#DIV/0!		#DIV/0!	#DIV/0!		#DIV/0!	#DIV/0!		#DIV/0!	#DIV/0!		#DIV/0!	#DIV/0!		#DIV/0!	#DIV/0!		#DIV/0!	#DIV/0!
							Vitamins		100	0.968016		100	2.41632		97.1768	4.96198		95.557	2.52632		88.804	1.379		95.365	2.37067		71.8911	2.92266		100.151	2.29892		83.6616	1.95944		112.469	2.20779		65.015	1.71871		115.281	0.646486
[truncated: 8 more columns]

## Sheet: VS3_Data_Media
		Abs. Peak Area
									Blank Media						Media Series VS3
		Compound	RT	MIM	Mode	Blanks			+Met			-Met			1d +Met			1d -Met			2d +Met			2d -Met			3d +Met			3d -Met			4d +Met			4d -Met			5d +Met			5d -Met
			[min]	[Da]		Blank_01	Blank_02	Blank_03	Sample_249	Sample_250	Sample_251	Sample_252	Sample_253	Sample_254	Sample_151	Sample_152	Sample_153	Sample_154	Sample_155	Sample_156	Sample_157	Sample_158	Sample_159	Sample_160	Sample_161	Sample_162	Sample_163	Sample_164	Sample_165	Sample_166	Sample_167	Sample_168	Sample_169	Sample_170	Sample_171	Sample_172	Sample_173	Sample_174	Sample_175	Sample_176	Sample_177	Sample_178	Sample_179	Sample_180
		3-Hydroxykynurenine	11.95	223.072	neg.	0	0	0	12730	34250	26966	0	0	0	0	0	0	10844	0	20243	43041	34024	0	41171	29513	5172	0	13453	27423	0	0	0	331	7003	33228	36562	0	0	12267	31853	8592	5957	19052	0
		3-Methyl-2-oxobutanoate	2.45	115.04	neg.	5381391	8320499	10741846	10511371	9854975	9454204	10117728	9994729	10409857	170671183	156197644	167896105	176537409	182652827	152007013	238399634	250079769	241648267	310452351	302454584	319906963	182951113	194294636	188487164	351333723	364029657	310344992	227242059	220874762	241620190	310939515	314839665	297821754	203168585	205163923	207693821	291568458	302364619	92686816
		3-Methyl-2-oxopentanoate	2.68	129.056	neg.	4330934	5635782	5614839	66406845	65999589	65010424	69680409	64103959	66176907	2734698033	2452014869	2806624713	2673119530	2505105509	2319873980	3457469376	3615329300	3419168024	3648333343	3578098991	3761630138	3282453487	3691030065	3331109802	3898688079	4163736560	3408583336	3562452692	3779891863	4305384429	3619255126	3535438127	3238260537	3032917358	3374193063	3381797377	3455720065	3661366502	2304335620
		3-Phosphoglycerate	16.7	184.986	neg.	15744664	15849149	9494334	1929741	1292184	901282	3593543	3579670	3911796	7220628	8033980	7709155	6445691	7792754	6857651	8022180	8399374	7967360	6620239	6950397	6624629	8983544	9986693	10297702	7125381	5917158	5647597	7892690	11579922	9581292	6055092	7805713	6750405	8101199	7618303	8470632	6482342	5130892	8702725
		4-Methyl-2-oxopentanoate	2.18	129.056	neg.	2771583	3983159	3648280	60015777	58586566	59219862	57106245	58984499	60145106	1673547866	1694807559	1663947978	1784898659	2044316660	1569797141	2344588297	2318497169	2625298431	2634999806	2503252663	2502570803	2243745468	2432866871	2422441442	2724709855	2465215368	2333899624	2799796043	2712296227	2472158183	2460440995	2541733583	2631506814	2419261803	2068044902	2039684532	2363303630	2522285808	1893650755
		5-Hydroxytryptophane	10.95	221.092	pos.	15793	7261	0	353256	313539	278249	265927	271238	330698	388970	375213	352603	410003	463073	421370	305312	375137	259215	417161	441807	544280	291171	298477	268075	652879	701048	587922	208297	203488	221986	499250	617600	659793	290976	300292	214433	675900	658326	2047958
		5-Hydroxytryptophane	11.8	219.078	neg.	0	0	0	121861	123201	61010	404873	367942	496242	150736	147974	145488	281653	240222	278322	147003	99128	147102	297235	316434	317938	69923	20820	57577	446141	357109	385760	61864	98796	81260	409044	654209	548211	283167	207850	117602	545199	500859	472997
		5-Methyl-THF	13.05	460.194	pos.	0	0	0	0	0	0	0	0	0	0	0	0	0	0	0	0	0	0	0	0	0	0	0	0	0	0	0	0	0	0	0	0	0	0	0	0	0	0	0
		6-Phosphogluconate	17.2	277.032	pos.	0	3070	18823	0	0	0	0	0	0	0	0	0	0	0	0	0	0	0	0	0	0	0	0	2192	0	0	0	0	0	0	0	0	0	0	0	0	0	0	0
		6-Phosphogluconate	17.05	275.017	neg.	120364	34236	439623	0	12294	0	0	14496	0	30039	50318	0	0	0	12349	0	0	0	0	0	0	0	0	0	0	0	0	0	12319	0	0	0	0	0	0	17992	0	0	13494
		Acetoacetate	14.6	103.039	pos.	11593	10295	148	106257	64329	92464	50992	50528	46719	98921	112026	106971	87207	98312	76686	68983	108760	77688	133900	139439	212364	73889	127232	92938	138103	117784	117392	116764	97303	84619	151457	165343	154005	128024	95561	82562	111476	85989	0
		Acetoacetate	12.75	101.024	neg.	22052896	26828275	21406603	135408769	139823698	139403219	129099875	131833473	132217658	137038755	139746671	130246528	142665693	147746229	137859731	132826984	135440194	146034748	148647913	150295367	147183854	131915180	145858620	138137432	155394486	150342925	141871401	141321091	135462047	140264334	160181810	163435257	161585221	135119817	142585101	143533610	156523480	141311790	116045800
		Acetylglycine	12.2	118.05	pos.	1604932	2291959	789354	1261155	1378534	1175973	1043586	975246	1092261	1590703	1591504	1161138	1115070	1343168	1336473	1307434	1340929	1995406	1405006	1808120	1562391	1093555	1145507	538805	1565586	1960695	980424	1347653	1152533	1547581	511446	1318219	1557907	1114611	1625871	568451	1635304	669293	1693737
		Aconitate	8.35	175.024	pos.	0	0	0	150265	151961	171713	116041	189777	136161	230568	210077	234489	179679	220244	208458	229681	195684	237572	210813	235726	221311	208979	202224	219596	231689	221183	252739	211982	213866	256702	302793	318864	228220	201975	264893	237322	345747	424484	917243
		Aconitate	11.75	173.009	neg.	775173	865896	4462281	13293653	13092814	13008537	12119518	11547155	12258250	24791025	24132298	23106822	29165709	27298435	27432494	34738066	36638043	38354885	40222538	40687887	40001363	59141247	67980247	64534812	52851656	52729035	47891326	77022711	74203066	77058855	52313432	50337984	49223133	113791331	117050838	120543376	56163492	56620152	29068956
		Adenin	5.45	136.062	pos.	11627560	5854895	2737295	8706827	9104570	9222295	10747040	10931133	11739277	44577531	45508936	46720500	19428602	16155200	15685742	41956256	50997059	43897040	11736850	12701923	10361323	46137396	51144710	44831790	13573160	16457412	13156483	45229572	51969412	54368566	31348633	27264616	42587331	68696944	67561094	73720288	187882526	197706677	219259476
		Adenin	4.65	134.047	neg.	888341	861927	1052981	1032569	1033056	977982	1582362	1576476	1822642	8144863	8350493	8257791	3433625	3035546	2732513	8020907	9683050	9319314	1562677	1778590	1314037	9735790	11104314	10498194	2458079	3350852	1987314	10442866	11918786	12556647	6732601	5862840	9546152	15788646	15553110	16966233	42267356	43816856	27043580
		Adenosin	6.45	268.104	pos.	2766026	2669067	1843041	1363994	1443951	1529622	1131166	1174919	2139982	4799868	4254667	2816185	3534619	2275230	2218763	5247417	8242404	7694350	4999616	3638075	3862945	4867303	7340917	19584047	4835396	5851523	4895379	5141455	4778143	4378592	6500136	7133852	5526106	5669538	5486144	6380506	7613233	11518486	12333657
		Adenosin	6	266.089	neg.	0	0	0	0	0	0	0	0	10757	0	0	0	0	0	0	0	0	0	0	0	0	0	0	0	0	0	0	0	0	0	0	0	0	0	0	0	0	0	0
		ADP	16.55	428.037	pos.	198690	182511	11228536	0	0	0	13884	17791	16069	61366	71445	1049905	299789	130106	6857	91514	413325	117101	77980	212510	40138	48265	102803	29655	132830	5091	288609	177761	169206	123906	53841	26016	2142520	199375	341211	305548	130728	217935	27277
		ADP	16.5	426.022	neg.	0	18469	6286587	0	0	12986	0	9110	0	88487	27254	678337	118953	83757	0	15926	318575	114149	46642	81956	26556	39593	0	34892	70244	30155	139069	99006	88248	39436	26128	50419	1945997	44580	151114	110002	61883	108028	14628
		a-Ketoglutarate	13.15	145.014	neg.	1214357	800401	670328	6655951	6330286	6374793	6659448	6255870	6253110	62485130	62234527	58106897	57777442	61286156	52455641	94761846	106499630	101616164	85395841	82276107	83398917	146617026	173330280	162535774	116109880	108206306	95428490	184676926	199975982	202961775	108642466	90649435	90723942	283341041	313266738	305231208	129986204	117080550	106366250
		Alanine	14.15	90.055	pos.	67391603	37813548	49050639	162305329	163400802	166526187	156010147	165955007	166760205	266361208	258562632	256033937	239961861	251595013	233229540	476736801	505275912	488205249	383715534	371287481	370710405	558590628	609089899	594028089	454896058	476198696	431482486	516362314	527037099	560437304	426966845	419052388	405096756	421057685	436858744	453690077	424506338	468281536	501085475
		Alanine	13.8	88.0404	neg.	420214	332398	5841157	41357737	40544886	41278432	39914376	39196309	38599594	79096332	78105519	74386823	70934833	75485676	68673144	137672641	145705199	146628839	117992941	115438017	116241640	147357555	170981494	159876555	146676594	154075145	134793347	139063381	135629032	143429930	138071011	141816940	139062751	104678506	108958992	113625622	140734504	143684363	89537661
		Aminobutyrate	14.9	104.071	pos.	22849223	21756823	17401983	9871924	9825449	10263127	9996904	10260136	10697366	34030619	28836364	27979354	28230697	27621293	23607105	76480574	76631553	81054339	59599045	56584906	53354302	124099299	138234994	132268127	73398005	81418433	72435846	140852729	135108535	135942764	73195919	74969452	74022575	138397759	155736894	155909944	82014071	80130221	108567046
		Aminobutyrate	13.6	102.056	neg.	25737	14688	462340	3115408	3146332	3054186	2915946	2830098	2976561	3708082	3499262	3622344	3573684	3772372	3471041	4016106	4125946	4213857	4767676	4664095	4809910	4636991	5294088	4881186	5245291	5204484	4882580	5201686	5094096	5188529	5481255	5670576	5521761	5797593	5391163	5764182	5273733	4719224	5103404
		AMP	16.3	348.07	pos.	13880777	9402431	43213849	71178	79552	64978	151652	84740	134180	508411	607386	1135092	353253	886440	496595	491573	1049162	756446	291304	765403	282725	604598	568481	425703	688794	344664	1109917	562516	929262	667987	670418	398425	1293825	403960	1138365	1428035	296994	1345864	3762304
		AMP	14.35	346.056	neg.	12346	16267	5057488	0	0	9433	0	0	0	90383	116421	359899	24928	248724	76696	106884	298029	185119	84960	243961	77488	116972	106138	59361	194576	72814	282810	172342	222858	109970	197337	87524	426232	66788	288549	398207	38539	411904	18871
		Arginine	14.5	175.119	pos.	467203609	80947681	1152763764	5766832641	5886547444	5817513867	5929473542	5709617578	5813361877	5340433069	6072555956	6282742428	6015273898	5731336240	6040366758	5911477119	5955646723	5962355551	6028819837	5822603995	5850631130	5808592210	5761868563	5954497112	5965311537	5760687230	5812990482	5329382513	5530833305	5470009192	5727255607	5355136104	5302168123	4937414008	5050949449	5026352826	5647862434	2455065661	728323702
		ArgSucc	14.85	291.13	pos.	902227	254247	1034625	1771499	1658690	1774731	1708329	1756935	1629443	725197	805679	751536	913133	1016705	899246	1183273	1134579	1177506	1206762	1128148	1130034	1706853	1850214	1812722	1540872	1490769	1372025	2066750	1934801	2077863	1405184	1411393	1428936	2605317	2666172	2681739	1613033	1332497	1737753
		Asparagine	15.5	133.061	pos.	7187812	5421045	24942483	481846956	479527069	483600502	455184543	461142552	467519957	503987120	507709831	494817028	499434803	505967430	494133405	466284948	475068510	479272174	512791215	509717664	519613984	443291376	506427215	483745799	528204313	527188900	484516700	452600033	437875284	462312872	511876450	521408083	509025437	362802803	366892203	369358365	473087888	493785552	545269292
		Asparagine	14.7	131.046	neg.	486329	229484	2890186	142266169	143466845	144745054	133214803	132845505	135764202	160647722	166874058	161513662	163910092	166109881	160244144	140836920	143387073	149512679	164866063	165944551	168665024	118001337	125310388	119188838	171733224	172330699	158977771	112425213	107505052	111670390	169861904	169787008	169806564	90908122	86997100	89075388	155094506	161744073	143321656
		Aspartate	13.9	134.045	pos.	17223643	7826234	10106256	97001457	98325504	97534423	93623288	96239530	98586063	97097579	96581098	93215611	99757420	108728326	101839254	105659670	110896258	112786767	117024347	115850870	117757072	128740389	146309469	136722098	124039014	127469088	120596286	154319186	162848511	177855988	134648817	143796187	140884400	152972350	174502645	180447932	135399003	122256040	106746416
		Aspartate	14.4	132.03	neg.	27826960	14819942	28416484	1003007676	1039772517	1024518386	995054478	998502466	992433823	1048424502	1067804116	1034846940	1085544058	1078570316	1034175487	1049548028	1107549045	1098413527	1106702173	1107490050	1163115051	1053914241	1059305319	1027467697	1187712168	1208223909	1121308769	1032474627	988964475	1050829859	1186372079	1217499794	1199859847	972865666	1008108723	969965368	1133989421	1296253258	658552930
		ATP	16.65	508.003	pos.	3356	0	384476	0	0	0	0	0	0	0	0	4901	0	0	0	3757	0	0	0	0	0	0	0	0	0	0	3737	0	0	0	0	0	43331	2999	3363	0	0	0	0
		ATP	16.85	505.988	neg.	0	0	13223	0	0	0	0	0	0	0	0	0	0	0	0	0	0	0	0	0	0	0	0	0	0	0	0	0	0	0	0	0	0	0	0	9064	0	0	0
		Betaine	12.3	116.072	neg.	85814	519987	1625084	128300714	129888478	128211519	108896100	111371986	114560997	92250779	99197099	96245269	96388558	97451163	97916449	68176091	68196332	72049265	93189781	101344909	106351962	34490063	34553752	33262247	112140297	110240229	96696623	27508585	24776431	25102368	107271395	118234417	124673993	15230318	8744962	8055461	113254850	128273494	118590291
		cAMP	13.3	330.06	pos.	0	0	424816	17	0	0	0	0	0	0	0	0	0	0	0	0	0	0	0	0	0	0	0	0	0	0	0	0	0	0	0	0	0	0	0	0	0	0	0
		cAMP	10.45	330.06	neg.	0	0	0	0	0	0	0	0	0	0	0	0	0	0	0	0	0	0	0	0	0	0	0	0	0	0	0	0	0	0	0	0	0	0	0	0	0	0	0
		Carbamoylaspartate	12.6	177.051	pos.	186	11297	7722	21143	7508	13570	16248	39027	27412	11253	0	9374	6316	3490	21168	17867	15030	0	12116	39898	3570	6323	3595	5023	9058	0	0	5643	2294	2913	2930	9882	14462	0	0	3362	6758	17175	20507
		Carbamoylaspartate	13.55	175.036	neg.	135535	55333	8686	639403	573189	573434	728564	694587	669516	1264742	1281693	1118541	1521417	1279294	1002072	1659105	1791211	1468183	1486120	1526966	1372912	3857171	3620900	3566289	1577356	1346340	1341065	3430891	3936095	3909556	1498127	1488546	1320710	4826652	5269970	5549298	1450088	1296027	830639
		Carbamoylphosphate	12.5	141.99	pos.	0	17	0	0	0	0	0	2289	0	0	0	0	0	0	0	0	0	0	0	0	0	538	148	0	0	0	0	0	0	0	0	0	0	0	0	0	0	0	5053
		Carbamoylphosphate	12	139.975	neg.	272070	79144	180698	349444	441875	396667	419579	409358	500990	529504	577901	572580	818671	471532	464879	413776	542255	585784	468675	474081	470915	421509	387177	476029	477814	541996	445494	417745	452564	471645	436666	498036	469702	364267	486119	529507	391530	374050	423057
		Carnitine	14.75	162.112	pos.	2243328	1917797	2810683	463736218	454044616	465697850	445472931	440780787	449196788	547253935	572498421	540597043	591439089	591412874	565829542	518561894	534488894	534361700	627632930	620208096	630406385	437706695	508709444	475855804	653283793	636629736	596729026	455604075	410753891	463548985	660454301	704934246	671631351	455945244	428796302	420851400	619705021	639081109	496983834
		CDP	16.7	404.025	pos.	0	0	93282	0	0	0	0	0	0	0	0	4866	0	0	0	0	0	0	0	0	0	0	0	0	0	0	2794	0	0	0	0	3540	32192	0	0	0	0	0	0
		CDP	16.95	402.011	neg.	0	0	0	0	0	0	0	0	0	0	0	0	14666	0	0	0	0	0	0	0	0	0	0	0	0	0	13858	0	0	0	0	0	0	0	0	0	0	0	0
		cGMP	12.15	346.055	pos.	0	0	0	0	0	0	0	0	0	0	0	0	0	0	0	0	0	0	0	0	0	0	0	0	0	0	0	0	0	0	0	0	0	0	0	0	0	0	9613
		cGMP	12.15	344.04	neg.	0	0	0	0	0	0	0	0	0	0	0	0	0	0	0	0	0	0	0	0	0	0	0	0	0	0	0	0	0	0	0	0	0	0	0	0	0	0	0
		Choline	15.25	104.107	pos.	18945006	16615144	39252811	628537115	639242912	646257366	601926941	574633514	570622618	627395167	642709102	689172543	671049859	708399279	657030641	421924966	414890094	428484084	576334374	624211990	558861670	107963550	81043717	91255293	416838290	445318197	519352931	216472974	81263391	76575565	533345335	580387303	572693272	80854590	53824627	46983495	630478822	667212987	500544580
		Citrate	13.95	191.02	neg.	185018989	163656939	561331827	941616570	916484930	888571544	1044006183	1013336508	969149158	1209068836	1189098981	1148471903	1148670502	1104971940	1091648595	1057853955	1058525947	1067333650	1067471787	1053935369	1052229170	1050290226	1095644812	1119303572	1120794377	1122721867	1084126013	1120252052	1148214689	1182655510	1162688425	1165655422	1150244053	1224632445	1298461272	1383393668	1344779716	1307653170	764685829
		Citrulline	15.25	176.103	pos.	23232854	13131980	9421549	91656402	91196583	93254915	92097916	95568325	95290022	76483637	75995870	74427222	76303526	77121062	77030405	68751438	67437131	65830471	72619176	70155551	70382708	52864506	55872944	54713138	66483716	65494830	63113217	40264164	38333088	39383485	64913600	67280849	65050748	17660908	13529883	12403408	59803848	66886003	128419468
		Citrulline	14.6	174.088	neg.	0	0	0	2997699	3051806	3065826	2826000	2937536	2916347	3119663	3262300	2986609	3318444	3277357	3139810	2406453	2413111	2349013	2993174	2937095	3061575	1481491	1558582	1606577	2853700	2600065	2522311	1104129	991280	1028028	2826577	2906293	2792521	250465	116384	67045	2809183	3113883	2161339
		CMP	13.75	324.059	pos.	85127	46976	344142	0	0	0	9513	0	8210	18769	24930	0	15999	70782	12033	25322	57912	27866	0	40380	12332	8491	45417	56926	40866	30439	53514	57379	132556	90961	0	43481	246840	48853	161235	228798	20547	148819	0
		CMP	13.75	322.045	neg.	0	0	62599	0	0	0	0	0	0	9421	0	9235	14710	30916	16116	0	15146	15532	22752	23438	0	13896	23912	28390	38160	56531	90848	28646	76031	8230	15976	44357	142579	31360	11550	65746	0	115568	9952
		CoA	13.05	768.122	pos.	0	0	0	0	0	0	0	0	0	0	0	0	0	0	0	0	0	0	0	0	0	0	0	0	0	0	0	0	0	0	0	0	0	0	0	0	0	0	0
		Creatine	13.65	132.077	pos.	11230201	11410772	4966459	1620732793	1685124821	1611421726	1581365438	1700187221	1647382724	1689691784	1676849432	1628842745	1664232090	1739093359	1691254613	1508490996	1432161721	1518727956	1719350408	1743518650	1676298783	1229648594	1210219446	1206971242	1722340397	1721629941	1739117803	1091446943	1059383085	1077090977	1769284336	1782411217	1712556780	1038669715	1027625747	1095347360	1674314074	1698229480	2111498593
		Creatine	13.65	130.062	neg.	0	0	0	3150657	3126452	3221236	3036967	3036019	2861725	3261374	3248282	3074393	3354500	3193742	3183081	2361105	2565646	2544155	3351327	3327404	3314549	1798039	1871499	1789078	3469881	3334447	3305771	1653024	1502104	1649556	3559198	3876557	3552678	1615954	1503876	1529197	3567550	3928167	3335770
		Creatinine	8.7	114.066	pos.	23722065	14982627	15110211	453394898	468823327	457654610	444033253	448938605	434086915	698198808	735529188	678021847	731480391	808898624	693558149	712387969	734635530	763357101	773244824	747707391	796963162	693007984	764548181	709557434	768723395	779597219	739138334	765932981	719121361	751900416	785672882	763703264	804016484	750538195	718420736	723871386	704175131	662325105	780127160
		Creatinine	8.7	112.052	neg.	95469	918903	81100	37835054	38736088	38775393	36048062	36774449	36532907	43792701	45730133	43085047	45913605	49300359	44177605	43991989	45876829	49014287	49676844	47950371	50927914	46721205	51495187	49337511	53607650	55479622	48460327	50755107	49831980	52337607	55260034	56133070	57049741	53356772	52647024	52718963	51600004	52713628	32783302
		CTP	16.45	483.992	pos.	0	0	0	0	0	0	0	0	0	0	0	0	0	0	0	0	0	0	0	0	0	0	0	0	0	0	0	0	0	0	0	0	0	0	0	0	0	0	0
		CTP	17.45	481.977	neg.	0	0	0	0	0	0	0	0	0	0	0	6985	0	0	0	0	0	0	0	0	0	0	0	0	0	0	0	0	0	0	0	0	0	0	0	0	0	0	0
		Cystathionine	17.7	223.075	pos.	45216	7143	303827	6262756	6278124	5992628	6042082	6083834	6134976	6659601	7140019	6631706	6186759	6189268	6214528	6874801	6682123	6934364	6214054	6397868	6357588	6647986	6908520	6995278	6089278	6121721	5818701	6349494	5993403	6272048	5970229	5936194	5678972	5937093	6098450	6232582	5699171	5256656	5771331
		Cystathionine	17.45	221.06	neg.	0	0	0	102774	215954	174366	0	138306	63760	222249	226756	97669	347422	228088	233093	134035	116803	109576	278068	227860	311538	114345	150182	230106	231567	310357	177371	86169	64613	97973	177985	306296	240610	92118	102422	48843	197821	156711	25913
		Cysteamine	13.1	78.0372	pos.	0	4425	6743	0	0	0	0	0	0	0	0	0	0	0	0	0	0	0	0	0	0	0	0	0	0	0	0	0	0	0	0	0	0	0	0	0	0	0	5492
		Cysteine	16.35	122.027	pos.	4773188	3702220	344894958	7957104	8012347	7956468	7925946	7929781	7848726	6967698	6513167	6006706	8203698	8780935	8792819	5863342	5208556	5076035	8151011	8504235	8753104	5841208	5217121	4966369	7652174	8008963	7772379	5027605	4449142	4537573	7589090	8042615	7999663	4001016	3398291	3216273	7244736	5870370	8498948
		Cysteine	13.9	120.012	neg.	0	9788	13639868	21049	24747	10869	41166	50592	45807	133443	86302	38271	35215	86753	67275	26376	28450	20900	119472	156140	124626	48260	21990	36629	187257	160660	147636	40111	30691	31289	143207	210480	161969	54293	75214	44085	84234	163688	186723
		Cystine	16.95	241.031	pos.	1288212	447311	53141123	1650671697	1675550318	1643156106	1588058113	1593404059	1645721690	572324413	528262811	474358989	1298378654	1351032744	1365084189	484805830	369999893	389919496	1183059688	1296249071	1304594243	383224400	262442598	234486509	1117909563	1191547481	1151485481	288966533	192438749	178950732	1085133153	1188169901	1175677469	238636787	124546674	99573115	1061854159	1086637373	1010007301
		Cystine	17.45	239.017	neg.	20036	0	5023630	258706509	260590493	258901414	250036704	251010540	250294366	85375059	78817329	70090997	224186307	243857737	238813003	66248827	50576152	55586804	211564861	231620188	235320435	51125972	35482072	30542572	204763247	220077893	210883895	37396966	25033272	22820416	198514011	231155571	233919198	31329023	15109966	11669125	194913743	225171000	148028418
		Cytidin	10.55	244.093	pos.	608598	511195	33008	7278499	7243572	7381132	6230997	6326090	6999110	11726	0	4759	13337	0	5717	18948	13877	17131	11652	9995	5194	0	9573	7597	37903	79362	72809	17491	3773	8647	71294	82904	159278	10990	3569	5331	199290	259223	2440218
		Cytidine	18	242.078	neg.	0	0	5576939	0	0	0	0	0	0	53387	13923	455904	61375	440705	15375	117223	18955	37145	134812	792280	42739	1131783	164990	398215	665384	171494	1274330	1102656	800810	810771	1143431	279423	861027	0	636302	726906	559889	1381580	13263
		Cytosin	3.75	112.051	pos.	12487244	15856829	15461544	5032322280	4967948551	4945967974	5094643797	5127777849	5066198996	5824509088	5651280151	5675268567	5472030153	5296470711	5624672604	5498933501	5433075159	5091003539	5370021215	5227612746	5369760189	5010946570	5156562517	4835298234	4723033665	4899125293	4937016672	4681143390	4780052574	4965548792	4844548832	4850852607	4543138366	4627174792	4661105291	4739257560	4571802447	3665637353	3417840530
		Cytosin	10.5	110.036	neg.	22092085	32106254	21600109	1348445	1465577	1496789	1188559	1266187	1382004	3340871	3268625	3457804	3212825	3276747	3347214	3491500	3064189	2910535	3116328	2727420	2766915	2607831	2423601	2660540	2468982	2289819	3272442	2752604	2388383	2148311	2260179	2408629	2106876	2358604	1916333	1902857	1811111	3032108	832706
		dADP	15	412.042	pos.	0	0	0	0	6052	0	0	0	0	0	0	0	0	0	0	0	0	0	0	0	0	0	0	0	0	0	0	0	0	0	0	0	0	0	0	0	0	0	0
		dADP	7.15	410.027	neg.	0	0	0	0	0	0	11075	0	0	0	0	0	0	0	0	0	0	0	0	8241	0	0	0	0	0	0	0	0	0	0	0	0	9187	0	0	0	0	0	31368
		dAMP	13	332.075	pos.	17686	3882	0	0	0	0	0	0	0	0	0	0	7938	0	0	0	0	0	0	0	0	0	0	0	0	10053	0	0	0	0	0	0	0	0	0	0	0	3878	0
		dAMP	5.5	330.061	neg.	0	0	0	0	0	0	0	0	0	0	0	0	0	0	0	0	0	0	0	0	0	0	0	0	0	0	0	0	0	0	0	0	0	0	0	0	0	0	0
		dATP	16.45	492.008	pos.	2929	0	0	0	0	0	0	0	0	0	0	0	0	0	0	0	0	0	0	0	0	0	0	0	0	0	0	0	0	0	0	0	0	0	0	0	0	0	0
		dATP	17.45	489.994	neg.	0	0	0	0	0	0	0	0	0	0	0	0	0	0	0	0	0	0	0	0	0	0	0	0	0	0	0	0	0	0	0	0	0	0	0	0	0	0	0
		dCDP	8.25	388.031	pos.	0	0	0	0	0	0	0	0	0	0	0	0	0	0	0	0	0	0	0	0	0	0	0	0	0	0	0	0	0	0	0	0	0	0	0	0	0	0	0
		dCDP	6.25	386.016	neg.	0	0	0	0	0	0	0	0	0	0	0	0	0	0	0	0	0	0	0	0	0	0	0	0	0	0	0	0	0	0	0	0	0	0	0	0	0	0	0
		dCMP	12.5	308.064	pos.	243790	3180	1496439	0	0	0	0	0	0	0	0	0	0	0	0	0	0	0	0	3839	0	0	0	0	0	0	0	0	0	0	0	0	0	0	0	0	0	0	2321
		dCMP	10.55	306.05	neg.	0	0	0	0	0	0	0	0	0	0	0	0	0	0	0	0	0	0	0	0	0	0	0	0	0	0	0	0	0	0	0	0	0	0	0	0	0	0	0
		dCTP	17.45	467.997	pos.	0	0	0	0	0	0	0	0	0	0	0	0	0	0	0	0	0	0	0	0	0	0	0	0	0	0	0	0	0	0	0	0	0	0	0	0	0	0	0
		dCTP	10.75	465.982	neg.	0	0	0	0	0	0	16613	0	17407	32743	25798	15160	38828	17017	18358	26390	30714	10607	16589	90291	53340	24764	65327	39954	22485	12074	52821	61393	49274	36758	27095	40495	65795	62924	100897	58093	35915	32089	28615
		dCytidin	12.5	228.098	pos.	413738	336786	56949	4631737	4791872	4344849	4346716	5163386	4967717	1564077	1687101	1568918	1839000	1795666	1714138	1606711	1639005	1792702	1793360	1846012	1666033	1632004	1873089	1815505	1841505	2008175	1815564	1753977	1682330	1914015	2067747	2186442	2270524	1993731	2040929	2064748	2058709	1848170	3309049
		dCytidine	9.5	226.083	neg.	146887	136783	0	0	0	0	0	0	0	0	20228	0	0	0	0	0	0	0	0	0	0	0	19452	557	0	65969	28411	0	4754	81100	146041	47124	38666	0	0	0	0	0	0
		Deoxyribose-phosphate	12.45	215.032	pos.	0	5011	2475	0	0	0	0	0	0	0	0	0	0	0	0	0	0	0	0	0	0	0	0	0	0	0	0	0	0	0	0	0	0	0	0	0	0	0	0
		Deoxyribose-phosphate	13.3	213.017	neg.	28736	8362	13759	1101966	1310561	1297190	1227591	1259535	1512782	793772	778038	803272	1442798	1140241	1007821	820551	767887	789550	1237118	1211855	1238177	780124	805187	718802	1086666	937318	1125243	879552	834334	767688	1078683	1250462	1122197	600879	633971	641096	1077926	1425238	109553
		Dihydrofolate	12.7	444.163	pos.	0	0	0	0	0	0	0	0	0	0	0	0	0	197	0	0	0	0	0	0	1362	0	0	0	0	0	812	0	0	0	0	0	0	0	0	0	0	0	0
		Dihydroorotate	12.5	159.04	pos.	73122	34644	0	6621	0	0	0	6219	0	0	0	0	0	0	0	0	0	0	0	0	0	0	0	0	0	3176	0	0	4036	0	0	0	0	0	0	2180	0	0	0
		Dihydroorotate	10.35	157.025	neg.	2768181	2705781	3514237	6484464	6718356	6277836	5443889	5732925	5863105	8247064	8695600	8161806	7863014	8557555	8343317	8512969	8425344	8186458	9182138	8841261	8842442	8397450	8926748	8774328	8735718	8486672	8962911	8985410	9283844	9105431	8894711	9538567	9582190	9567250	9742798	9814292	8770299	7034670	3916970
		Dihydroxyacetone phosphate	16.75	168.991	neg.	55006	0	18706	0	0	0	21942	36662	18433	639814	593779	562872	504385	512726	441625	1081589	1472806	1440331	912274	1068430	909729	1977577	2522580	2382337	1886884	2060711	1832367	2385428	2303642	2389148	1769011	1711993	1734237	2366140	2643820	2530837	1942108	1965626	829306
		dInosin	10.8	253.093	pos.	0	0	0	44509	38226	738	44840	5622	0	97782	75609	9029	54289	24798	19563	150399	115739	153170	73446	122052	84929	184224	251011	34630	237770	17212	136483	89442	19063	36872	25228	65459	56931	105291	95974	110313	28631	11331	0
		dInosin	8.7	251.079	neg.	0	20433	0	0	0	0	0	0	0	0	0	0	0	0	0	0	0	0	0	0	0	0	0	0	0	0	0	9364	0	15077	9098	0	0	0	0	0	0	9110	0
		dTDP	12.5	403.03	pos.	0	0	0	0	0	0	0	0	0	0	0	0	0	0	0	0	0	0	0	0	0	0	0	0	0	0	0	0	0	0	0	0	0	0	0	0	0	0	12894
		dTDP	6.25	401.016	neg.	0	0	0	0	0	0	0	0	0	0	0	0	0	0	0	0	0	0	0	0	0	0	0	0	0	0	0	0	0	0	0	0	0	0	0	0	0	0	0
		dThymidin	9.5	243.098	pos.	2380238	3715230	408948	5992	6639	11171	3766	11773	10557	11383	7481	396	10740	12898	7525	0	14051	26137	13720	10193	14017	18310	11646	13356	3585	0	14278	13251	10749	11623	7129	9262	12803	14316	12550	4004	7269	8103	106318
		dThymidine	12.7	241.083	neg.	96597	10900	0	5264017	5444524	5645291	4948864	5403202	5011490	4721528	5002784	4916072	5159334	5461484	5028473	4619138	4692138	5058106	5093635	5494530	5529026	4357082	4416358	3937234	5285925	5353314	5008518	4472169	3556222	3879680	5042246	5872682	5908095	3627519	2877902	3060774	5042632	6497062	5531823
		dTMP	13.1	323.064	pos.	0	0	0	0	0	0	0	0	0	0	0	0	0	0	0	0	0	0	766	0	0	0	0	0	0	0	0	0	0	0	0	0	0	0	0	0	0	0	0
		dTMP	13	321.049	neg.	0	0	0	0	0	0	0	0	0	0	0	0	0	0	0	0	0	0	0	0	0	0	0	0	0	0	0	0	0	0	14494	0	0	0	0	7353	0	0	0
		dTTP	17.45	482.997	pos.	0	0	0	0	0	0	0	0	0	0	0	0	0	0	0	0	0	0	0	0	0	0	0	0	0	0	0	0	0	0	0	0	0	0	0	0	0	0	0
		dTTP	17.45	480.982	neg.	0	0	0	0	0	0	0	0	0	0	0	0	0	0	0	0	0	0	0	0	0	0	0	0	0	0	0	13650	0	0	0	0	0	0	0	0	0	0	0
		dUDP	14	389.015	pos.	0	0	0	0	0	0	0	0	0	0	0	0	0	0	0	0	0	0	0	0	0	0	0	0	0	0	0	0	0	0	0	0	0	0	0	0	0	0	0
		dUDP	9.2	387	neg.	0	0	0	0	0	0	0	0	0	0	0	0	0	0	0	0	0	0	0	0	0	0	0	0	0	0	0	0	0	0	0	0	0	0	0	0	0	0	0
		dUMP	8.6	309.048	pos.	0	0	3597	0	0	0	0	0	0	0	0	0	0	0	0	0	0	0	0	2755	0	0	0	0	0	0	0	0	0	0	0	0	0	0	0	0	0	0	0
		dUMP	10.65	307.034	neg.	0	0	0	16943	16603	18276	55397	129982	60411	165856	170394	156704	76251	121475	106196	302898	489716	447873	148334	123664	154377	357119	609887	476358	327697	272998	209304	487940	639805	708764	335970	282176	353930	544245	578057	770383	470673	315689	1020718
		dUridin	13.25	229.082	pos.	939009	236259	4248	0	0	0	0	0	5751	0	0	0	0	0	0	0	0	0	0	0	0	0	0	0	0	0	0	0	113	9995	0	10200	2873	18003	0	0	0	0	0
		dUridine	12.55	227.067	neg.	83418	74176	11015	695005	624492	674072	738581	761951	549696	1092876	754017	949999	851650	591881	663116	493157	648814	746264	905690	850025	756382	444442	519797	483510	746707	644216	669964	618565	517924	408059	795927	690635	904306	715901	325766	308697	798497	1323640	445924
		dUTP	17.45	468.981	pos.	0	0	0	0	0	0	0	0	0	0	0	0	0	0	0	0	0	0	0	0	0	0	0	0	0	0	0	0	0	0	3546	0	0	0	0	0	0	0	0
		dUTP	17.45	466.966	neg.	0	0	11635	0	0	0	0	0	0	0	0	0	0	0	0	0	0	0	0	0	0	0	0	0	0	0	0	11461	0	0	0	0	0	0	0	0	0	0	0
		Erythrose-4-phosphate	13.15	201.016	pos.	0	0	0	0	0	0	0	0	0	0	0	0	0	0	0	0	0	0	0	0	0	0	0	0	0	0	0	0	0	0	0	0	0	0	0	0	0	0	0
		Erythrose-4-phosphate	14.2	199.001	neg.	0	0	0	0	0	0	0	3341	0	0	0	0	13857	0	16570	0	0	13240	0	0	0	0	0	0	0	0	0	0	0	15805	0	0	0	0	0	0	0	0	0
		FAD	12.4	786.164	pos.	0	0	0	0	0	0	0	0	0	0	0	0	0	0	0	0	0	0	0	0	0	0	0	0	0	0	0	0	0	0	0	0	0	0	0	0	0	0	0
		FAD	12.3	784.15	neg.	0	0	0	0	0	0	0	0	0	0	0	0	0	0	0	0	0	0	0	0	0	0	0	0	0	0	0	0	0	0	0	0	0	0	0	0	0	0	0
		FADH2	12.5	788.18	pos.	0	0	0	0	0	0	0	0	0	0	0	0	0	0	0	0	0	0	0	0	0	0	0	0	0	0	0	0	0	0	0	0	0	0	0	0	0	0	0
		FADH2	8.35	786.166	neg.	0	0	0	0	0	0	0	0	0	0	0	0	0	0	0	0	0	0	0	0	0	0	0	0	0	0	0	0	0	0	0	0	0	0	0	0	0	0	0
		FMN	12.8	457.112	pos.	0	0	0	0	0	0	0	0	0	0	0	0	0	0	0	0	0	0	0	0	0	0	0	0	0	0	0	0	0	0	0	0	0	0	0	0	0	0	0
		FMN	12.75	455.097	neg.	0	0	0	0	0	0	0	0	0	0	0	0	0	0	0	0	0	0	0	0	0	0	0	0	0	0	0	0	0	0	0	0	0	0	0	0	0	0	0
		FMNH2	12.5	459.128	pos.	0	0	0	0	0	0	0	0	0	0	0	0	0	0	0	0	0	0	0	0	0	907	4120	0	0	0	4192	15	2318	6124	0	0	0	4516	507	3785	28	0	2357
		FMNH2	8.55	457.113	neg.	0	0	0	0	0	0	0	0	0	0	0	0	0	0	0	0	0	0	0	0	0	0	0	0	0	0	0	0	0	0	0	0	0	0	0	0	0	0	0
		Fructose-1,6-bisphosphate	16.9	341.003	pos.	0	323	479923	0	0	0	0	0	0	0	0	0	0	0	0	0	0	0	0	0	0	3273	0	0	0	0	0	0	0	0	0	0	0	3079	0	0	0	7309	0
		Fructose-1,6-bisphosphate	16.7	338.989	neg.	57289	31067	732391	14868	0	0	0	0	13132	52135	27903	0	33593	0	472647	72471	0	0	0	61842	11307	13225	0	0	27714	12596	26572	0	12231	0	13777	14319	28076	0	24017	0	38759	16087	15180
		Fumarate	12.1	117.018	pos.	0	0	0	5344	9493	8486	5964	11924	3427	35175	33140	38243	64669	49919	23614	56059	42967	34940	41939	33810	46839	18715	64301	46687	52354	29690	36868	44052	54700	60184	34360	30066	28408	39931	68890	45122	47292	35728	5418
		Fumarate	15.7	115.004	neg.	3083068	3163092	4375219	16139937	17419918	17351418	17214439	16088363	16179041	16394146	17664266	15821733	17961252	16787751	15305209	15731169	16951778	18958288	17462114	19782939	19540548	18391404	20348318	20262916	20939585	19753871	18559093	21118366	20550907	21497594	21609937	22223348	22398244	21792243	22560200	21782004	21165552	22366245	13745886
		GABA	14.9	104.071	pos.	27558375	26653477	20970102	11283713	11276939	11786360	11230650	11646650	12120292	35253033	29992946	29006943	29320540	28635302	24759917	77696659	77906101	82330145	60810503	57878899	54609899	125604198	139737302	133821385	74706958	82697560	73652317	142273181	136593289	137392247	74455174	76256103	75275476	139659441	157280193	157292646	83238355	81432591	109689213
		GDP	16.6	444.032	pos.	0	0	2896031	0	0	0	0	0	0	0	3053	18234	0	3333	0	0	0	3730	0	0	0	0	0	0	0	0	0	0	0	0	0	0	130091	4285	4213	4506	0	0	0
		GDP	17.05	442.017	neg.	0	0	435910	0	0	0	0	0	0	0	0	16984	0	0	0	0	0	10168	0	0	0	0	0	0	0	0	0	0	0	0	13977	0	0	0	0	0	0	0	0
		Geranylgeranyl-PP	6	449.186	neg.	0	0	0	0	0	0	0	0	0	0	0	0	0	0	0	0	0	0	0	0	0	0	0	0	0	0	0	0	0	0	0	0	0	0	0	0	0	0	0
		Gluconate	16.15	195.051	neg.	22265235	8643413	12130701	50392352	48971488	48835703	64938147	66553782	66936308	47969374	46256297	43104788	55098281	55110135	54050098	43611403	42055306	44382629	51422824	52188404	52826779	46571833	50001925	46845746	52605812	53972975	50414413	51762256	50164819	52711347	56778355	56363717	54384980	57370732	58786201	58478941	53317509	51373834	34290430
		Glucosamine	12.9	180.087	pos.	1010583	615182	526499	51617363	49714546	47281944	54067822	47930658	46545202	39445159	42097462	45199085	45050480	41396677	49869265	26172801	24781034	30437521	35025018	36025570	35071133	19446218	20856176	18567420	28358475	28138971	24932958	17061508	15302382	17187067	28771586	30786382	30853059	15960580	13484731	12160205	20019147	22921648	82157915
		Glucosamine	13.5	178.072	neg.	0	0	0	437194	406433	433060	272303	259816	295442	119610	155139	219751	155336	178119	198083	93626	111227	135774	136516	142365	191924	97986	157232	118928	147349	147601	171880	160462	207545	91806	238890	257395	241063	184883	138174	112757	178937	211176	325117
		Glucosamine-phosphate	14.15	260.053	pos.	8875	3570	4429	122546	83409	100923	94761	67535	105185	138304	200553	153077	232427	198477	274088	249742	158627	243916	255471	286717	233191	187477	216505	198785	347127	450010	453071	268812	218329	309007	344426	406945	365650	265397	236659	349159	448136	295577	144831
		Glucosamine-phosphate	15.15	258.038	neg.	0	12144	0	136681	134108	118700	100076	72025	92066	190126	122276	181754	150029	189347	232239	184115	153060	146419	167880	209268	264163	245746	119250	213163	280836	206777	215058	202864	139128	214500	229549	239887	232229	195377	181635	214550	287190	292311	93990
		Glutamate	13.55	148.06	pos.	32976455	15708056	65820821	421120519	434571981	431073899	410798369	430880994	418174931	541852309	524057199	520587537	500023454	535332954	512480307	600663904	607287466	609676602	611394437	607686370	616972212	712833682	792003321	756067460	684195766	658092398	653382782	768440402	763304052	787732772	668311858	682968493	657700713	840845153	853178921	914389764	698738688	698439059	772688960
		Glutamate	14.2	146.046	neg.	3620324	2064288	28264044	320168089	325109143	312596604	304396308	305750362	307908873	404064419	388346350	377517641	366708607	413684143	376340151	439403801	460080376	452386908	495264527	489021383	491072385	498530893	588923725	546478438	559512967	551492385	533273612	586826562	562465087	568084703	561856747	589113678	584454137	611608664	612163718	639336342	564703952	574178691	740096847
		Glutamine	14.8	147.076	pos.	8342535	5620702	75678413	4542066994	4798525533	4649847304	4065493899	3973717772	4098668506	4165962194	4282314575	4314400498	4057006303	4046314753	4029626612	3082985955	3106599968	3079680309	3548759332	3618452409	3748314238	1392098096	1123214041	1054850870	3349741497	3347623322	3100538484	717129849	186359831	165185381	3303536031	3490674222	3478146083	1006779053	248857411	102844019	3062786341	3406815414	4962466676
		Glutamine	14.3	145.062	neg.	228400	19761	3293770	1216259381	1265662722	1238312252	977973999	973899947	968231455	1133543281	1202391251	1137216213	1105982936	1098679777	1068399348	604654281	594870973	630463436	857776479	891302786	919033164	111993907	72081219	64634000	748721340	755573604	716069580	36891408	6632083	5663073	736037228	862828375	864667422	60336262	9138910	3482370	696246422	757921209	554859416
		Glycerol-3-phosphate	14.45	173.021	pos.	82569	9980	96582	8194	7729	0	0	0	9155	155110	195560	140342	177554	254945	200263	197125	212797	231543	307028	239273	358195	264037	368880	244126	394457	491551	494139	325336	355496	405432	400122	443353	336071	427387	411998	389392	431014	420415	492907
		Glycerol-3-phosphate	14.35	171.006	neg.	340275	150681	482650	757873	730335	683795	995020	946243	941808	4948491	5433352	4351360	5552212	5458042	5663326	5373881	5869772	6009739	7172470	7380698	8094606	7515809	8120088	7463191	9854217	10718841	9121671	8761543	8654384	9048240	9097189	8864006	8085036	8424607	9425205	9412908	9957915	10703652	10380219
		Glycine	14.65	76.0393	pos.	20191585	17722533	22055796	15678963	16125183	15507939	14267208	14395306	14888276	20011814	19955708	20172343	20658579	20851701	19636336	26691647	28508709	27690042	27437979	28674534	28925203	36329051	41899238	40458059	35758964	36439048	31899352	47415403	46991581	49214184	32373228	32583943	32399299	66839182	72475280	71453055	34750498	37157618	51933779
		Glycine	14.15	74.0247	neg.	1401104	1846186	5815421	14827604	16249770	15344487	14632030	14838811	15146844	21286836	21629975	22041248	22731350	22955380	21869503	26125756	27538933	27156149	29540093	30888559	31741946	28610650	31068995	29752111	36876288	38548605	32659786	33570081	33028072	33556069	35778527	34147700	35737128	51089640	50312602	51855487	36261264	36944601	21222199
		GMP	14.55	364.065	pos.	120365	40214	2176390	0	0	0	12619	0	19659	241705	222918	211536	195100	316212	235882	175268	289225	340292	211270	472616	75254	408453	563133	509374	486182	193430	521332	425000	544382	469788	275450	263650	774097	345523	623750	469425	41617	988123	0
		GMP	14.45	362.051	neg.	0	4326	1915263	0	0	0	0	11358	21173	313606	310901	313179	156934	378962	265306	244754	344446	478013	276919	514886	233915	475206	594729	532530	543738	304165	613215	469044	604877	447191	278392	264674	749743	270605	565230	391083	88648	1065721	0
		GSH	13.55	308.091	pos.	6385492	4511524	47232447	309603	311295	261121	471839	438624	395796	902078	862917	836843	623783	635805	536757	962186	733137	754563	648122	597820	550693	817357	1039040	766452	600455	391246	407170	648326	644226	777050	445868	378123	398275	526270	659174	811497	475813	419867	805179
		GSH	14.55	306.077	neg.	1258194	1250703	54691083	305417	270239	225244	415165	363683	284364	705076	720126	666948	383957	470004	370863	831711	535529	641977	508430	498942	433273	615375	720154	637725	463151	321726	372377	709762	581690	691309	403945	370265	378458	294657	492244	754032	332337	324128	104843
		GSSG	14.5	613.159	pos.	0	0	150907	0	0	0	0	0	7383	0	0	7596	0	0	0	0	0	0	0	0	0	0	0	8698	0	0	0	0	0	0	0	0	0	0	0	0	0	0	0
		GSSG	15.05	611.145	neg.	0	0	0	0	0	0	0	0	0	0	0	0	0	0	0	0	0	0	0	0	0	0	0	0	0	0	0	0	0	0	0	0	0	0	0	0	0	0	0
		GTP	16.95	523.998	pos.	0	0	9785	0	0	0	0	0	0	0	0	0	0	0	0	0	0	0	0	0	0	0	0	0	0	0	0	0	0	0	0	0	0	0	0	0	0	0	0
		GTP	17.45	521.983	neg.	0	0	0	0	0	0	0	0	13458	0	0	0	0	0	0	0	0	0	0	0	0	0	0	0	0	0	0	0	0	0	0	0	0	0	0	0	0	0	0
		Guanin	10.65	152.057	pos.	7796163	4301486	1193318	201154	200273	209566	333062	409512	422823	346118	304996	268599	365763	242908	269299	20616393	353756	298062	302035	358741	350522	243786	298827	346911	604016	745591	723305	262703	255552	229938	566483	636954	795542	334688	298879	348127	699757	967551	4065669
		Guanin	10.25	150.042	neg.	84262	70970	231	4717	0	7784	14727	36045	20115	28963	9544	15070	8407	19548	21701	4302944	4529	5920	13334	23098	17112	0	8501	7064	86414	90579	78391	4237	3838	0	50625	59962	129836	11053	4665	6453	78195	161628	98838
		Guanosin	11.1	284.099	pos.	244963	248140	36142	7956	0	7226	9675	23706	0	52518	0	0	22652	0	0	61536	14530	33079	13594	0	62093	18571	33215	50371	341489	470637	349628	40928	20481	13764	290833	407917	388839	51584	56646	40662	527899	531386	1530319
		Guanosin	11.85	282.084	neg.	0	0	0	164285	168379	159194	453771	392541	317268	262205	216209	197366	316230	274985	323964	181965	267427	178720	362938	288358	220149	210242	168179	244831	346311	156081	319145	156288	84111	120019	307821	334832	196730	130978	102817	124454	205838	620674	345230
		Hexosephosphate	14.25	261.037	pos.	16239	5017	133590	0	0	0	0	0	0	9200	7070	25915	39839	36151	28790	82923	89378	137358	111516	83432	141344	216906	378909	290162	292610	293276	251545	464105	353565	429142	219626	302373	319530	514638	603510	584253	294687	400303	110576
		Hexosephosphate	15	259.022	neg.	97884	85987	1737006	543302	404121	423197	840698	729929	794127	2819140	2563082	2438912	3195338	2823026	2743545	3983201	4060439	5034097	4396296	4346262	4169758	5922217	6768385	6603953	6000498	6134271	5181989	6544996	6798242	6889783	5493003	5864503	6017097	7600857	8070888	8254989	5864633	5537810	4649098
		Histidine	17.1	156.077	pos.	48026609	26596587	93602893	2504291536	2563329155	2500271714	2434172748	2392898209	2436831785	3108878439	3258300323	2991921400	3120287905	3181352240	3049309634	2720061841	2740428822	2820317143	3232640721	3324613040	3342132366	2173399813	2280201700	2146755399	3329160888	3456207290	3158160590	2132110150	1973510660	2072097763	3306629919	3449060385	3338442472	1939641025	1876395298	1876007269	3137861974	3275193516	2763368464
		Histidine	17.15	154.062	neg.	524299	255187	2009955	55560360	55397408	53588632	55970763	54246290	53236588	80513769	84947055	78866210	79603761	82877479	79437534	70234498	70834775	73807502	83331681	84538485	84682116	55683761	61239652	57035513	88705930	91673527	84671221	57162397	53014588	55360595	89454023	95332394	93807814	52699368	51495163	52115735	86634118	91801233	43842072
		Homocysteine	12.7	136.043	pos.	14363	7619	159052	1525728	1489042	1356888	1231536	1305708	1445950	843486	834334	1053767	986419	736719	1039955	938587	917625	872174	849778	872819	801278	979781	982588	915949	1024107	972748	853403	800284	914974	1058499	920316	811297	772596	756834	867598	909639	942897	1073216	2845416
		Homocysteine	12.45	134.028	neg.	0	14196	45877	28545	55308	42966	20745	32878	49905	90134	34870	101237	19212	88311	85331	45715	84211	84540	67754	46197	137520	32182	63662	86480	25847	51050	75122	89659	63568	96486	53562	141284	77122	61916	41037	73317	90486	53290	44206
		Homoserine	13.9	120.066	pos.	8630995	6493582	12416665	287757460	290814303	293790569	276123861	280690739	286399299	220087657	229314576	217922413	225769475	248293778	241717883	184596138	195100157	190539042	254221829	254742784	261736915	143844254	157468427	148028785	262448203	276273357	258101229	152217841	160554494	172362427	269530467	283566096	274618883	118168879	123993257	125603477	252308954	272857483	289864171
		Homoserine	14.25	118.051	neg.	43738	9592	540946	102019610	102418275	103069819	97343622	98318375	97643560	101841442	104327050	97612545	102589104	109831357	105152556	78395576	80033098	83631395	112079912	112158650	117208626	45035015	44913340	42652291	117345365	123262369	113418669	39821142	35166579	37764661	118277599	125034733	122065303	31322478	26884699	27057197	110726628	125691776	83123354
		Hydroxybutyrate	8.8	103.04	neg.	3042484	7146180	7616919	51641121	52124206	52222571	48200578	49462015	49266104	53319048	55079589	53047276	54307450	57587481	54441779	60022551	63008548	65412177	61982331	62197914	62302989	83446715	93902852	89194091	69877419	71524881	65278878	101924629	97814069	101472744	74799572	72384527	79284544	154020957	154308042	159228630	76093729	75428173	63646060
		Hydroxyproline	13.45	132.066	pos.	1640644	1015602	5258037	261191130	265694555	262630046	258293283	260426445	262523972	268505306	291195432	287896700	271831290	304535231	281262620	291695808	288118373	297901860	310096789	318930955	297632145	261322387	309140607	286181713	291187163	296415442	266418536	251129040	240926162	279538288	302506523	308961863	290908803	252082349	248681267	268842728	303017290	308150101	724028556
		Hydroxyproline	10.65	130.051	neg.	1617040	1235075	2031423	2985623	3339637	3431102	2712828	2700914	3066183	4085559	4029435	3876752	3880652	3884049	3777925	4918713	5184076	5524751	4609048	4580314	4851286	6136748	6800680	6277085	5521394	5432277	5198310	7640056	7566807	7888540	5854288	5952903	5654943	9777016	9145935	9595963	6015256	6495666	4046200
		Hypoxanthin	7.5	137.046	pos.	2111330	3000948	10734778	1216987796	1218022653	1234172475	1163795912	1160009937	1161905073	45076303	47169647	29629139	33416417	39345974	97944831	30280874	30473454	28531878	40196472	57620605	63248037	25459329	25313185	33527616	198824460	200122831	205653032	29738282	23866454	20568937	266536782	256450089	275410890	39916597	27299056	29797258	371663103	368782417	472382460
		Hypoxanthin	7.5	135.031	neg.	515017	1613610	7784250	380912687	380827065	378591522	370461393	365923785	368151157	11501567	11676316	7475061	8628856	10025481	25192088	7454190	7345652	7857740	10410585	14667179	16446162	7001304	6745897	9261811	53475836	54409882	53894781	7730266	6416587	5503026	71054471	70273095	74703482	10623646	7085153	7527541	96308664	107483580	75081468
		IMP	13.75	349.054	pos.	0	0	5674701	0	0	0	0	0	0	91192	137341	71893	26046	137983	85697	100222	61417	143103	50576	362357	129617	328975	166669	217132	275800	152236	281734	276996	388131	227382	81697	180572	712812	38329	212414	59253	17223	532836	0
		IMP	14.1	347.04	neg.	0	0	6071826	15534	0	0	0	0	11442	84553	140191	15559	56249	38662	79248	37673	61434	98355	77796	297301	66009	304764	166275	216407	137488	156263	279468	210059	259408	197137	113535	156110	840980	54744	212921	52249	0	580788	0
		Inosin	9.8	269.088	pos.	13113	59712	4701	3248	16357	17163	12629	15254	11919	28341	21161	15948	16040	0	5583	33018	29012	36647	10534	10065	35559	28249	22219	44849	8296	37385	59416	21836	14549	38379	19669	62122	65473	42935	61848	33094	89066	136394	725048
		Inosin	9.8	267.073	neg.	5427	13331	8825	196449	214824	246923	235364	248925	246075	51326	26661	0	22272	16880	4792	68465	88431	59639	43295	30656	80857	91100	51472	117550	67353	140550	76225	38211	40359	55956	83347	127039	123548	40982	107207	105819	154723	248059	241841
		Isoleucine	11.32	132.102	pos.	37111060	35994649	28606267	1793967466	1847882696	1810432142	1537905463	1668180340	1712738925	1309280153	1390667257	1264269883	1355736266	1311783023	1312466133	1016283067	1022555552	1048248435	1204656746	1186214960	1274717972	693819339	712706623	662169549	1265739741	1235379474	1259799401	519049861	477437236	510981251	1231036062	1406752002	1388438940	227645750	154593926	145211991	1306361597	1446928507	1929972807
		Isoleucine	11.37	130.087	neg.	362101	472717	1919080	159010069	160472255	171465738	159308020	162105269	164769908	115971132	123190115	120128341	123973783	122371745	123775198	89859797	90717401	92600673	111543544	115572488	120023631	61074111	56380353	57615335	119626353	123693339	112697170	42141270	39665737	39798307	122744146	132925911	135331368	17104976	10808502	10192548	123487082	137269527	144605552
		Kynurenine	10.8	209.092	pos.	218152	98486	26925	2891833	3124796	2934672	3641801	4042042	3943440	2298530	2437234	2143514	2950380	3164047	2889763	2111409	2130543	2657455	3473752	3289484	3402983	2408693	2589977	2355851	3672589	3814699	3415796	2498977	2423603	2763628	4232254	5465015	5618417	3551625	2977372	3066066	5094594	5338027	2263974
		Kynurenine	10.8	207.078	neg.	0	0	0	180493	187118	158028	247496	216205	293164	79281	74545	68706	178330	153835	182699	90860	64443	84788	163636	108357	262510	89179	120471	67642	245948	186472	254230	79790	85568	113566	228190	374035	358634	138936	73098	191340	286423	387463	7958
		Lactate	10.75	89.0244	neg.	61960432	62344958	81787526	2465422382	2517078890	2517558389	2373946542	2383133132	2412883510	4017097401	4088285418	3962970570	3739337404	3905559873	3577559237	5316562454	5535734139	5556945746	4289130954	4187322698	4153576882	5448729747	6345010578	6036629371	5223991944	5326344733	4771902363	6280593771	6303726129	6672438915	5521973552	5446018912	5471924168	6793004422	6744617204	7131368477	5887119685	5562902098	2728560799
		Lamivudin	3.8	230.059	pos.	3840742	7011180	8305551	9317505110	9217358931	9192805254	9127188729	9358526758	9300042143	8380905381	8100208566	8250185595	7808311628	7619065122	8098436056	7828584677	7807616831	7678899704	7716374220	7511925882	7853475403	7630647765	8007965383	7519241594	7513864038	7750121752	7413906975	7405853686	7615588622	7826347717	7868699762	7839286724	7501098970	7699582937	7742072793	7877337118	7644775136	8621037017	9541241779
		Lamivudine	3.65	228.045	neg.	0	0	0	239712208	237181688	239789614	234195981	237998448	236118659	201729592	192686949	197409191	185828753	182157914	193380777	182521046	183307837	185233259	184600806	186229574	193703433	185290225	193984522	187442816	189209968	199367643	175787970	177714472	187294453	195056169	199728364	198816675	189052229	189146676	193594645	195600606	197754444	223108396	148206018
		Leucine	10.87	132.102	pos.	29009792	27055874	16557465	1011140673	1041306567	1004128420	944782741	929970068	949430489	835874043	977719156	907952039	891585449	1006273033	963283026	649040791	651370586	693062652	902186552	968520511	934783847	371036849	393901824	399122812	931420040	986991260	821194190	296905660	278547785	291050996	1024381035	1020773188	1049366144	132489907	80998314	74223585	940230591	1095226965	1626579929
		Leucine	10.92	130.087	neg.	30866	27770	1293173	148735316	145540188	137816616	134525654	127965866	128660291	133445733	131904599	131956926	137376186	141755895	138393211	93841152	92933122	100573256	124585684	134692053	146122297	52457693	55310929	49950149	144031204	144702615	121230061	36878597	33279434	38624238	146867925	156902374	151345444	15659088	9866258	8414326	136085834	149746648	149994267
		Lysine	14.2	147.113	pos.	11492215	10409742	53368118	641091534	670934286	661161641	642162702	631951034	644981299	529535144	516355803	577194739	529812103	500055762	608997724	560992759	414643404	382432983	403279360	543926036	557889911	584825119	229237666	204946831	195804638	537559100	599469862	500664562	177822234	146994653	159783789	489882192	539570218	513394614	136345229	103773332	123960465	375287739	74731159
		Malate	11.7	135.029	pos.	0	0	0	2405019	2377165	2317971	39241	24893	15402	2115557	2300163	2151249	119752	4043	11313	1427571	1565397	1637471	41352	0	0	603255	836421	719685	12915	0	0	533063	532617	646118	3921	0	0	171284	242255	233970	0	0	7991
		Malate	16.45	133.014	neg.	44192859	39783945	640922969	108687556	107535786	106183310	121725050	116398858	111775257	198615020	189077119	176953764	176273408	172903827	166528907	165759362	175194219	183493259	182740714	183432762	181713588	192174598	212987988	228524257	232920709	236898208	227056068	237572911	245532801	254075645	248147691	240866189	240207136	266154402	282835394	300533073	286606480	253275550	128697123
		Malonate	13.9	103.004	neg.	8966525	7193975	6262588	16254634	17052726	16643849	21486024	20846030	21119770	16506943	17278453	15792768	27996896	16596178	16899675	17769480	18017508	19330075	20704809	18945867	21602715	19921219	23982980	25521958	24977833	27230906	22378006	24431960	24687158	23453615	26985427	28179217	42068206	27014868	26593258	27779041	29506318	42385116	14335412
		Methionine	11.7	150.058	pos.	44434	16026	451695	279724271	285704390	287027816	12908853	13210037	13626477	237841722	262351830	241973661	19758432	3726370	4098007	163003360	182594470	189555107	14074282	1956240	644712	82696131	103289971	95396228	5674647	1247283	604284	71699578	72114491	81027152	4615293	1149294	663127	30195656	36149503	35949468	3030845	1197052	5297785
		Methionine	11.7	148.044	neg.	0	0	0	47673608	48397265	48831599	1643446	1788654	1747293	40264468	44676880	42281319	2795844	419470	553610	28159235	32067685	33732453	2096520	284996	39408	14619722	16707584	16232041	837944	131802	20993	12419230	12012268	13386415	604702	99990	26209	4765391	4954028	5183184	458739	102203	110428
		Mevalonate	14.13	147.066	neg.	39879	82134	93436	11324251	11459015	11093992	9656040	9581124	9295445	10192760	10458680	9871662	9531512	9875909	9597151	6430731	6325062	6568840	8025333	8324580	8652769	3051590	2843831	2876889	7494696	7764617	7080177	2776899	2515763	2469769	7414610	8047749	8510961	2958909	2559032	2450160	6952234	7785978	3736573
		Mevalonate-5-phosphate	13.15	227.033	neg.	204	6276	0	0	0	0	0	0	0	0	0	0	0	8998	0	0	0	0	0	0	0	0	0	0	0	2334	180	0	9014	0	1362	0	0	0	0	0	0	0	0
		N-Acetylneuraminic acid	12.45	308.099	neg.	230	222	633662	68324352	69849492	66760615	89297919	80872686	83381950	138901256	148362562	141485357	155421897	172011404	153141137	129872127	137814058	142766349	168381083	171129177	167923878	123634663	124876487	134626707	173827310	166846423	149048917	139871768	122859586	125340929	155534974	167318485	180307211	107697923	98770702	96796803	151767412	152904548	151266792
		N-Acetylornithine	13	175.108	pos.	6445095	4915550	638950	67019001	69004454	70100886	65945285	65844459	67324448	71997348	72688265	68690091	67993498	73555792	69061852	69937189	70194343	71547788	74658631	73454808	75071994	73942445	87113222	81540623	74675068	69930524	67395394	72920844	72196474	74010793	65133323	67181179	63682481	71195107	74057580	77545476	64815383	65787623	115639747
		NAD+	13.55	664.116	pos.	0	0	0	0	0	0	0	0	0	0	0	0	0	0	0	0	0	0	0	0	0	0	0	0	0	0	0	0	0	0	0	0	14843	0	0	0	0	0	0
		NADH	12.85	666.132	pos.	0	0	0	0	0	0	0	0	0	0	0	0	0	0	0	0	0	0	0	0	0	0	0	0	0	0	0	0	0	0	0	0	0	0	0	0	0	0	0
		NADP+	14.2	744.083	pos.	0	0	6116	0	0	0	0	0	0	0	0	0	0	0	0	0	0	0	0	0	0	0	0	0	0	0	0	0	0	0	0	0	0	0	0	0	5774	0	0
		NADPH	14	746.098	pos.	0	0	0	0	0	0	0	0	0	0	0	0	0	0	0	0	5794	0	0	0	0	0	0	0	0	0	0	0	0	0	0	0	0	0	0	0	0	0	3044
		N-Formylkynurenine	11.3	237.087	pos.	16812	18909	0	661077	691011	766166	2363939	2542050	2634996	945651	640151	401957	1039535	863034	1158221	221635	296925	247122	627385	656714	692672	166400	149324	68791	566233	519890	541101	44346	48894	97728	421794	427994	489650	150415	81239	120153	336875	294113	1417012
		Nicotinamide	2.4	123.055	pos.	1693146	2876863	3523864	274630588	286424858	281620211	276929734	284702999	254665396	224951222	229779363	227149446	213158839	222163114	240939269	209446677	223502241	193669678	234949474	234527967	244056321	174229520	184187164	172458053	226331109	229018982	206064022	160152135	164463424	177549670	226360760	224907484	202196959	138845831	136710074	143160116	212240458	200555071	293574948
		Nicotinate	6.95	124.039	pos.	4847383	6594457	9624349	5041420	4771072	4625005	4811485	4386380	4514469	5817604	5328026	6408751	6573470	6461939	6374015	6987262	5633451	5885089	7019120	5973202	7349976	5885488	6470334	5549699	6479148	6549512	7347796	5977626	5490668	5671507	7739633	7016760	7472431	5603412	5542453	5431470	7329788	7475386	15458862
		Nicotinate	9.05	122.025	neg.	3246677	4745114	8078097	5053786	4654659	4040073	4573442	4084540	4693831	5803549	5134782	5544721	6348527	5589546	6594788	5604801	6309953	5958938	6750819	6634982	5728883	5835482	5245804	5905782	6888563	7625887	7478280	5515015	5223926	5524002	7676985	7788775	8298721	5548497	5574226	4872918	8749805	9611083	4078852
		Ornithine	15.2	133.097	pos.	24188312	26133632	49452476	363925762	347605550	345243864	330887150	359325366	366090420	629534520	238795600	204776218	183957926	197339070	222345380	213213253	261449329	259524185	261893974	309370926	315767535	349409188	289957355	317736183	279410247	387956403	411276296	393202536	301022766	278654650	269864008	424919851	553867489	600901821	249900618	214860129	198523300	548444590	214148533
		Ornithine	14.2	131.083	neg.	547833	297127	7560737	77539681	76034991	76945270	79548997	79612283	78252643	120319487	79584565	75745515	72713289	74569426	76885748	76216963	85597269	89678408	88644610	91423609	94292597	96847106	93499323	100053974	96052952	107502404	106743063	105872568	96346880	91072389	92978750	111994278	132018195	134515458	85739099	79597689	82430563	84809086	14421898
		Orotate	9.45	155.01	neg.	0	0	0	0	0	0	0	0	0	1008616	1106670	959580	1191261	1310442	784679	2058584	2059104	2523104	2135305	2564484	2455090	3547573	3680876	3622617	7067036	7349927	5395998	4033213	4343172	4461000	7849525	5557994	6140917	6158210	5611892	5441883	4973087	5408242	3841004
		Pantothenate	10.15	220.118	pos.	3265769	3002209	1294409	12584788	12290398	12221079	11352685	11549192	11396288	12957149	14194070	12483830	13293817	14224337	13307521	11954048	12480800	13102418	14131252	14438115	14169185	11772691	13804041	12853918	14544023	14295370	13655544	13199925	13495787	13581274	14960989	15661011	15609435	13344619	13321506	13346314	14673236	13411132	79086194
		Pantothenate	9.7	218.103	neg.	177023	893514	67896	30858967	30711549	30672543	28275037	28584496	29109037	30645877	33384793	30412836	29862626	32115154	30682245	28958956	29368697	31248360	34271100	33829512	33870408	28937983	31851770	30254570	36611220	35893472	33710719	30920075	30297486	31510271	36786684	38286699	38997642	30488182	30447808	30704711	36629671	29075172	31661706
		Pentose-5-phosphate	14.55	231.026	pos.	0	0	9360	0	0	0	0	0	0	0	0	0	0	0	0	0	0	0	0	0	0	0	0	0	0	0	0	0	0	0	0	0	0	0	0	0	0	0	0
		Pentose-5-phosphate	15	229.012	neg.	95837	29617	2006774	0	0	0	5566	0	13409	282299	223581	214736	110802	137382	135014	632618	860771	670102	331614	371864	446398	1189640	1294425	1353901	862382	680943	804164	1334590	1504239	1461990	556495	501297	825945	1470703	1804218	1965586	666459	598870	319061
		Phenylalanine	10.85	166.086	pos.	3188115	2726903	2618818	482116677	489429545	493264120	427760642	439809386	453990297	489788584	519515148	484880865	520309068	546654053	509765182	373610703	375760049	406221403	578001563	528067450	580101700	207880515	218877436	203845238	564162352	615004220	581661073	193485236	171045279	187225854	617828736	671215168	633445509	149447605	126398952	125199328	596854710	646303017	1327719897
		Phenylalanine	10.6	164.072	neg.	50135	76204	471166	93887369	90491299	93596461	96855303	92163748	89606167	119628810	118775435	112625444	122811607	119958110	121647189	79555720	82997521	86469839	119533106	123515291	129607553	44650764	46008720	41271529	128753378	136438265	121248722	36815486	33899687	34909045	129167056	140628051	130822756	26893114	21790754	22042279	122361192	123081657	134460110
		Phenylpyruvate	12.35	165.055	pos.	0	0	0	125670684	127747005	125617672	113146375	116827481	123787016	94945220	99882454	102067624	104370139	100600064	107021457	83530555	85682151	83446540	106982325	101136936	103235053	59367193	69648382	61980558	115496386	98458571	100793071	52549077	57984950	61803554	113424750	103760349	101112373	46498899	49542877	50262129	119853702	99836997	203261043
		Phenylpyruvate	12.3	163.04	neg.	330007	135464	64918	825024	890083	818156	907993	780280	793178	772005	785894	742090	3169623	762078	825643	612151	627704	614439	704497	863383	750583	404341	508643	639046	840245	736106	750253	464560	503943	389951	783585	848992	853958	614228	490418	649603	900365	805446	634688
		Phosphoenolpyruvate	14.55	166.975	neg.	12917	41402	0	0	11894	0	1118989	1272429	1293108	3962764	3933449	3801283	2585831	2466257	2125586	9675820	10619414	10366917	2904160	2297067	2381830	14428240	17522340	17198914	3469820	2979246	2630510	13440272	14226842	13644753	2531854	1957423	1704518	8587271	8933349	10033658	2322280	1942685	911717
		Phosphomevalonic acid	9.6	229.047	pos.	0	4822	46880	0	0	0	0	0	0	0	0	0	0	0	6289	0	0	0	0	0	0	12804	0	3348	0	3885	0	3418	6065	6579	0	0	3970	3148	9554	7852	0	0	0
		Proline	13	116.071	pos.	18245005	9966347	18108496	768664871	810926131	800147563	661289400	712949733	742588362	989607671	913153551	859720973	916117368	867420430	835715710	724154816	760098242	763558451	871126475	867701220	867067007	544139318	585638300	536371663	848096298	860557999	824434534	476978529	447177570	468415550	754021696	780501010	771361600	472871704	420319636	422840048	709231512	776062352	1009351281
		Proline	12.9	114.056	neg.	53223	107629	915798	105510424	106399130	105578198	94013119	96869706	98493850	74203239	76515292	74853052	76818336	81890690	78429165	67217914	70752672	74366877	93873500	90441292	97249518	50651053	55558994	52911835	105793227	115356375	103194961	57983385	53256583	59539621	124481814	130144212	124977190	63355266	58922630	61544600	128146509	138302115	97623488
		Pyridoxine	6.75	170.081	pos.	2161999	1594599	1475289	1427398556	1436302351	1426356752	1287667454	1253556840	1249464995	1653610917	1779778068	1691018517	1661274359	1743053341	1654290153	1402562815	1413285655	1477087385	1541689176	1545276653	1556330470	923047036	1009414108	940662954	1415993719	1431486549	1366821600	780680949	744854388	782823241	1494500285	1511447201	1493050466	449914936	396122558	371020282	1309960322	1364701053	1214745568
		Pyridoxine	6.75	168.067	neg.	137734	157666	581383	248894635	249400890	248665175	224157425	220059844	220942118	260420980	279294380	265789608	262510749	276504801	264101141	218523452	221802806	241008981	249709592	251388115	256125722	152920211	168398105	158614356	244077602	245666279	227392448	125848623	121832882	128007793	250712744	260003679	257108030	76858423	67062090	63238508	225140203	233594630	124569059
		Pyruvate	12.05	87.0088	neg.	182929437	231652592	195809423	209627913	205715705	206917508	221659094	216493654	210167408	2672991453	2611297619	2607882820	2235247071	2498658051	2011632043	4234645926	4561100811	3933875939	2548778174	2130341107	2117891980	3989348470	4706032705	4685808817	2162324172	1953998544	1872372676	6691214871	6790139565	6931732917	2779100501	2811099936	2866211487	6156726114	8319298954	8425260205	5849462265	6182260426	3187476782
		Quinolinic Acid	7.5	166.015	neg.	822244	833752	2846721	88110708	90662634	90026138	80386795	83885825	83804718	84078038	95229972	86366229	92449864	105238147	92029682	96388122	97913158	105032593	109609385	106869968	107444151	105032560	115396583	114053789	119181696	118277455	114815485	121725804	116366381	116772579	124428335	122665240	135720400	141295656	133102399	134925940	119368274	109104460	108763844
		Riboflavine	6.75	377.146	pos.	0	10663	0	24300465	24731940	24818632	13415024	13883563	13480558	16426684	19499844	17783868	14358333	17779477	16387051	16885341	16792240	12543552	14834777	15015378	15233905	16480112	17835227	16957189	18142181	18232764	16502213	13372976	13908428	12275812	12879334	2109904	1793345	6206689	7218199	9615424	2197442	1732361	2355610
		Riboflavine	7.15	375.131	neg.	0	0	0	1103836	1120828	1103181	456984	459271	374210	381523	584858	520755	302149	387403	431787	573803	406583	351845	371047	277269	336332	445779	643331	428668	358618	531439	402993	431235	448506	328676	343445	75038	74181	179265	332152	187613	132171	146402	0
		S-Adenosylhomocysteine	13.35	385.129	pos.	0	0	8543	0	0	5432	0	0	0	0	0	0	6221	500	0	26194	33860	32198	18710	7323	13019	156300	247323	226875	94204	50505	66691	191814	172730	97853	84966	83590	85984	510966	490334	577570	200106	145723	170365
		S-Adenosylhomocysteine	13.15	383.114	neg.	0	0	0	0	0	0	0	0	0	0	0	0	0	0	0	0	336	0	0	0	0	0	0	0	0	0	0	0	0	0	0	0	0	0	0	0	0	0	0
		S-Adenosylmethionine	12.1	399.145	pos.	0	0	47339	8760	0	0	0	0	0	7997	0	0	0	0	0	6156	0	0	0	0	0	4053	0	0	0	0	8036	0	0	0	0	0	0	0	0	0	6810	0	17815
		S-Adenosylmethionine	13	397.13	neg.	0	0	0	0	0	0	0	0	0	0	0	0	0	0	0	0	0	0	0	0	0	16068	0	0	0	0	0	0	0	0	0	0	0	0	0	0	0	0	0
		Serine	14.95	106.05	pos.	19006820	11756834	23673192	177020128	180557541	177124009	169895635	173152631	176824166	125932579	133167325	127640688	129672461	130303426	135140828	68546059	67837591	66662912	106256035	111976690	115626712	30989354	30044746	28204866	102375496	104271781	98654757	41068482	36072931	36307865	106496865	119448865	117020077	48830573	45036473	45207226	112202494	115883886	167159056
		Serine	14.7	104.035	neg.	1173608	545471	3182304	82386410	85185224	83598902	78560732	78351254	79914962	62450952	67269553	63104921	66719707	67116716	67814308	32273864	31200964	32447635	53840731	56336963	58611699	13137991	11745309	11453193	52011732	53236445	51066898	17007496	14850390	14424982	55688096	60639545	60994114	20542694	18039425	17977047	57620777	60111002	47949161
		Serotonine (5-HT)	12.75	177.102	pos.	32698	31918	13123	96241	58790	97950	155320	82457	126879	98077	75426	75790	214625	169149	165769	120725	97299	129495	125571	194067	155931	89215	135768	96912	145538	112898	122424	127551	110945	117782	149627	101135	113298	100102	133636	150323	129101	170841	130963
		Spermidine	16.6	146.165	pos.	0	0	0	0	0	0	0	0	0	4887	6217	0	4079	0	4095	4324	13129	4092	4100	4158	0	7736	21883	15155	10857	3429	8890	13919	11537	18412	7924	8909	13898	31107	23464	26357	5040	4764	640288
		Succinate	13.35	117.019	neg.	16967194	19196407	28100124	222562942	225604078	218197111	218227687	218572342	214458884	221183206	237656228	230778004	226436244	231638700	233153915	242924622	249136863	246600147	237900576	251002922	251304325	272535429	286359230	285318504	263612727	264699666	243367591	288242015	293757226	294676030	260474500	260796124	273665953	317907250	312908385	300680722	260819731	271345765	176112238
		Taurine	13.3	126.022	pos.	547541	660722	2335779	17175395	17097212	17350045	16723392	16462234	17158398	13757767	14790731	12786723	17050509	17977154	16906764	4895717	4112541	4058958	17580993	18732553	18641263	2655089	2059353	1858279	20160815	19610863	19760360	2518069	1807651	1639052	19651670	21408468	21709446	2758907	1827452	1993076	21990863	23148088	22457881
		Taurine	13.3	124.007	neg.	782713	642770	1135889	20556517	20900951	21004408	22513128	20956754	22259410	16400306	16948743	15070466	18154645	19244203	19350188	5531938	5099579	5140595	19852018	20619590	20665243	3319655	2595569	2465653	21677255	22064109	21468713	3123981	2187652	2216950	20557749	24419561	24499839	3305694	2157911	2526329	22949570	25664263	35255824
		TDP	5.55	419.025	pos.	0	0	0	0	0	0	0	0	0	0	0	0	0	0	0	0	0	0	0	0	0	0	0	0	0	0	0	0	0	0	0	0	0	0	0	0	0	0	0
		Tetrahydrobiopterin	16.4	242.125	pos.	4884	312	3309	0	0	0	0	0	0	0	0	0	4804	0	0	0	0	0	0	0	0	112	0	0	0	0	0	4333	719	0	0	0	0	0	0	0	0	0	0
		Tetrahydrofolate	12.5	446.178	pos.	0	0	0	0	0	0	0	0	0	0	0	0	0	0	0	0	0	13775	0	0	0	0	0	0	0	0	0	0	0	0	0	0	0	0	0	0	0	0	0
		Thiamine (+)	15.15	265.112	pos.	21057	26366	136099	52964420	54129393	54765149	32582683	30733557	30506851	59110684	60233622	56765201	46662643	44630762	45148686	57586741	64437404	67430154	51422093	47829499	49583666	70239299	77748893	69349459	53448924	56405800	51968881	65779585	61719269	68933635	48253205	32958459	29951097	60237110	57628544	60297243	29438485	26740367	19245037
		Thiamine phosphate (+)	17.8	345.078	pos.	0	0	0	0	0	0	0	0	0	0	0	0	0	0	0	0	0	0	0	0	0	12562	27005	25580	0	0	0	97599	153181	156083	0	0	0	357323	384468	402109	3896	0	0
		Threonine	14.65	120.066	pos.	8630995	6493582	12416665	287757460	290814303	293790569	276123861	280690739	286399299	220087657	229314576	217922413	225769475	248293778	241717883	184596138	195100157	190539042	254221829	254742784	261736915	143844254	157468427	148028785	262448203	276273357	258101229	152217841	160554494	172362427	269530467	283566096	274618883	118168879	123993257	125603477	252308954	272857483	289864171
		Threonine	13.9	118.051	neg.	43738	9592	540946	102019610	102418275	103069819	97343622	98318375	97643560	101841442	104327050	97612545	102589104	109831357	105152556	78395576	80033098	83631395	112079912	112158650	117208626	45035015	44913340	42652291	117345365	123262369	113418669	39821142	35166579	37764661	118277599	125034733	122065303	31322478	26884699	27057197	110726628	125691776	83123354
		Thymidine	7.25	243.098	pos.	3500825	5411713	781141	3661	3431	9063	3766	19028	10536	21332	11727	3943	18182	8611	11371	0	6625	23050	12889	14318	10107	15345	6578	12316	7052	5045	4474	12576	22887	8091	6650	13980	12803	20138	8041	4004	4090	8057	32649
		Thymidine	13	257.078	neg.	13311	177	0	72767749	75595796	72948860	100934267	99714174	103360218	65832894	68276687	65730318	84404704	85707055	88696201	72919405	73667597	77102786	97720038	102574325	102261039	80734123	83504057	87352388	108279144	105831429	95461851	93265154	94312051	95464268	116319402	103479898	109812611	98823151	104038107	97910637	117489829	138780161	152995056
		Thymin	2.4	127.05	pos.	3461137	2820435	793987	1110161	1124187	1163934	922282	1012472	1067049	1138143	1125683	1110371	839118	1144646	1086549	1065774	1087653	1113464	1044759	1197542	1253071	1204576	1225486	1165901	1108180	1246078	1089935	1085451	1142984	1293513	1167818	1200773	1056766	1249230	1109121	1203675	1142656	1102082	1156175
		TMP	12.4	339.059	pos.	0	0	0	336187	317150	459093	532379	387411	342281	404594	413689	400019	404061	529708	427355	501565	424200	464419	369692	376795	456779	479904	519677	511776	441399	420974	467002	535502	490197	467552	465342	441845	351882	366039	415882	355856	381125	552765	849218
		Tryptophan	11	205.097	pos.	448582	299783	362296	141998096	148521408	142393792	112475012	119475342	118635101	116905557	133535202	118191536	121487803	127944644	119989766	89716924	91714565	95970531	121062671	125883228	129208057	47884523	49629540	48694338	131109620	129679518	122156828	46666745	41482694	43559768	131669769	128713865	134446098	30881617	25109683	26009892	124586812	135906895	261558213
		Tryptophan	11.2	203.083	neg.	0	0	9642	6297492	6749230	6300062	5579895	5483455	5377569	6284002	6827303	6527252	6331834	6507128	6448784	4885918	4643718	5138493	6336079	6597392	7023942	2556399	2732640	2572200	7082359	7507846	6604792	2372400	2093189	2305871	7019309	7090449	7224713	1474147	1330300	1313139	6992513	6619537	7154920
		TTP	17.45	482.997	pos.	0	0	0	0	0	0	0	0	0	0	0	0	0	0	0	0	0	0	0	0	0	0	0	0	0	0	0	0	0	0	0	0	0	0	0	0	0	0	0
		Tyrosine	12.3	182.081	pos.	1728281	2845375	4487186	786293458	791896870	787422488	698690803	732120816	778143474	580241980	615059799	619083225	636881071	620004987	648082757	510950562	524505852	514165990	645606964	610968168	640017538	366167540	427529719	385024859	699757170	608061573	614441440	337482170	366446754	388831440	706369305	644394690	635889214	293032001	311684189	316936337	741392270	740575826	1463186645
		Tyrosine	12.4	180.067	neg.	109854	133367	732984	86386611	89053280	86393049	82436128	82922844	85990997	78861546	83103324	79565743	82222377	82837712	81447035	65878657	68613458	67033926	87427928	89763550	90681481	48275834	48931037	47940630	96510150	95008993	86822296	47190383	44310249	46383793	90361452	100737416	102003206	42100253	37950889	38542607	98124944	95857877	97035129
		UDP	13.65	405.009	pos.	0	0	19893	0	0	0	0	0	0	0	0	0	0	0	0	5242	0	0	0	0	0	0	0	0	0	0	0	0	0	0	0	0	0	0	0	0	0	0	0
		UDP	16.45	402.995	neg.	0	0	204884	0	0	0	0	0	0	0	0	243604	35696	29881	14201	36029	222889	36040	17031	42629	0	0	0	13229	0	0	54513	33353	0	0	27736	0	3512424	15062	0	8396	10333	29845	0
		UDP-Glc	13	567.062	pos.	0	0	0	0	0	0	0	0	0	0	0	0	0	0	0	0	0	0	0	0	0	0	0	0	0	0	0	0	0	0	0	0	0	0	0	0	0	0	0
		UDP-GlcNAc	13.2	608.089	pos.	0	0	1218045	0	0	0	0	0	0	0	0	0	0	0	0	0	0	0	0	11268	0	119497	0	7812	22808	0	28089	91495	19893	15175	31871	0	0	14995	23825	32038	0	41282	0
		UDP-GlcNAc	13.1	606.074	neg.	0	0	1406423	0	0	0	0	0	0	0	0	34943	0	0	0	0	0	0	0	19298	0	47723	0	9945	71189	0	34051	95237	10903	9002	7864	0	0	14245	113714	12083	8767	62834	0
		UDP-Glucuronate	13.5	581.042	pos.	0	0	0	0	0	0	0	0	0	0	0	0	0	0	0	0	0	0	0	0	0	0	0	0	0	0	0	0	0	0	0	0	0	0	0	0	0	0	0
		UMP	13.85	325.043	pos.	0	0	980777	0	0	0	0	0	0	0	0	0	9337	9713	0	10104	0	0	0	20777	9838	0	0	9367	10157	0	10723	0	0	8371	8042	10511	76592	6386	7811	22880	0	34861	0
		UMP	14.2	323.029	neg.	0	0	1770056	26866	37392	0	31471	0	31998	175325	134681	160774	95604	197544	105834	110824	263983	175669	105064	146124	79843	67985	97018	105144	125684	204498	259518	67523	66371	89144	229585	197137	443044	119005	104360	124730	52876	299982	104602
		Uracil	8.15	113.035	pos.	1509091	1365322	1211876	533361	626823	568802	602042	452677	543815	203480	180184	190768	162086	232095	212801	230604	195332	215612	196935	184313	211288	250454	232795	265301	191121	203405	241006	213290	245089	231857	181516	203895	246202	273462	235708	207522	207603	405315	214624
		Uric Acid	12.25	167.021	neg.	0	0	5410	14455753	14532800	14448952	20500924	20117647	20889877	17219221	17161082	18498523	26827081	28575502	24952078	19003882	19557149	19221750	27371564	27035627	26680507	28271565	20549216	20788204	25410368	26270618	23692832	21571913	20702573	20545703	20183189	2346796	1005237	5186076	4508778	8861692	1293712	995870	591830
		Uridin	8.3	245.077	pos.	16633	20501	0	236902	257477	269933	294406	266697	253174	0	0	0	0	0	0	0	0	0	0	0	0	0	0	0	0	0	0	0	0	0	0	0	0	0	3034	0	0	0	160055
		Uridin	8.3	243.062	neg.	28358	38827	3354	31794952	33039617	33036006	32399063	33184002	31270613	111428	53328	15402	79005	38143	13560	53690	33803	103725	171955	165151	295570	46625	95386	85462	352130	595497	718732	34614	43678	30699	319349	495551	787594	87151	47013	124760	658125	965802	951971
		UTP	16.7	484.976	pos.	4217	3311	0	0	0	0	0	0	0	0	0	0	0	0	0	0	0	0	0	0	0	0	0	0	0	0	0	0	0	0	0	0	0	0	0	0	0	0	0
		UTP	16.95	482.961	neg.	0	0	0	0	16594	0	0	0	0	0	0	0	0	0	0	0	0	0	0	0	0	0	0	0	0	0	0	0	0	0	0	0	0	15193	25156	12501	0	0	14414
		Valine	12.3	118.086	pos.	114334845	117560751	123606383	2317820469	2358671882	2342311211	2219811231	2179801318	2299412314	2389373016	2426477727	2441469722	2459362728	2487937349	2520326770	2251618963	2305119978	2330060758	2570529608	2545862008	2607248638	2010347393	2138387957	2105157671	2639225772	2521122760	2444574559	2035717644	1999830641	2084317233	2593123677	2617738666	2667660980	1943327978	1796810959	1790838072	2567447292	2400318406	2647775879
		Valine	12.3	116.072	neg.	85814	519987	1625084	128300714	129888478	128211519	108896100	111371986	114560997	92250779	99197099	96245269	96388558	97451163	97916449	68176091	68196332	72049265	93189781	101344909	106351962	34490063	34553752	33262247	112140297	110240229	96696623	27508585	24776431	25102368	107271395	118234417	124673993	15230318	8744962	8055461	113254850	128273494	118590291
		Xanthin	8.15	153.041	pos.	11237	33328	22845	2935021	3060506	2982325	2733774	2791463	2846322	4780772	5434885	4438902	4663458	6181828	4630688	4992135	5422165	5748969	5889806	5298664	5508859	4759769	5398164	5550483	6115416	5864761	5733452	5947425	5340535	5454608	6671955	6600535	7622054	5546382	5032645	5378672	7259473	7043540	29347720
		Xanthin	7.95	151.026	neg.	248605	513410	2078639	157684765	165310827	164708685	150793238	155330501	150815446	202729814	228250363	194245143	204936944	248628496	200110245	219547419	226359169	244181021	246418670	233041233	248069477	222389908	245699090	244159091	274423208	277624162	261206012	262220450	247077296	246654788	301036773	299065897	342142626	258207172	244230406	247039335	329325814	314714093	266149122
		Xanthosin	12.05	285.083	pos.	0	0	0	51529	53749	64594	44179	24447	37189	45641	34669	71699	12578	56118	15347	56344	44409	82409	13717	56838	60745	42428	54308	73571	86900	19082	59270	84882	94102	78552	78847	51170	72734	148482	190290	191495	53336	156632	152598
		Xanthosin	10	283.068	neg.	9335	0	0	1769103	1648208	1684549	1539029	1608011	1577042	1202426	1196372	1123038	953019	1104033	1221233	655196	610901	685101	666963	741573	683837	495019	552255	516218	470988	475489	492439	799015	767631	839431	533356	319137	268678	917445	992697	1085424	293390	195074	163158
		Xanthurenic Acid	14	204.03	neg.	0	0	12817	0	0	0	0	0	0	9862	28721	15554	56918	55452	10221	27853	18180	41455	20342	8262	35247	38378	25746	55023	27480	49668	18863	43972	11604	43690	22661	43595	25564	141380	95344	129908	29852	0	0
		XMP	5	365.049	pos.	0	0	0	0	0	0	0	0	0	0	0	0	0	0	0	0	0	0	0	0	0	0	0	0	0	0	0	0	0	0	0	0	0	0	0	0	0	0	0
		XMP	14	363.035	neg.	0	0	180570	0	0	0	0	0	0	552809	0	0	164363	0	225279	12921	0	182492	114442	18937	27450	22300	486438	45714	0	25535	51745	0	9381	0	0	43753	0	11392	0	0	0	138609	0
	Abs. Peak Area (selected compounds)
									Blank Media						Media Series VS3
		Compound	RT	MIM	Mode	Blanks			+Met			-Met			1d +Met			1d -Met			2d +Met			2d -Met			3d +Met			3d -Met			4d +Met			4d -Met			5d +Met			5d -Met
			[min]	[Da]		Blank_01	Blank_02	Blank_03	Sample_249	Sample_250	Sample_251	Sample_252	Sample_253	Sample_254	Sample_151	Sample_152	Sample_153	Sample_154	Sample_155	Sample_156	Sample_157	Sample_158	Sample_159	Sample_160	Sample_161	Sample_162	Sample_163	Sample_164	Sample_165	Sample_166	Sample_167	Sample_168	Sample_169	Sample_170	Sample_171	Sample_172	Sample_173	Sample_174	Sample_175	Sample_176	Sample_177	Sample_178	Sample_179	Sample_180
	Amino Acids	Alanine	14.15	90.055	pos.	67391603	37813548	49050639	162305329	163400802	166526187	156010147	165955007	166760205	266361208	258562632	256033937	239961861	251595013	233229540	476736801	505275912	488205249	383715534	371287481	370710405	558590628	609089899	594028089	454896058	476198696	431482486	516362314	527037099	560437304	426966845	419052388	405096756	421057685	436858744	453690077	424506338	468281536	501085475
		Arginine	14.5	175.119	pos.	467203609	80947681	1152763764	5766832641	5886547444	5817513867	5929473542	5709617578	5813361877	5340433069	6072555956	6282742428	6015273898	5731336240	6040366758	5911477119	5955646723	5962355551	6028819837	5822603995	5850631130	5808592210	5761868563	5954497112	5965311537	5760687230	5812990482	5329382513	5530833305	5470009192	5727255607	5355136104	5302168123	4937414008	5050949449	5026352826	5647862434	2455065661	728323702
		Asparagine	15.5	133.061	pos.	7187812	5421045	24942483	481846956	479527069	483600502	455184543	461142552	467519957	503987120	507709831	494817028	499434803	505967430	494133405	466284948	475068510	479272174	512791215	509717664	519613984	443291376	506427215	483745799	528204313	527188900	484516700	452600033	437875284	462312872	511876450	521408083	509025437	362802803	366892203	369358365	473087888	493785552	545269292
		Aspartate	14.4	132.03	neg.	27826960	14819942	28416484	1003007676	1039772517	1024518386	995054478	998502466	992433823	1048424502	1067804116	1034846940	1085544058	1078570316	1034175487	1049548028	1107549045	1098413527	1106702173	1107490050	1163115051	1053914241	1059305319	1027467697	1187712168	1208223909	1121308769	1032474627	988964475	1050829859	1186372079	1217499794	1199859847	972865666	1008108723	969965368	1133989421	1296253258	658552930
		Cysteine	16.35	122.027	pos.	4773188	3702220	344894958	7957104	8012347	7956468	7925946	7929781	7848726	6967698	6513167	6006706	8203698	8780935	8792819	5863342	5208556	5076035	8151011	8504235	8753104	5841208	5217121	4966369	7652174	8008963	7772379	5027605	4449142	4537573	7589090	8042615	7999663	4001016	3398291	3216273	7244736	5870370	8498948
		Glutamate	14.2	146.046	neg.	3620324	2064288	28264044	320168089	325109143	312596604	304396308	305750362	307908873	404064419	388346350	377517641	366708607	413684143	376340151	439403801	460080376	452386908	495264527	489021383	491072385	498530893	588923725	546478438	559512967	551492385	533273612	586826562	562465087	568084703	561856747	589113678	584454137	611608664	612163718	639336342	564703952	574178691	740096847
		Glutamine	14.8	147.076	pos.	8342535	5620702	75678413	4542066994	4798525533	4649847304	4065493899	3973717772	4098668506	4165962194	4282314575	4314400498	4057006303	4046314753	4029626612	3082985955	3106599968	3079680309	3548759332	3618452409	3748314238	1392098096	1123214041	1054850870	3349741497	3347623322	3100538484	717129849	186359831	165185381	3303536031	3490674222	3478146083	1006779053	248857411	102844019	3062786341	3406815414	4962466676
		Glycine	14.65	76.0393	pos.	20191585	17722533	22055796	15678963	16125183	15507939	14267208	14395306	14888276	20011814	19955708	20172343	20658579	20851701	19636336	26691647	28508709	27690042	27437979	28674534	28925203	36329051	41899238	40458059	35758964	36439048	31899352	47415403	46991581	49214184	32373228	32583943	32399299	66839182	72475280	71453055	34750498	37157618	51933779
		Histidine	17.1	156.077	pos.	48026609	26596587	93602893	2504291536	2563329155	2500271714	2434172748	2392898209	2436831785	3108878439	3258300323	2991921400	3120287905	3181352240	3049309634	2720061841	2740428822	2820317143	3232640721	3324613040	3342132366	2173399813	2280201700	2146755399	3329160888	3456207290	3158160590	2132110150	1973510660	2072097763	3306629919	3449060385	3338442472	1939641025	1876395298	1876007269	3137861974	3275193516	2763368464
		Isoleucine	11.32	132.102	pos.	37111060	35994649	28606267	1793967466	1847882696	1810432142	1537905463	1668180340	1712738925	1309280153	1390667257	1264269883	1355736266	1311783023	1312466133	1016283067	1022555552	1048248435	1204656746	1186214960	1274717972	693819339	712706623	662169549	1265739741	1235379474	1259799401	519049861	477437236	510981251	1231036062	1406752002	1388438940	227645750	154593926	145211991	1306361597	1446928507	1929972807
		Leucine	10.87	132.102	pos.	29009792	27055874	16557465	1011140673	1041306567	1004128420	944782741	929970068	949430489	835874043	977719156	907952039	891585449	1006273033	963283026	649040791	651370586	693062652	902186552	968520511	934783847	371036849	393901824	399122812	931420040	986991260	821194190	296905660	278547785	291050996	1024381035	1020773188	1049366144	132489907	80998314	74223585	940230591	1095226965	1626579929
		Lysine	14.2	147.113	pos.	11492215	10409742	53368118	641091534	670934286	661161641	642162702	631951034	644981299	529535144	516355803	577194739	529812103	500055762	608997724	560992759	414643404	382432983	403279360	543926036	557889911	584825119	229237666	204946831	195804638	537559100	599469862	500664562	177822234	146994653	159783789	489882192	539570218	513394614	136345229	103773332	123960465	375287739	74731159
		Methionine	11.7	150.058	pos.	44434	16026	451695	279724271	285704390	287027816	12908853	13210037	13626477	237841722	262351830	241973661	19758432	3726370	4098007	163003360	182594470	189555107	14074282	1956240	644712	82696131	103289971	95396228	5674647	1247283	604284	71699578	72114491	81027152	4615293	1149294	663127	30195656	36149503	35949468	3030845	1197052	5297785
		Phenylalanine	10.85	166.086	pos.	3188115	2726903	2618818	482116677	489429545	493264120	427760642	439809386	453990297	489788584	519515148	484880865	520309068	546654053	509765182	373610703	375760049	406221403	578001563	528067450	580101700	207880515	218877436	203845238	564162352	615004220	581661073	193485236	171045279	187225854	617828736	671215168	633445509	149447605	126398952	125199328	596854710	646303017	1327719897
		Proline	13	116.071	pos.	18245005	9966347	18108496	768664871	810926131	800147563	661289400	712949733	742588362	989607671	913153551	859720973	916117368	867420430	835715710	724154816	760098242	763558451	871126475	867701220	867067007	544139318	585638300	536371663	848096298	860557999	824434534	476978529	447177570	468415550	754021696	780501010	771361600	472871704	420319636	422840048	709231512	776062352	1009351281
		Serine	14.95	106.05	pos.	19006820	11756834	23673192	177020128	180557541	177124009	169895635	173152631	176824166	125932579	133167325	127640688	129672461	130303426	135140828	68546059	67837591	66662912	106256035	111976690	115626712	30989354	30044746	28204866	102375496	104271781	98654757	41068482	36072931	36307865	106496865	119448865	117020077	48830573	45036473	45207226	112202494	115883886	167159056
		Threonine	14.65	120.066	pos.	8630995	6493582	12416665	287757460	290814303	293790569	276123861	280690739	286399299	220087657	229314576	217922413	225769475	248293778	241717883	184596138	195100157	190539042	254221829	254742784	261736915	143844254	157468427	148028785	262448203	276273357	258101229	152217841	160554494	172362427	269530467	283566096	274618883	118168879	123993257	125603477	252308954	272857483	289864171
		Tryptophan	11	205.097	pos.	448582	299783	362296	141998096	148521408	142393792	112475012	119475342	118635101	116905557	133535202	118191536	121487803	127944644	119989766	89716924	91714565	95970531	121062671	125883228	129208057	47884523	49629540	48694338	131109620	129679518	122156828	46666745	41482694	43559768	131669769	128713865	134446098	30881617	25109683	26009892	124586812	135906895	261558213
		Tyrosine	12.3	182.081	pos.	1728281	2845375	4487186	786293458	791896870	787422488	698690803	732120816	778143474	580241980	615059799	619083225	636881071	620004987	648082757	510950562	524505852	514165990	645606964	610968168	640017538	366167540	427529719	385024859	699757170	608061573	614441440	337482170	366446754	388831440	706369305	644394690	635889214	293032001	311684189	316936337	741392270	740575826	1463186645
		Valine	12.3	118.086	pos.	114334845	117560751	123606383	2317820469	2358671882	2342311211	2219811231	2179801318	2299412314	2389373016	2426477727	2441469722	2459362728	2487937349	2520326770	2251618963	2305119978	2330060758	2570529608	2545862008	2607248638	2010347393	2138387957	2105157671	2639225772	2521122760	2444574559	2035717644	1999830641	2084317233	2593123677	2617738666	2667660980	1943327978	1796810959	1790838072	2567447292	2400318406	2647775879
	Amino Acid Derivatives	Acetylglycine	12.2	118.05	pos.	1604932	2291959	789354	1261155	1378534	1175973	1043586	975246	1092261	1590703	1591504	1161138	1115070	1343168	1336473	1307434	1340929	1995406	1405006	1808120	1562391	1093555	1145507	538805	1565586	1960695	980424	1347653	1152533	1547581	511446	1318219	1557907	1114611	1625871	568451	1635304	669293	1693737
		Choline	15.25	104.107	pos.	18945006	16615144	39252811	628537115	639242912	646257366	601926941	574633514	570622618	627395167	642709102	689172543	671049859	708399279	657030641	421924966	414890094	428484084	576334374	624211990	558861670	107963550	81043717	91255293	416838290	445318197	519352931	216472974	81263391	76575565	533345335	580387303	572693272	80854590	53824627	46983495	630478822	667212987	500544580
		Betaine	12.3	116.072	neg.	85814	519987	1625084	128300714	129888478	128211519	108896100	111371986	114560997	92250779	99197099	96245269	96388558	97451163	97916449	68176091	68196332	72049265	93189781	101344909	106351962	34490063	34553752	33262247	112140297	110240229	96696623	27508585	24776431	25102368	107271395	118234417	124673993	15230318	8744962	8055461	113254850	128273494	118590291
		Aminobutyrate	13.6	102.056	neg.	25737	14688	462340	3115408	3146332	3054186	2915946	2830098	2976561	3708082	3499262	3622344	3573684	3772372	3471041	4016106	4125946	4213857	4767676	4664095	4809910	4636991	5294088	4881186	5245291	5204484	4882580	5201686	5094096	5188529	5481255	5670576	5521761	5797593	5391163	5764182	5273733	4719224	5103404
		GABA	14.9	104.071	pos.	27558375	26653477	20970102	11283713	11276939	11786360	11230650	11646650	12120292	35253033	29992946	29006943	29320540	28635302	24759917	77696659	77906101	82330145	60810503	57878899	54609899	125604198	139737302	133821385	74706958	82697560	73652317	142273181	136593289	137392247	74455174	76256103	75275476	139659441	157280193	157292646	83238355	81432591	109689213
		Hydroxybutyrate	8.8	103.04	neg.	3042484	7146180	7616919	51641121	52124206	52222571	48200578	49462015	49266104	53319048	55079589	53047276	54307450	57587481	54441779	60022551	63008548	65412177	61982331	62197914	62302989	83446715	93902852	89194091	69877419	71524881	65278878	101924629	97814069	101472744	74799572	72384527	79284544	154020957	154308042	159228630	76093729	75428173	63646060
		Hydroxyproline	13.45	132.066	pos.	1640644	1015602	5258037	261191130	265694555	262630046	258293283	260426445	262523972	268505306	291195432	287896700	271831290	304535231	281262620	291695808	288118373	297901860	310096789	318930955	297632145	261322387	309140607	286181713	291187163	296415442	266418536	251129040	240926162	279538288	302506523	308961863	290908803	252082349	248681267	268842728	303017290	308150101	724028556
		Phenylpyruvate	12.35	165.055	pos.	0	0	0	125670684	127747005	125617672	113146375	116827481	123787016	94945220	99882454	102067624	104370139	100600064	107021457	83530555	85682151	83446540	106982325	101136936	103235053	59367193	69648382	61980558	115496386	98458571	100793071	52549077	57984950	61803554	113424750	103760349	101112373	46498899	49542877	50262129	119853702	99836997	203261043
		Creatine	13.65	132.077	pos.	11230201	11410772	4966459	1620732793	1685124821	1611421726	1581365438	1700187221	1647382724	1689691784	1676849432	1628842745	1664232090	1739093359	1691254613	1508490996	1432161721	1518727956	1719350408	1743518650	1676298783	1229648594	1210219446	1206971242	1722340397	1721629941	1739117803	1091446943	1059383085	1077090977	1769284336	1782411217	1712556780	1038669715	1027625747	1095347360	1674314074	1698229480	2111498593
		Creatinine	8.7	114.066	pos.	23722065	14982627	15110211	453394898	468823327	457654610	444033253	448938605	434086915	698198808	735529188	678021847	731480391	808898624	693558149	712387969	734635530	763357101	773244824	747707391	796963162	693007984	764548181	709557434	768723395	779597219	739138334	765932981	719121361	751900416	785672882	763703264	804016484	750538195	718420736	723871386	704175131	662325105	780127160
		Carnitine	14.75	162.112	pos.	2243328	1917797	2810683	463736218	454044616	465697850	445472931	440780787	449196788	547253935	572498421	540597043	591439089	591412874	565829542	518561894	534488894	534361700	627632930	620208096	630406385	437706695	508709444	475855804	653283793	636629736	596729026	455604075	410753891	463548985	660454301	704934246	671631351	455945244	428796302	420851400	619705021	639081109	496983834
		Spermidine	16.6	146.165	pos.	0	0	0	0	0	0	0	0	0	4887	6217	0	4079	0	4095	4324	13129	4092	4100	4158	0	7736	21883	15155	10857	3429	8890	13919	11537	18412	7924	8909	13898	31107	23464	26357	5040	4764	640288
		CoA	13.05	768.122	pos.	0	0	0	0	0	0	0	0	0	0	0	0	0	0	0	0	0	0	0	0	0	0	0	0	0	0	0	0	0	0	0	0	0	0	0	0	0	0	0
		3-Methyl-2-oxobutanoate	2.45	115.04	neg.	5381391	8320499	10741846	10511371	9854975	9454204	10117728	9994729	10409857	170671183	156197644	167896105	176537409	182652827	152007013	238399634	250079769	241648267	310452351	302454584	319906963	182951113	194294636	188487164	351333723	364029657	310344992	227242059	220874762	241620190	310939515	314839665	297821754	203168585	205163923	207693821	291568458	302364619	92686816
		3-Methyl-2-oxopentanoate	2.68	129.056	neg.	4330934	5635782	5614839	66406845	65999589	65010424	69680409	64103959	66176907	2734698033	2452014869	2806624713	2673119530	2505105509	2319873980	3457469376	3615329300	3419168024	3648333343	3578098991	3761630138	3282453487	3691030065	3331109802	3898688079	4163736560	3408583336	3562452692	3779891863	4305384429	3619255126	3535438127	3238260537	3032917358	3374193063	3381797377	3455720065	3661366502	2304335620
		4-Methyl-2-oxopentanoate	2.18	129.056	neg.	2771583	3983159	3648280	60015777	58586566	59219862	57106245	58984499	60145106	1673547866	1694807559	1663947978	1784898659	2044316660	1569797141	2344588297	2318497169	2625298431	2634999806	2503252663	2502570803	2243745468	2432866871	2422441442	2724709855	2465215368	2333899624	2799796043	2712296227	2472158183	2460440995	2541733583	2631506814	2419261803	2068044902	2039684532	2363303630	2522285808	1893650755
		5-Hydroxytryptophane	10.95	221.092	pos.	15793	7261	0	353256	313539	278249	265927	271238	330698	388970	375213	352603	410003	463073	421370	305312	375137	259215	417161	441807	544280	291171	298477	268075	652879	701048	587922	208297	203488	221986	499250	617600	659793	290976	300292	214433	675900	658326	2047958
		3-Hydroxykynurenine	11.95	223.072	neg.	0	0	0	12730	34250	26966	0	0	0	0	0	0	10844	0	20243	43041	34024	0	41171	29513	5172	0	13453	27423	0	0	0	331	7003	33228	36562	0	0	12267	31853	8592	5957	19052	0
		Kynurenine	10.8	209.092	pos.	218152	98486	26925	2891833	3124796	2934672	3641801	4042042	3943440	2298530	2437234	2143514	2950380	3164047	2889763	2111409	2130543	2657455	3473752	3289484	3402983	2408693	2589977	2355851	3672589	3814699	3415796	2498977	2423603	2763628	4232254	5465015	5618417	3551625	2977372	3066066	5094594	5338027	2263974
		N-Formylkynurenine	11.3	237.087	pos.	16812	18909	0	661077	691011	766166	2363939	2542050	2634996	945651	640151	401957	1039535	863034	1158221	221635	296925	247122	627385	656714	692672	166400	149324	68791	566233	519890	541101	44346	48894	97728	421794	427994	489650	150415	81239	120153	336875	294113	1417012
		Quinolinic Acid	7.5	166.015	neg.	822244	833752	2846721	88110708	90662634	90026138	80386795	83885825	83804718	84078038	95229972	86366229	92449864	105238147	92029682	96388122	97913158	105032593	109609385	106869968	107444151	105032560	115396583	114053789	119181696	118277455	114815485	121725804	116366381	116772579	124428335	122665240	135720400	141295656	133102399	134925940	119368274	109104460	108763844
		Serotonine (5-HT)	12.75	177.102	pos.	32698	31918	13123	96241	58790	97950	155320	82457	126879	98077	75426	75790	214625	169149	165769	120725	97299	129495	125571	194067	155931	89215	135768	96912	145538	112898	122424	127551	110945	117782	149627	101135	113298	100102	133636	150323	129101	170841	130963
		Homocysteine	12.7	136.043	pos.	14363	7619	159052	1525728	1489042	1356888	1231536	1305708	1445950	843486	834334	1053767	986419	736719	1039955	938587	917625	872174	849778	872819	801278	979781	982588	915949	1024107	972748	853403	800284	914974	1058499	920316	811297	772596	756834	867598	909639	942897	1073216	2845416
		Homoserine	13.9	120.066	pos.	8630995	6493582	12416665	287757460	290814303	293790569	276123861	280690739	286399299	220087657	229314576	217922413	225769475	248293778	241717883	184596138	195100157	190539042	254221829	254742784	261736915	143844254	157468427	148028785	262448203	276273357	258101229	152217841	160554494	172362427	269530467	283566096	274618883	118168879	123993257	125603477	252308954	272857483	289864171
		S-Adenosylhomocysteine	13.35	385.129	pos.	0	0	8543	0	0	5432	0	0	0	0	0	0	6221	500	0	26194	33860	32198	18710	7323	13019	156300	247323	226875	94204	50505	66691	191814	172730	97853	84966	83590	85984	510966	490334	577570	200106	145723	170365
		S-Adenosylmethionine	12.1	399.145	pos.	0	0	47339	8760	0	0	0	0	0	7997	0	0	0	0	0	6156	0	0	0	0	0	4053	0	0	0	0	8036	0	0	0	0	0	0	0	0	0	6810	0	17815
		Cystathionine	17.7	223.075	pos.	45216	7143	303827	6262756	6278124	5992628	6042082	6083834	6134976	6659601	7140019	6631706	6186759	6189268	6214528	6874801	6682123	6934364	6214054	6397868	6357588	6647986	6908520	6995278	6089278	6121721	5818701	6349494	5993403	6272048	5970229	5936194	5678972	5937093	6098450	6232582	5699171	5256656	5771331
		Cysteamine	13.1	78.0372	pos.	0	4425	6743	0	0	0	0	0	0	0	0	0	0	0	0	0	0	0	0	0	0	0	0	0	0	0	0	0	0	0	0	0	0	0	0	0	0	0	5492
		Cystine	16.95	241.031	pos.	1288212	447311	53141123	1650671697	1675550318	1643156106	1588058113	1593404059	1645721690	572324413	528262811	474358989	1298378654	1351032744	1365084189	484805830	369999893	389919496	1183059688	1296249071	1304594243	383224400	262442598	234486509	1117909563	1191547481	1151485481	288966533	192438749	178950732	1085133153	1188169901	1175677469	238636787	124546674	99573115	1061854159	1086637373	1010007301
		GSH	13.55	308.091	pos.	6385492	4511524	47232447	309603	311295	261121	471839	438624	395796	902078	862917	836843	623783	635805	536757	962186	733137	754563	648122	597820	550693	817357	1039040	766452	600455	391246	407170	648326	644226	777050	445868	378123	398275	526270	659174	811497	475813	419867	805179
		GSSG	14.5	613.159	pos.	0	0	150907	0	0	0	0	0	7383	0	0	7596	0	0	0	0	0	0	0	0	0	0	0	8698	0	0	0	0	0	0	0	0	0	0	0	0	0	0	0
		Taurine	13.3	124.007	neg.	782713	642770	1135889	20556517	20900951	21004408	22513128	20956754	22259410	16400306	16948743	15070466	18154645	19244203	19350188	5531938	5099579	5140595	19852018	20619590	20665243	3319655	2595569	2465653	21677255	22064109	21468713	3123981	2187652	2216950	20557749	24419561	24499839	3305694	2157911	2526329	22949570	25664263	35255824
	Urea Cycle	Carbamoylphosphate	12	139.975	neg.	272070	79144	180698	349444	441875	396667	419579	409358	500990	529504	577901	572580	818671	471532	464879	413776	542255	585784	468675	474081	470915	421509	387177	476029	477814	541996	445494	417745	452564	471645	436666	498036	469702	364267	486119	529507	391530	374050	423057
		Citrulline	15.25	176.103	pos.	23232854	13131980	9421549	91656402	91196583	93254915	92097916	95568325	95290022	76483637	75995870	74427222	76303526	77121062	77030405	68751438	67437131	65830471	72619176	70155551	70382708	52864506	55872944	54713138	66483716	65494830	63113217	40264164	38333088	39383485	64913600	67280849	65050748	17660908	13529883	12403408	59803848	66886003	128419468
		ArgSucc	14.85	291.13	pos.	902227	254247	1034625	1771499	1658690	1774731	1708329	1756935	1629443	725197	805679	751536	913133	1016705	899246	1183273	1134579	1177506	1206762	1128148	1130034	1706853	1850214	1812722	1540872	1490769	1372025	2066750	1934801	2077863	1405184	1411393	1428936	2605317	2666172	2681739	1613033	1332497	1737753
		Ornithine	15.2	133.097	pos.	24188312	26133632	49452476	363925762	347605550	345243864	330887150	359325366	366090420	629534520	238795600	204776218	183957926	197339070	222345380	213213253	261449329	259524185	261893974	309370926	315767535	349409188	289957355	317736183	279410247	387956403	411276296	393202536	301022766	278654650	269864008	424919851	553867489	600901821	249900618	214860129	198523300	548444590	214148533
		N-Acetylornithine	13	175.108	pos.	6445095	4915550	638950	67019001	69004454	70100886	65945285	65844459	67324448	71997348	72688265	68690091	67993498	73555792	69061852	69937189	70194343	71547788	74658631	73454808	75071994	73942445	87113222	81540623	74675068	69930524	67395394	72920844	72196474	74010793	65133323	67181179	63682481	71195107	74057580	77545476	64815383	65787623	115639747
	TCA Cycle	Citrate	13.95	191.02	neg.	185018989	163656939	561331827	941616570	916484930	888571544	1044006183	1013336508	969149158	1209068836	1189098981	1148471903	1148670502	1104971940	1091648595	1057853955	1058525947	1067333650	1067471787	1053935369	1052229170	1050290226	1095644812	1119303572	1120794377	1122721867	1084126013	1120252052	1148214689	1182655510	1162688425	1165655422	1150244053	1224632445	1298461272	1383393668	1344779716	1307653170	764685829
		Aconitate	11.75	173.009	neg.	775173	865896	4462281	13293653	13092814	13008537	12119518	11547155	12258250	24791025	24132298	23106822	29165709	27298435	27432494	34738066	36638043	38354885	40222538	40687887	40001363	59141247	67980247	64534812	52851656	52729035	47891326	77022711	74203066	77058855	52313432	50337984	49223133	113791331	117050838	120543376	56163492	56620152	29068956
		a-Ketoglutarate	13.15	145.014	neg.	1214357	800401	670328	6655951	6330286	6374793	6659448	6255870	6253110	62485130	62234527	58106897	57777442	61286156	52455641	94761846	106499630	101616164	85395841	82276107	83398917	146617026	173330280	162535774	116109880	108206306	95428490	184676926	199975982	202961775	108642466	90649435	90723942	283341041	313266738	305231208	129986204	117080550	106366250
		Succinate	13.35	117.019	neg.	16967194	19196407	28100124	222562942	225604078	218197111	218227687	218572342	214458884	221183206	237656228	230778004	226436244	231638700	233153915	242924622	249136863	246600147	237900576	251002922	251304325	272535429	286359230	285318504	263612727	264699666	243367591	288242015	293757226	294676030	260474500	260796124	273665953	317907250	312908385	300680722	260819731	271345765	176112238
		Fumarate	15.7	115.004	neg.	3083068	3163092	4375219	16139937	17419918	17351418	17214439	16088363	16179041	16394146	17664266	15821733	17961252	16787751	15305209	15731169	16951778	18958288	17462114	19782939	19540548	18391404	20348318	20262916	20939585	19753871	18559093	21118366	20550907	21497594	21609937	22223348	22398244	21792243	22560200	21782004	21165552	22366245	13745886
		Malate	16.45	133.014	neg.	44192859	39783945	640922969	108687556	107535786	106183310	121725050	116398858	111775257	198615020	189077119	176953764	176273408	172903827	166528907	165759362	175194219	183493259	182740714	183432762	181713588	192174598	212987988	228524257	232920709	236898208	227056068	237572911	245532801	254075645	248147691	240866189	240207136	266154402	282835394	300533073	286606480	253275550	128697123
	Carbohydrate Metabolites	Hexosephosphate	15	259.022	neg.	97884	85987	1737006	543302	404121	423197	840698	729929	794127	2819140	2563082	2438912	3195338	2823026	2743545	3983201	4060439	5034097	4396296	4346262	4169758	5922217	6768385	6603953	6000498	6134271	5181989	6544996	6798242	6889783	5493003	5864503	6017097	7600857	8070888	8254989	5864633	5537810	4649098
		Fructose-1,6-bisphosphate	16.7	338.989	neg.	57289	31067	732391	14868	0	0	0	0	13132	52135	27903	0	33593	0	472647	72471	0	0	0	61842	11307	13225	0	0	27714	12596	26572	0	12231	0	13777	14319	28076	0	24017	0	38759	16087	15180
		Dihydroxyacetone phosphate	16.75	168.991	neg.	55006	0	18706	0	0	0	21942	36662	18433	639814	593779	562872	504385	512726	441625	1081589	1472806	1440331	912274	1068430	909729	1977577	2522580	2382337	1886884	2060711	1832367	2385428	2303642	2389148	1769011	1711993	1734237	2366140	2643820	2530837	1942108	1965626	829306
		3-Phosphoglycerate	16.7	184.986	neg.	15744664	15849149	9494334	1929741	1292184	901282	3593543	3579670	3911796	7220628	8033980	7709155	6445691	7792754	6857651	8022180	8399374	7967360	6620239	6950397	6624629	8983544	9986693	10297702	7125381	5917158	5647597	7892690	11579922	9581292	6055092	7805713	6750405	8101199	7618303	8470632	6482342	5130892	8702725
		Phosphoenolpyruvate	14.55	166.975	neg.	12917	41402	0	0	11894	0	1118989	1272429	1293108	3962764	3933449	3801283	2585831	2466257	2125586	9675820	10619414	10366917	2904160	2297067	2381830	14428240	17522340	17198914	3469820	2979246	2630510	13440272	14226842	13644753	2531854	1957423	1704518	8587271	8933349	10033658	2322280	1942685	911717
		Pyruvate	12.05	87.0088	neg.	182929437	231652592	195809423	209627913	205715705	206917508	221659094	216493654	210167408	2672991453	2611297619	2607882820	2235247071	2498658051	2011632043	4234645926	4561100811	3933875939	2548778174	2130341107	2117891980	3989348470	4706032705	4685808817	2162324172	1953998544	1872372676	6691214871	6790139565	6931732917	2779100501	2811099936	2866211487	6156726114	8319298954	8425260205	5849462265	6182260426	3187476782
		Lactate	10.75	89.0244	neg.	61960432	62344958	81787526	2465422382	2517078890	2517558389	2373946542	2383133132	2412883510	4017097401	4088285418	3962970570	3739337404	3905559873	3577559237	5316562454	5535734139	5556945746	4289130954	4187322698	4153576882	5448729747	6345010578	6036629371	5223991944	5326344733	4771902363	6280593771	6303726129	6672438915	5521973552	5446018912	5471924168	6793004422	6744617204	7131368477	5887119685	5562902098	2728560799
		6-Phosphogluconate	17.05	275.017	neg.	120364	34236	439623	0	12294	0	0	14496	0	30039	50318	0	0	0	12349	0	0	0	0	0	0	0	0	0	0	0	0	0	12319	0	0	0	0	0	0	17992	0	0	13494
		Gluconate	16.15	195.051	neg.	22265235	8643413	12130701	50392352	48971488	48835703	64938147	66553782	66936308	47969374	46256297	43104788	55098281	55110135	54050098	43611403	42055306	44382629	51422824	52188404	52826779	46571833	50001925	46845746	52605812	53972975	50414413	51762256	50164819	52711347	56778355	56363717	54384980	57370732	58786201	58478941	53317509	51373834	34290430
		Pentose-5-phosphate	15	229.012	neg.	95837	29617	2006774	0	0	0	5566	0	13409	282299	223581	214736	110802	137382	135014	632618	860771	670102	331614	371864	446398	1189640	1294425	1353901	862382	680943	804164	1334590	1504239	1461990	556495	501297	825945	1470703	1804218	1965586	666459	598870	319061
		Erythrose-4-phosphate	14.2	199.001	neg.	0	0	0	0	0	0	0	3341	0	0	0	0	13857	0	16570	0	0	13240	0	0	0	0	0	0	0	0	0	0	0	15805	0	0	0	0	0	0	0	0	0
		Deoxyribose-phosphate	13.3	213.017	neg.	28736	8362	13759	1101966	1310561	1297190	1227591	1259535	1512782	793772	778038	803272	1442798	1140241	1007821	820551	767887	789550	1237118	1211855	1238177	780124	805187	718802	1086666	937318	1125243	879552	834334	767688	1078683	1250462	1122197	600879	633971	641096	1077926	1425238	109553
		Glucosamine	12.9	180.087	pos.	1010583	615182	526499	51617363	49714546	47281944	54067822	47930658	46545202	39445159	42097462	45199085	45050480	41396677	49869265	26172801	24781034	30437521	35025018	36025570	35071133	19446218	20856176	18567420	28358475	28138971	24932958	17061508	15302382	17187067	28771586	30786382	30853059	15960580	13484731	12160205	20019147	22921648	82157915
		Glucosamine-phosphate	14.15	260.053	pos.	8875	3570	4429	122546	83409	100923	94761	67535	105185	138304	200553	153077	232427	198477	274088	249742	158627	243916	255471	286717	233191	187477	216505	198785	347127	450010	453071	268812	218329	309007	344426	406945	365650	265397	236659	349159	448136	295577	144831
		Glycerol-3-phosphate	14.35	171.006	neg.	340275	150681	482650	757873	730335	683795	995020	946243	941808	4948491	5433352	4351360	5552212	5458042	5663326	5373881	5869772	6009739	7172470	7380698	8094606	7515809	8120088	7463191	9854217	10718841	9121671	8761543	8654384	9048240	9097189	8864006	8085036	8424607	9425205	9412908	9957915	10703652	10380219
		N-Acetylneuraminic acid	12.45	308.099	neg.	230	222	633662	68324352	69849492	66760615	89297919	80872686	83381950	138901256	148362562	141485357	155421897	172011404	153141137	129872127	137814058	142766349	168381083	171129177	167923878	123634663	124876487	134626707	173827310	166846423	149048917	139871768	122859586	125340929	155534974	167318485	180307211	107697923	98770702	96796803	151767412	152904548	151266792
	Lipids	Acetoacetate	12.75	101.024	neg.	22052896	26828275	21406603	135408769	139823698	139403219	129099875	131833473	132217658	137038755	139746671	130246528	142665693	147746229	137859731	132826984	135440194	146034748	148647913	150295367	147183854	131915180	145858620	138137432	155394486	150342925	141871401	141321091	135462047	140264334	160181810	163435257	161585221	135119817	142585101	143533610	156523480	141311790	116045800
		Mevalonate	14.13	147.066	neg.	39879	82134	93436	11324251	11459015	11093992	9656040	9581124	9295445	10192760	10458680	9871662	9531512	9875909	9597151	6430731	6325062	6568840	8025333	8324580	8652769	3051590	2843831	2876889	7494696	7764617	7080177	2776899	2515763	2469769	7414610	8047749	8510961	2958909	2559032	2450160	6952234	7785978	3736573
		Mevalonate-5-phosphate	13.15	227.033	neg.	204	6276	0	0	0	0	0	0	0	0	0	0	0	8998	0	0	0	0	0	0	0	0	0	0	0	2334	180	0	9014	0	1362	0	0	0	0	0	0	0	0
		Geranylgeranyl-PP	6	449.186	neg.	0	0	0	0	0	0	0	0	0	0	0	0	0	0	0	0	0	0	0	0	0	0	0	0	0	0	0	0	0	0	0	0	0	0	0	0	0	0	0
		Malonate	13.9	103.004	neg.	8966525	7193975	6262588	16254634	17052726	16643849	21486024	20846030	21119770	16506943	17278453	15792768	27996896	16596178	16899675	17769480	18017508	19330075	20704809	18945867	21602715	19921219	23982980	25521958	24977833	27230906	22378006	24431960	24687158	23453615	26985427	28179217	42068206	27014868	26593258	27779041	29506318	42385116	14335412
	Pyrimidines	Carbamoylaspartate	13.55	175.036	neg.	135535	55333	8686	639403	573189	573434	728564	694587	669516	1264742	1281693	1118541	1521417	1279294	1002072	1659105	1791211	1468183	1486120	1526966	1372912	3857171	3620900	3566289	1577356	1346340	1341065	3430891	3936095	3909556	1498127	1488546	1320710	4826652	5269970	5549298	1450088	1296027	830639
		Dihydroorotate	10.35	157.025	neg.	2768181	2705781	3514237	6484464	6718356	6277836	5443889	5732925	5863105	8247064	8695600	8161806	7863014	8557555	8343317	8512969	8425344	8186458	9182138	8841261	8842442	8397450	8926748	8774328	8735718	8486672	8962911	8985410	9283844	9105431	8894711	9538567	9582190	9567250	9742798	9814292	8770299	7034670	3916970
		Orotate	9.45	155.01	neg.	0	0	0	0	0	0	0	0	0	1008616	1106670	959580	1191261	1310442	784679	2058584	2059104	2523104	2135305	2564484	2455090	3547573	3680876	3622617	7067036	7349927	5395998	4033213	4343172	4461000	7849525	5557994	6140917	6158210	5611892	5441883	4973087	5408242	3841004
		Uracil	8.15	113.035	pos.	1509091	1365322	1211876	533361	626823	568802	602042	452677	543815	203480	180184	190768	162086	232095	212801	230604	195332	215612	196935	184313	211288	250454	232795	265301	191121	203405	241006	213290	245089	231857	181516	203895	246202	273462	235708	207522	207603	405315	214624
		Uridin	8.3	245.077	pos.	16633	20501	0	236902	257477	269933	294406	266697	253174	0	0	0	0	0	0	0	0	0	0	0	0	0	0	0	0	0	0	0	0	0	0	0	0	0	3034	0	0	0	160055
		UMP	13.85	325.043	pos.	0	0	980777	0	0	0	0	0	0	0	0	0	9337	9713	0	10104	0	0	0	20777	9838	0	0	9367	10157	0	10723	0	0	8371	8042	10511	76592	6386	7811	22880	0	34861	0
		UDP	16.45	402.995	neg.	0	0	204884	0	0	0	0	0	0	0	0	243604	35696	29881	14201	36029	222889	36040	17031	42629	0	0	0	13229	0	0	54513	33353	0	0	27736	0	3512424	15062	0	8396	10333	29845	0
		UTP	16.7	484.976	pos.	4217	3311	0	0	0	0	0	0	0	0	0	0	0	0	0	0	0	0	0	0	0	0	0	0	0	0	0	0	0	0	0	0	0	0	0	0	0	0	0
		dUridine	12.55	227.067	neg.	83418	74176	11015	695005	624492	674072	738581	761951	549696	1092876	754017	949999	851650	591881	663116	493157	648814	746264	905690	850025	756382	444442	519797	483510	746707	644216	669964	618565	517924	408059	795927	690635	904306	715901	325766	308697	798497	1323640	445924
		dUMP	10.65	307.034	neg.	0	0	0	16943	16603	18276	55397	129982	60411	165856	170394	156704	76251	121475	106196	302898	489716	447873	148334	123664	154377	357119	609887	476358	327697	272998	209304	487940	639805	708764	335970	282176	353930	544245	578057	770383	470673	315689	1020718
		dUDP	9.2	387	neg.	0	0	0	0	0	0	0	0	0	0	0	0	0	0	0	0	0	0	0	0	0	0	0	0	0	0	0	0	0	0	0	0	0	0	0	0	0	0	0
		dUTP	17.45	466.966	neg.	0	0	11635	0	0	0	0	0	0	0	0	0	0	0	0	0	0	0	0	0	0	0	0	0	0	0	0	11461	0	0	0	0	0	0	0	0	0	0	0
		UDP-Glc	13	567.062	pos.	0	0	0	0	0	0	0	0	0	0	0	0	0	0	0	0	0	0	0	0	0	0	0	0	0	0	0	0	0	0	0	0	0	0	0	0	0	0	0
		UDP-Glucuronate	13.5	581.042	pos.	0	0	0	0	0	0	0	0	0	0	0	0	0	0	0	0	0	0	0	0	0	0	0	0	0	0	0	0	0	0	0	0	0	0	0	0	0	0	0
		Cytosin	10.5	110.036	neg.	22092085	32106254	21600109	1348445	1465577	1496789	1188559	1266187	1382004	3340871	3268625	3457804	3212825	3276747	3347214	3491500	3064189	2910535	3116328	2727420	2766915	2607831	2423601	2660540	2468982	2289819	3272442	2752604	2388383	2148311	2260179	2408629	2106876	2358604	1916333	1902857	1811111	3032108	832706
		Cytidin	10.55	244.093	pos.	608598	511195	33008	7278499	7243572	7381132	6230997	6326090	6999110	11726	0	4759	13337	0	5717	18948	13877	17131	11652	9995	5194	0	9573	7597	37903	79362	72809	17491	3773	8647	71294	82904	159278	10990	3569	5331	199290	259223	2440218
		CMP	13.75	322.045	neg.	0	0	62599	0	0	0	0	0	0	9421	0	9235	14710	30916	16116	0	15146	15532	22752	23438	0	13896	23912	28390	38160	56531	90848	28646	76031	8230	15976	44357	142579	31360	11550	65746	0	115568	9952
		CDP	16.95	402.011	neg.	0	0	0	0	0	0	0	0	0	0	0	0	14666	0	0	0	0	0	0	0	0	0	0	0	0	0	13858	0	0	0	0	0	0	0	0	0	0	0	0
		CTP	17.45	481.977	neg.	0	0	0	0	0	0	0	0	0	0	0	6985	0	0	0	0	0	0	0	0	0	0	0	0	0	0	0	0	0	0	0	0	0	0	0	0	0	0	0
		dCytidine	9.5	226.083	neg.	146887	136783	0	0	0	0	0	0	0	0	20228	0	0	0	0	0	0	0	0	0	0	0	19452	557	0	65969	28411	0	4754	81100	146041	47124	38666	0	0	0	0	0	0
		dCMP	10.55	306.05	neg.	0	0	0	0	0	0	0	0	0	0	0	0	0	0	0	0	0	0	0	0	0	0	0	0	0	0	0	0	0	0	0	0	0	0	0	0	0	0	0
		dCDP	6.25	386.016	neg.	0	0	0	0	0	0	0	0	0	0	0	0	0	0	0	0	0	0	0	0	0	0	0	0	0	0	0	0	0	0	0	0	0	0	0	0	0	0	0
		dCTP	10.75	465.982	neg.	0	0	0	0	0	0	16613	0	17407	32743	25798	15160	38828	17017	18358	26390	30714	10607	16589	90291	53340	24764	65327	39954	22485	12074	52821	61393	49274	36758	27095	40495	65795	62924	100897	58093	35915	32089	28615
		Thymin	2.4	127.05	pos.	3461137	2820435	793987	1110161	1124187	1163934	922282	1012472	1067049	1138143	1125683	1110371	839118	1144646	1086549	1065774	1087653	1113464	1044759	1197542	1253071	1204576	1225486	1165901	1108180	1246078	1089935	1085451	1142984	1293513	1167818	1200773	1056766	1249230	1109121	1203675	1142656	1102082	1156175
		Thymidine	7.25	243.098	pos.	3500825	5411713	781141	3661	3431	9063	3766	19028	10536	21332	11727	3943	18182	8611	11371	0	6625	23050	12889	14318	10107	15345	6578	12316	7052	5045	4474	12576	22887	8091	6650	13980	12803	20138	8041	4004	4090	8057	32649
		TMP	12.4	339.059	pos.	0	0	0	336187	317150	459093	532379	387411	342281	404594	413689	400019	404061	529708	427355	501565	424200	464419	369692	376795	456779	479904	519677	511776	441399	420974	467002	535502	490197	467552	465342	441845	351882	366039	415882	355856	381125	552765	849218
		TDP	5.55	419.025	pos.	0	0	0	0	0	0	0	0	0	0	0	0	0	0	0	0	0	0	0	0	0	0	0	0	0	0	0	0	0	0	0	0	0	0	0	0	0	0	0
		TTP	17.45	482.997	pos.	0	0	0	0	0	0	0	0	0	0	0	0	0	0	0	0	0	0	0	0	0	0	0	0	0	0	0	0	0	0	0	0	0	0	0	0	0	0	0
		dThymidine	12.7	241.083	neg.	96597	10900	0	5264017	5444524	5645291	4948864	5403202	5011490	4721528	5002784	4916072	5159334	5461484	5028473	4619138	4692138	5058106	5093635	5494530	5529026	4357082	4416358	3937234	5285925	5353314	5008518	4472169	3556222	3879680	5042246	5872682	5908095	3627519	2877902	3060774	5042632	6497062	5531823
		dTMP	13	321.049	neg.	0	0	0	0	0	0	0	0	0	0	0	0	0	0	0	0	0	0	0	0	0	0	0	0	0	0	0	0	0	0	14494	0	0	0	0	7353	0	0	0
		dTDP	6.25	401.016	neg.	0	0	0	0	0	0	0	0	0	0	0	0	0	0	0	0	0	0	0	0	0	0	0	0	0	0	0	0	0	0	0	0	0	0	0	0	0	0	0
		dTTP	17.45	480.982	neg.	0	0	0	0	0	0	0	0	0	0	0	0	0	0	0	0	0	0	0	0	0	0	0	0	0	0	0	13650	0	0	0	0	0	0	0	0	0	0	0
	Purines	Inosin	9.8	269.088	pos.	13113	59712	4701	3248	16357	17163	12629	15254	11919	28341	21161	15948	16040	0	5583	33018	29012	36647	10534	10065	35559	28249	22219	44849	8296	37385	59416	21836	14549	38379	19669	62122	65473	42935	61848	33094	89066	136394	725048
		dInosin	8.7	251.079	neg.	0	20433	0	0	0	0	0	0	0	0	0	0	0	0	0	0	0	0	0	0	0	0	0	0	0	0	0	9364	0	15077	9098	0	0	0	0	0	0	9110	0
		IMP	13.75	349.054	pos.	0	0	5674701	0	0	0	0	0	0	91192	137341	71893	26046	137983	85697	100222	61417	143103	50576	362357	129617	328975	166669	217132	275800	152236	281734	276996	388131	227382	81697	180572	712812	38329	212414	59253	17223	532836	0
		Adenin	5.45	136.062	pos.	11627560	5854895	2737295	8706827	9104570	9222295	10747040	10931133	11739277	44577531	45508936	46720500	19428602	16155200	15685742	41956256	50997059	43897040	11736850	12701923	10361323	46137396	51144710	44831790	13573160	16457412	13156483	45229572	51969412	54368566	31348633	27264616	42587331	68696944	67561094	73720288	187882526	197706677	219259476
		Adenosin	6.45	268.104	pos.	2766026	2669067	1843041	1363994	1443951	1529622	1131166	1174919	2139982	4799868	4254667	2816185	3534619	2275230	2218763	5247417	8242404	7694350	4999616	3638075	3862945	4867303	7340917	19584047	4835396	5851523	4895379	5141455	4778143	4378592	6500136	7133852	5526106	5669538	5486144	6380506	7613233	11518486	12333657
		AMP	16.3	348.07	pos.	13880777	9402431	43213849	71178	79552	64978	151652	84740	134180	508411	607386	1135092	353253	886440	496595	491573	1049162	756446	291304	765403	282725	604598	568481	425703	688794	344664	1109917	562516	929262	667987	670418	398425	1293825	403960	1138365	1428035	296994	1345864	3762304
		ADP	16.55	428.037	pos.	198690	182511	11228536	0	0	0	13884	17791	16069	61366	71445	1049905	299789	130106	6857	91514	413325	117101	77980	212510	40138	48265	102803	29655	132830	5091	288609	177761	169206	123906	53841	26016	2142520	199375	341211	305548	130728	217935	27277
		ATP	16.65	508.003	pos.	3356	0	384476	0	0	0	0	0	0	0	0	4901	0	0	0	3757	0	0	0	0	0	0	0	0	0	0	3737	0	0	0	0	0	43331	2999	3363	0	0	0	0
		cAMP	10.45	330.06	neg.	0	0	0	0	0	0	0	0	0	0	0	0	0	0	0	0	0	0	0	0	0	0	0	0	0	0	0	0	0	0	0	0	0	0	0	0	0	0	0
		dAMP	13	332.075	pos.	17686	3882	0	0	0	0	0	0	0	0	0	0	7938	0	0	0	0	0	0	0	0	0	0	0	0	10053	0	0	0	0	0	0	0	0	0	0	0	3878	0
		dADP	15	412.042	pos.	0	0	0	0	6052	0	0	0	0	0	0	0	0	0	0	0	0	0	0	0	0	0	0	0	0	0	0	0	0	0	0	0	0	0	0	0	0	0	0
		dATP	16.45	492.008	pos.	2929	0	0	0	0	0	0	0	0	0	0	0	0	0	0	0	0	0	0	0	0	0	0	0	0	0	0	0	0	0	0	0	0	0	0	0	0	0	0
		Guanin	10.25	150.042	neg.	84262	70970	231	4717	0	7784	14727	36045	20115	28963	9544	15070	8407	19548	21701	4302944	4529	5920	13334	23098	17112	0	8501	7064	86414	90579	78391	4237	3838	0	50625	59962	129836	11053	4665	6453	78195	161628	98838
		Guanosin	11.85	282.084	neg.	0	0	0	164285	168379	159194	453771	392541	317268	262205	216209	197366	316230	274985	323964	181965	267427	178720	362938	288358	220149	210242	168179	244831	346311	156081	319145	156288	84111	120019	307821	334832	196730	130978	102817	124454	205838	620674	345230
		GMP	14.45	362.051	neg.	0	4326	1915263	0	0	0	0	11358	21173	313606	310901	313179	156934	378962	265306	244754	344446	478013	276919	514886	233915	475206	594729	532530	543738	304165	613215	469044	604877	447191	278392	264674	749743	270605	565230	391083	88648	1065721	0
		GDP	17.05	442.017	neg.	0	0	435910	0	0	0	0	0	0	0	0	16984	0	0	0	0	0	10168	0	0	0	0	0	0	0	0	0	0	0	0	13977	0	0	0	0	0	0	0	0
		GTP	17.45	521.983	neg.	0	0	0	0	0	0	0	0	13458	0	0	0	0	0	0	0	0	0	0	0	0	0	0	0	0	0	0	0	0	0	0	0	0	0	0	0	0	0	0
		Hypoxanthin	7.5	135.031	neg.	515017	1613610	7784250	380912687	380827065	378591522	370461393	365923785	368151157	11501567	11676316	7475061	8628856	10025481	25192088	7454190	7345652	7857740	10410585	14667179	16446162	7001304	6745897	9261811	53475836	54409882	53894781	7730266	6416587	5503026	71054471	70273095	74703482	10623646	7085153	7527541	96308664	107483580	75081468
		Xanthin	7.95	151.026	neg.	248605	513410	2078639	157684765	165310827	164708685	150793238	155330501	150815446	202729814	228250363	194245143	204936944	248628496	200110245	219547419	226359169	244181021	246418670	233041233	248069477	222389908	245699090	244159091	274423208	277624162	261206012	262220450	247077296	246654788	301036773	299065897	342142626	258207172	244230406	247039335	329325814	314714093	266149122
		Xanthosin	10	283.068	neg.	9335	0	0	1769103	1648208	1684549	1539029	1608011	1577042	1202426	1196372	1123038	953019	1104033	1221233	655196	610901	685101	666963	741573	683837	495019	552255	516218	470988	475489	492439	799015	767631	839431	533356	319137	268678	917445	992697	1085424	293390	195074	163158
		Xanthurenic Acid	14	204.03	neg.	0	0	12817	0	0	0	0	0	0	9862	28721	15554	56918	55452	10221	27853	18180	41455	20342	8262	35247	38378	25746	55023	27480	49668	18863	43972	11604	43690	22661	43595	25564	141380	95344	129908	29852	0	0
		XMP	14	363.035	neg.	0	0	180570	0	0	0	0	0	0	552809	0	0	164363	0	225279	12921	0	182492	114442	18937	27450	22300	486438	45714	0	25535	51745	0	9381	0	0	43753	0	11392	0	0	0	138609	0
	Co-Factors	Riboflavine	6.75	377.146	pos.	0	10663	0	24300465	24731940	24818632	13415024	13883563	13480558	16426684	19499844	17783868	14358333	17779477	16387051	16885341	16792240	12543552	14834777	15015378	15233905	16480112	17835227	16957189	18142181	18232764	16502213	13372976	13908428	12275812	12879334	2109904	1793345	6206689	7218199	9615424	2197442	1732361	2355610
		FMN	12.8	457.112	pos.	0	0	0	0	0	0	0	0	0	0	0	0	0	0	0	0	0	0	0	0	0	0	0	0	0	0	0	0	0	0	0	0	0	0	0	0	0	0	0
		FMNH2	12.5	459.128	pos.	0	0	0	0	0	0	0	0	0	0	0	0	0	0	0	0	0	0	0	0	0	907	4120	0	0	0	4192	15	2318	6124	0	0	0	4516	507	3785	28	0	2357
		FAD	12.4	786.164	pos.	0	0	0	0	0	0	0	0	0	0	0	0	0	0	0	0	0	0	0	0	0	0	0	0	0	0	0	0	0	0	0	0	0	0	0	0	0	0	0
		FADH2	12.5	788.18	pos.	0	0	0	0	0	0	0	0	0	0	0	0	0	0	0	0	0	0	0	0	0	0	0	0	0	0	0	0	0	0	0	0	0	0	0	0	0	0	0
		Nicotinamide	2.4	123.055	pos.	1693146	2876863	3523864	274630588	286424858	281620211	276929734	284702999	254665396	224951222	229779363	227149446	213158839	222163114	240939269	209446677	223502241	193669678	234949474	234527967	244056321	174229520	184187164	172458053	226331109	229018982	206064022	160152135	164463424	177549670	226360760	224907484	202196959	138845831	136710074	143160116	212240458	200555071	293574948
		Nicotinate	6.95	124.039	pos.	4847383	6594457	9624349	5041420	4771072	4625005	4811485	4386380	4514469	5817604	5328026	6408751	6573470	6461939	6374015	6987262	5633451	5885089	7019120	5973202	7349976	5885488	6470334	5549699	6479148	6549512	7347796	5977626	5490668	5671507	7739633	7016760	7472431	5603412	5542453	5431470	7329788	7475386	15458862
		NAD+	13.55	664.116	pos.	0	0	0	0	0	0	0	0	0	0	0	0	0	0	0	0	0	0	0	0	0	0	0	0	0	0	0	0	0	0	0	0	14843	0	0	0	0	0	0
		NADH	12.85	666.132	pos.	0	0	0	0	0	0	0	0	0	0	0	0	0	0	0	0	0	0	0	0	0	0	0	0	0	0	0	0	0	0	0	0	0	0	0	0	0	0	0
		NADP+	14.2	744.083	pos.	0	0	6116	0	0	0	0	0	0	0	0	0	0	0	0	0	0	0	0	0	0	0	0	0	0	0	0	0	0	0	0	0	0	0	0	0	5774	0	0
		NADPH	14	746.098	pos.	0	0	0	0	0	0	0	0	0	0	0	0	0	0	0	0	5794	0	0	0	0	0	0	0	0	0	0	0	0	0	0	0	0	0	0	0	0	0	3044
		Dihydrofolate	12.7	444.163	pos.	0	0	0	0	0	0	0	0	0	0	0	0	0	197	0	0	0	0	0	0	1362	0	0	0	0	0	812	0	0	0	0	0	0	0	0	0	0	0	0
		Tetrahydrofolate	12.5	446.178	pos.	0	0	0	0	0	0	0	0	0	0	0	0	0	0	0	0	0	13775	0	0	0	0	0	0	0	0	0	0	0	0	0	0	0	0	0	0	0	0	0
		5-Methyl-THF	13.05	460.194	pos.	0	0	0	0	0	0	0	0	0	0	0	0	0	0	0	0	0	0	0	0	0	0	0	0	0	0	0	0	0	0	0	0	0	0	0	0	0	0	0
		Tetrahydrobiopterin	16.4	242.125	pos.	4884	312	3309	0	0	0	0	0	0	0	0	0	4804	0	0	0	0	0	0	0	0	112	0	0	0	0	0	4333	719	0	0	0	0	0	0	0	0	0	0
		Thiamine (+)	15.15	265.112	pos.	21057	26366	136099	52964420	54129393	54765149	32582683	30733557	30506851	59110684	60233622	56765201	46662643	44630762	45148686	57586741	64437404	67430154	51422093	47829499	49583666	70239299	77748893	69349459	53448924	56405800	51968881	65779585	61719269	68933635	48253205	32958459	29951097	60237110	57628544	60297243	29438485	26740367	19245037
		Thiamine phosphate (+)	17.8	345.078	pos.	0	0	0	0	0	0	0	0	0	0	0	0	0	0	0	0	0	0	0	0	0	12562	27005	25580	0	0	0	97599	153181	156083	0	0	0	357323	384468	402109	3896	0	0
		Pantothenate	9.7	218.103	neg.	177023	893514	67896	30858967	30711549	30672543	28275037	28584496	29109037	30645877	33384793	30412836	29862626	32115154	30682245	28958956	29368697	31248360	34271100	33829512	33870408	28937983	31851770	30254570	36611220	35893472	33710719	30920075	30297486	31510271	36786684	38286699	38997642	30488182	30447808	30704711	36629671	29075172	31661706
		Pyridoxine	6.75	170.081	pos.	2161999	1594599	1475289	1427398556	1436302351	1426356752	1287667454	1253556840	1249464995	1653610917	1779778068	1691018517	1661274359	1743053341	1654290153	1402562815	1413285655	1477087385	1541689176	1545276653	1556330470	923047036	1009414108	940662954	1415993719	1431486549	1366821600	780680949	744854388	782823241	1494500285	1511447201	1493050466	449914936	396122558	371020282	1309960322	1364701053	1214745568
	Std.	Lamivudin	3.8	230.059	pos.	3840742	7011180	8305551	9317505110	9217358931	9192805254	9127188729	9358526758	9300042143	8380905381	8100208566	8250185595	7808311628	7619065122	8098436056	7828584677	7807616831	7678899704	7716374220	7511925882	7853475403	7630647765	8007965383	7519241594	7513864038	7750121752	7413906975	7405853686	7615588622	7826347717	7868699762	7839286724	7501098970	7699582937	7742072793	7877337118	7644775136	8621037017	9541241779
		Lamivudine	3.65	228.045	neg.	0	0	0	239712208	237181688	239789614	234195981	237998448	236118659	201729592	192686949	197409191	185828753	182157914	193380777	182521046	183307837	185233259	184600806	186229574	193703433	185290225	193984522	187442816	189209968	199367643	175787970	177714472	187294453	195056169	199728364	198816675	189052229	189146676	193594645	195600606	197754444	223108396	148206018
	Normalized Peak Area (vs. Lamivudine-Std.)
									Blank Media						Media Series VS3
		Compound	RT	MIM	Mode				+Met			-Met			1d +Met			1d -Met			2d +Met			2d -Met			3d +Met			3d -Met			4d +Met			4d -Met			5d +Met			5d -Met
			[min]	[Da]					Sample_249	Sample_250	Sample_251	Sample_252	Sample_253	Sample_254	Sample_151	Sample_152	Sample_153	Sample_154	Sample_155	Sample_156	Sample_157	Sample_158	Sample_159	Sample_160	Sample_161	Sample_162	Sample_163	Sample_164	Sample_165	Sample_166	Sample_167	Sample_168	Sample_169	Sample_170	Sample_171	Sample_172	Sample_173	Sample_174	Sample_175	Sample_176	Sample_177	Sample_178	Sample_179	Sample_180
	Amino Acids	Alanine	14.15	90.055	pos.				17419.4	17727.5	18114.8	17092.9	17733	17931.1	31781.9	31920.5	31033.7	30731.6	33021.8	28799.3	60896.9	64715.8	63577.5	49727.4	49426.4	47203.4	73203.6	76060.5	79001.1	60540.9	61444	58199.1	69723.5	69205	71609	54261.4	53455.4	54005	54685.8	56426.6	57594.3	55529	54318.5	52517.8
		Arginine	14.5	175.119	pos.				618925	638637	632833	649649	610098	625090	637214	749679	761527	770368	752236	745868	755114	762800	776460	781302	775115	744974	761219	719517	791901	793907	743303	784066	719618	726252	698922	727853	683115	706852	641257	652403	638078	738787	284776	76334.3
		Asparagine	15.5	133.061	pos.				51714.2	52024.3	52606.4	49871.3	49275.1	50270.7	60135.2	62678.6	59976.5	63961.9	66408.1	61015.9	59561.8	60846.8	62414.2	66454.9	67854.5	66163.6	58093.5	63240.4	64334.4	70297.3	68023.3	65352.4	61113.8	57497.2	59071.3	65052.2	66512.2	67860.1	47119.8	47389.4	46888.7	61883.8	57276.8	57148.7
		Aspartate	14.4	132.03	neg.				125526	131516	128177	127464	125862	126093	155915	166250	157264	175249	177632	160436	172509	181261	177897	179853	178407	180139	170637	163823	164445	188317	181808	191363	174292	158408	161620	178198	183712	190401	154303	156220	148767	172030	174299	133305
		Cysteine	16.35	122.027	pos.				853.995	869.267	865.51	868.389	847.332	843.945	831.378	804.074	728.069	1050.64	1152.5	1085.74	748.966	667.112	661.037	1056.33	1132.1	1114.55	765.493	651.491	660.488	1018.41	1033.4	1048.35	678.869	584.215	579.782	964.466	1025.94	1066.47	519.641	438.938	408.294	947.672	680.935	890.759
		Glutamate	14.2	146.046	neg.				40069.1	41121.5	39108.9	38992.5	38540.2	39121.3	60090	60462.8	57370.8	59201.1	68130.6	58383.3	72222.4	75296.4	73267.7	80486.8	78777.2	76055.3	80716.2	91077.9	87463.2	88713	82986.2	91008.6	99062.3	90093.2	87372.5	84393.1	88893	92744.9	97005.5	94862.7	98057.4	85667.4	77206.2	149811
		Glutamine	14.8	147.076	pos.				487477	520597	505814	445427	424609	440715	497078	528667	522946	519575	531078	497581	393811	397893	401057	459900	481694	477281	182435	140262	140287	445808	431945	418206	96832.8	24470.8	21106.3	419833	445280	463685	130758	32143.5	13055.7	400638	395175	520107
		Glycine	14.65	76.0393	pos.				1682.74	1749.44	1686.96	1563.15	1538.2	1600.88	2387.79	2463.6	2445.08	2645.72	2736.78	2424.71	3409.51	3651.4	3605.99	3555.81	3817.2	3683.11	4760.94	5232.2	5380.6	4759.06	4701.74	4302.64	6402.42	6170.45	6288.27	4114.18	4156.49	4319.27	8680.88	9361.22	9070.71	4545.65	4310.11	5443.08
		Histidine	17.1	156.077	pos.				268773	278098	271981	266695	255692	262024	370948	402249	362649	399611	417552	376531	347453	350994	367281	418933	442578	425561	284825	284742	285502	443069	445955	425978	287895	259141	264759	420226	439971	445060	251915	242363	238152	410458	379907	289624
		Isoleucine	11.32	132.102	pos.				192537	200479	196940	168497	178252	184165	156222	171683	153241	173627	172171	162064	129817	130969	136510	156117	157911	162313	90925.4	88999.7	88063.3	168454	159401	169924	70086.4	62692.1	65289.9	156447	179449	185098	29566	19968	18434.1	170883	167837	202277
		Leucine	10.87	132.102	pos.				108521	112972	109230	103513	99371.4	102089	99735.5	120703	110052	114184	132073	118947	82906.5	83427.6	90255.5	116918	128931	119028	48624.6	49188.8	53080.2	123960	127352	110764	40090.7	36576	37188.6	130184	130213	139895	17207.4	10462.1	9422.42	122990	127041	170479
		Lysine	14.2	147.113	pos.				68805.1	72790.3	71921.6	70357.1	67526.8	69352.5	63183.5	63746	69961.4	67852.3	65632.2	75199.4	71659.5	53107.6	49803.1	52262.8	72408.3	71037.3	76641.6	28626.2	27256.3	26059.1	69361.4	80857.5	67603.9	23349.8	18782	20306.3	62490.7	71932.2	66678.2	17610.9	13173.7	16215.1	43531.6	7832.44
		Methionine	11.7	150.058	pos.				30021.4	30996.3	31223.1	1414.33	1411.55	1465.21	28379	32388.3	29329.5	2530.44	489.085	506.024	20821.6	23386.7	24685.2	1823.95	260.418	82.0926	10837.4	12898.4	12686.9	755.224	160.937	81.5068	9681.47	9469.33	10353.1	586.538	146.607	88.404	3921.73	4669.23	4563.66	396.46	138.852	555.251
		Phenylalanine	10.85	166.086	pos.				51743.1	53098.7	53657.6	46866.6	46995.6	48815.9	58441	64136	58772.1	66635.3	71748.2	62946.1	47723.9	48127.4	52901	74905.8	70297.2	73865.6	27242.8	27332.5	27109.8	75082.9	79354.1	78455.4	26126	22459.9	23922.5	78517.3	85622	84447	19409.8	16326.2	15893.6	78073.5	74968.1	139156
		Proline	13	116.071	pos.				82496.9	87978.1	87040.6	72452.7	76181.8	79847.8	118079	112732	104206	117326	113849	103195	92501.4	97353.4	99435.9	112893	115510	110406	71309.7	73132	71333.2	112871	111038	111201	64405.6	58718.7	59851.1	95825.5	99562.8	102833	61415.2	54290.3	53678	92773.4	90019.6	105788
		Serine	14.95	106.05	pos.				18998.7	19588.9	19267.7	18614.2	18502.1	19013.3	15026.1	16440	15471.3	16607	17102.3	16687.3	8755.87	8688.64	8681.31	13770.2	14906.5	14723	4061.17	3751.86	3751.03	13624.9	13454.2	13306.7	5545.41	4736.72	4639.18	13534.2	15237.2	15600.4	6341.98	5817.11	5738.9	14677	13442	17519.6
		Threonine	14.65	120.066	pos.				30883.5	31550.7	31958.8	30252.9	29993	30795.5	26260.6	28309.7	26414.2	28914	32588.5	29847.5	23579.8	24988.4	24813.3	32945.8	33911.8	33327.5	18850.9	19664	19686.7	34928.5	35647.6	34813.1	20553.7	21082.3	22023.4	34253.5	36172.4	36610.5	15347.4	16015.5	15944.9	33004.1	31650.2	30380.1
		Tryptophan	11	205.097	pos.				15239.9	16113.2	15489.7	12323.1	12766.5	12756.4	13949	16485.4	14325.9	15558.8	16792.7	14816.4	11460.2	11746.8	12498	15689.1	16757.8	16452.3	6275.29	6197.52	6475.96	17449	16732.6	16476.7	6301.33	5447.08	5565.78	16733.4	16419.1	17923.5	4010.82	3243.28	3301.86	16297	15764.6	27413.4
		Tyrosine	12.3	182.081	pos.				84388.8	85913.6	85656.4	76550.5	78230.3	83671	69233.8	75931.4	75038.7	81564.5	81375.5	80025.7	65267.3	67178.7	66958.3	83667.1	81333.1	81494.8	47986.4	53388.1	51205.3	93128.8	78458.3	82876.9	45569.7	48118	49682.4	89769.5	82200.7	84772.8	38058.2	40258.5	40233.9	96980.3	85903.3	153354
		Valine	12.3	118.086	pos.				248760	255895	254798	243209	232921	247248	285097	299557	295929	314967	326541	311212	287615	295240	303437	333127	338909	331987	263457	267033	279969	351247	325301	329728	274880	262597	266321	329549	333926	355636	252394	232084	227341	335843	278426	277509
	Amino Acid Derivatives	Acetylglycine	12.2	118.05	pos.				1.59316	4.33212	3.37371	0	0	0	0	0	0	1.75064	0	3.14038	7.07442	5.56834	0	6.69082	4.75429	0.801018	0	2.08053	4.38902	0	0	0	0.0558761	1.12171	5.11053	5.49176	0	0	1.94563	4.93604	1.31779	0.903697	2.5618	0
		Choline	15.25	104.107	pos.				1315.5	1246.51	1182.81	1296.06	1259.85	1322.62	25381.2	24318.9	25514.9	28500	30081.5	23581.5	39184.5	40927.8	39136.9	50452.5	48722.9	49545.9	29621.3	30048	30167.1	55705.4	54777.6	52963.5	38360.8	35378.7	37161.6	46704.4	47507	47260.2	32224	31792.8	31854.8	44231.9	40657.1	18761.8
		Betaine	12.3	116.072	neg.				8310.82	8347.98	8133.43	8925.91	8080.38	8408.09	406688	381761	426519	431546	412572	359892	568286	591682	553761	592901	576401	582586	531456	570823	533140	618153	626541	581709	601378	605446	662176	543627	533472	513868	481042	522875	518679	524244	492321	466446
		Aminobutyrate	13.6	102.056	neg.				7510.98	7410.34	7408.98	7315.19	7435.07	7641.72	248880	263870	252868	288152	336683	243529	385367	379443	425188	428221	403253	387588	363281	376247	387709	432014	370955	398304	472634	434444	380223	369568	383529	417584	383712	320470	312834	358521	339156	383315
		GABA	14.9	104.071	pos.				37.9132	34.0161	30.2681	29.1357	28.983	35.5588	46.4115	46.3214	42.7388	52.5085	60.7782	52.031	38.9996	48.0476	33.7568	54.0618	58.8141	69.3043	38.1581	37.2725	35.6519	86.8899	90.4564	79.2999	28.126	26.7199	28.3639	63.4476	78.7827	87.9595	37.7911	38.787	27.2215	88.4133	76.3627	214.643
		Hydroxybutyrate	8.8	103.04	neg.				135.353	149.558	127.923	114.338	104.209	117.447	189.801	196.477	140.741	142.806	176.29	165.029	167.008	171.746	259.856	182.081	240.7	198.943	143.311	143.046	71.6568	208.36	252.989	132.241	181.971	151.339	197.74	64.9975	168.155	207.691	144.763	210.005	72.1628	213.911	77.6349	177.517
		Hydroxyproline	13.45	132.066	pos.				389.894	397.965	382.108	373.526	356.737	378.186	551.443	544.81	550.483	576.932	621.281	538.478	660.106	675.249	682.468	774.809	751.346	744.939	750.767	818.739	781.228	831.662	783.149	833.262	878.097	815.95	798.005	823.306	855.649	876.228	919.539	835.431	884.074	800.043	634.565	1033.04
		Phenylpyruvate	12.35	165.055	pos.				16056.8	16429	16040.5	13949.4	14038.6	14555.5	13719	15444.3	14626.3	15560.9	16049.5	15190.2	11205.7	11161	11669	15144.5	16325.8	16471.4	5584.22	5343.79	5323.58	17780.3	16588.5	16502.3	4643.73	3968.58	3860.79	16112.6	17840.7	19784.1	2415.64	1355.15	1235.5	17181.1	17248.1	24005.2
		Creatine	13.65	132.077	pos.				49770.4	49259.7	50658.9	48807.2	47099.4	48300.5	65297.7	70677	65525.4	75744.8	77622.8	69869	66239.5	68457.4	69588.3	81337.8	82563.1	80271	57361.7	63525.4	63285.1	86943.8	82144.5	80487.8	61519.5	53935.9	59229.3	83934.4	89923.3	89537.7	59216.9	55385.2	53425.6	81062.6	74130.4	52088
		Creatinine	8.7	114.066	pos.				67457.7	69352.1	70300.3	65948.8	61402.1	61357	74860.1	79344.8	83534.2	85940.5	92977.2	81130.6	53895.4	53139.1	55800.2	74689.8	83096.1	71161.1	14148.7	10120.4	12136.2	55475.9	57459.5	70051.2	29230	10670.7	9784.33	67780.6	74035.7	76347.9	10501.2	6952.22	5964.39	82471.9	77393.6	52461.2
		Carnitine	14.75	162.112	pos.				0	0	0	0	0	0	0	0	0	0	0	0	0	0	0	0	0	0	0	0	0	0	0	0	0	0	0	0	0	0	0	0	0	0	0	0
		Spermidine	16.6	146.165	pos.				173945	182821	175292	173259	181673	177137	201612	207013	197431	213136	228255	208837	192690	183431	197779	222818	232100	213447	161146	151127	160518	229222	222142	234575	147376	139107	137624	224851	227369	228307	134899	132733	139050	219014	196987	221302
		CoA	13.05	768.122	pos.				48660.5	50863.1	49784	48649.5	47971.1	46675.8	83308.3	90803.7	82182.6	93679.7	106168	85641	90998.3	94092.2	99409.7	100208	99536	101479	90819	95473.5	94365.6	102307	100592	99696.2	103423	94427.5	96073	99847.9	97420	107186	97477.8	92794.4	91892.9	92111.9	76826.6	81763.7
		3-Methyl-2-oxobutanoate	2.45	115.04	neg.				672.149	681.12	651.882	661.987	650.085	659.672	794.616	881.461	803.825	792.33	812.34	767.374	878.167	855.847	903.041	805.307	851.695	809.525	871.222	862.706	930.317	810.406	789.887	784.836	857.362	786.991	801.402	758.731	757.236	757.085	771.093	787.702	791.204	745.499	609.748	604.883
		3-Methyl-2-oxopentanoate	2.68	129.056	neg.				0	0	0	0	0	0	0	0	0	0	0	0	0	0	0	0	0	0	0	0	0	0	0	0	0	0	0	0	0	0	0	0	0	0	0	0.575606
[truncated: 532 more rows]
[truncated: 8 more columns]

## Sheet: VS4_Data_Media
		Abs. Peak Area
									Blank Media						Media Series VS4
[truncated: 1,004 more rows]
[truncated: 8 more columns]

## Sheet: VS5_Data_Media
		Abs. Peak Area
[truncated: 1,005 more rows]
[truncated: 8 more columns]

[truncated: 6 more sheets: VS2_Data_Cells, VS3_Data_Cells, VS4_Data_Cells, VS5_Data_Cells, Results, Tabelle1]
