# Supplementary material for: Low Energy Status under Methionine Restriction Is Essentially Independent of Proliferation or Cell Contact Inhibition
Source: Cells. 2022 Feb 4;11(3):551. doi: 10.3390/cells11030551 (PMC8833905; doi:10.3390/cells11030551)
Supplement: Supplementary file 1 [file cells-11-00551-s001.zip › S2 LCMS results non-proliferative.xlsx]

## Sheet: Form
	Cancer Metabolism MS Unit: Sample Application Form									08.04.2020
	Customer:	Name:		Axel Seher				Experiment-No.:
		Mail / Tel.:		seher_a@ukw.de			Tel.: 0931/201-74841
		Research-Group:		AG Seher
		Institute:		Zahnklinik/MKG
	Scientific Background:	Aim of the Experiment:		Influence of methionine restriction on metabolism
		Target Metabolites:		Water soluble metabolites
	Samples:	Date of Sample Submission:		200127
		Sample Source:		Cell pellet + Culture Media
		Sample List:		see "Sample_List" page
		Extraction Method:		C18-SPE
		Standards:		Lamivudine
	MS Analysis:	Date of analysis:		24.02.2020
		MS-Method:		190919_WatSol_NegPos_ZIC
		Evaluation:		Automated TF				Master Method:		WatSolMet_Neg/Pos_ZIC
								Batch:		200224_WatSolMet_Neg/Pos_ZIC
		Storage File(s):		c:/Data/Axel/200224
	Organization:	Date of Result Submission:		08.04.2020
		Pricing:		3000,- € Flatrate for 1. HJ 2020
				Total: 3000,- €
		Date of Bill Submission:		not yet submitted

## Sheet: Method
		Analysis of WatSolMet in Cell Extracts, Tissue Homogenates and Medium	20.02.2020
		Based on RP18-SPE Extraction
		Metabolite Profiling in Cellular Extracts:
		-> Add 0.5 ml 10 µM Lamivudine in MeOH/CH3CN/H2O (50/30/20, v/v/v) to each cell pellet.
		-> Continue with “General further procedure”.
		Metabolite Profiling in Culture Medium:
		-> Transfer 100 µl Medium into an Eppendorf cup
		-> Add 400 µml 10 µM Lamivudine in MeOH/CH3CN (50/30, v/v) to each Eppi.
		-> Continue with “General further procedure”.
		SPE-Colums:
		-> Activate RP18 SPE-column by elution of 1 ml CH3CN.
		-> Equilibrate RP18 SPE-column by elution of 1 ml MeOH/CH3CN/H2O (50/30/20, v/v/v).
		General further procedure:
		-> mix, ultrasound, mix
		-> Centrifuge (2 min. max rpm)
		-> Transfer supernatant to equilibrated RP18 SPE-column
		(Collect eluate in Eppendorf)
		-> Evaporate eluate of RP18 SPE-column in SpeedVac.
		LC/MS-Analysis
		Tune-File: 180901_Tune_LCMS
		Instrument Method: 190919_WatSolMet_NegPos_ZIC
		Sample preparation for LC/MS-Analysis:
		-> The dry sample extracts were redissolved in:
		Cell extracts: 50 µl CH3CN/5 mM NH4OAc (25/75, v/v)
		Media samples: 500 µl CH3CN/5 mM NH4OAc (25/75, v/v)
		For LC/MS analysis, 15 µl supernatant was transferred to LC-vials.
		LC parameters:
		Mobile phase A consisted of 5 mM NH4OAc in CH3CN/H2O (5/95, v/v), and
		mobile phase B consisted of 5 mM NH4OAc in CH3CN/H2O (95/5, v/v).
		After application of 3 µl sample to the ZIC-HILIC column (at 30 °C), the LC gradient program was:
		100% solvent B for 2 min, followed by a linear decrease to 40% solvent B within 16 min,
		then maintaining 40% B for 9 min, then returning to 100% B in 1 min and
		5 min 100% solvent B for column equilibration before each injection.
		The flow rate was maintained at 200 μL/min.
		The eluent was directed to the ESI source of the QE-MS from 1.85 min to 20.0 min after sample injection.
		Scan Type: Full MS in Pos. and Neg. Mode (alternating)
		Scan Range: 69 - 1000 m/z
		Resolution: 70,000
		Microscans: 1
		AGC-Target: 3E6
		Maximum Injection Time: 200 ms
		HESI Source Parameters:
		sheath gas: 30
		auxiliary gas: 10
		sweep gas: 3
		spray voltage: 3.6 kV
		Capillary temperature: 320 °C
		S-lens RF level: 55.0
		Aux Gas Heater temperature: 120 °C
		Peaks corresponding to the calculated amino acid masses (MIM + H+ ± 2 mMU)
		were integrated using TraceFinder software (Thermo Scientific, Bremen, Germany).
		Materials:
		Ultrapure water was obtained from a Millipore water purification system (Milli-Q Merck Millipore, Darmstadt, Germany).
		HPLC–MS Solvents, LC–MS NH4OAc and lamivudine was purchased from Merck (Darmstadt, Germany).
		RP18-SPE Columns:
		The equipment used for LC/MS analysis was a
		Thermo Scientific Dionex Ultimate 3000 UHPLC system
		hyphenated with a Q Exactive mass spectrometer (QE-MS) equipped with a HESI probe
		(Thermo Scientific, Bremen, Germany).
		Particle Filter: Javelin Filter for 2.1 mm ID (Thermo Scientific, Bremen, Germany)
		UPLC-precolumn: SeQuant ZIC-HILIC column (5 μm particles, 20 × 2 mm) (Merck, Darmstadt, Germany)
		UPLC-column: SeQuant ZIC-HILIC column (3.5 μm particles, 100 × 2.1 mm) (Merck, Darmstadt, Germany)

## Sheet: Sample_Lists
	Series	Axel-#	Cellline	Name	Treatment	MS-#		Series	Axel-#	Cellline	Name	Treatment	MS-#		Series	Axel-#	Cellline	Name	Treatment	MS-#		Series	Axel-#	Cellline	Name	Treatment	MS-#
	VS1	Sample1	L929	M1	d1 Met+:	001		VS2	Sample1	L929	M1	d1 Met+:	061		VS3	Sample1	L929	M1	d1 Met+:	121		VS4	Sample1	L929	M1	d1 Met+:	181
	VS1	Sample2	L929	M2		002		VS2	Sample2	L929	M2		062		VS3	Sample2	L929	M2		122		VS4	Sample2	L929	M2		182
	VS1	Sample3	L929	M3		003		VS2	Sample3	L929	M3		063		VS3	Sample3	L929	M3		123		VS4	Sample3	L929	M3		183
	VS1	Sample4	L929	M4	d1 Met-:	004		VS2	Sample4	L929	M4	d1 Met-:	064		VS3	Sample4	L929	M4	d1 Met-:	124		VS4	Sample4	L929	M4	d1 Met-:	184
	VS1	Sample5	L929	M5		005		VS2	Sample5	L929	M5		065		VS3	Sample5	L929	M5		125		VS4	Sample5	L929	M5		185
	VS1	Sample6	L929	M6		006		VS2	Sample6	L929	M6		066		VS3	Sample6	L929	M6		126		VS4	Sample6	L929	M6		186
	VS1	Sample7	L929	M7	d2 Met+:	007		VS2	Sample7	L929	M7	d2 Met+:	067		VS3	Sample7	L929	M7	d2 Met+:	127		VS4	Sample7	L929	M7	d2 Met+:	187
	VS1	Sample8	L929	M8		008		VS2	Sample8	L929	M8		068		VS3	Sample8	L929	M8		128		VS4	Sample8	L929	M8		188
	VS1	Sample9	L929	M9		009		VS2	Sample9	L929	M9		069		VS3	Sample9	L929	M9		129		VS4	Sample9	L929	M9		189
	VS1	Sample10	L929	M10	d2 Met-:	010		VS2	Sample10	L929	M10	d2 Met-:	070		VS3	Sample10	L929	M10	d2 Met-:	130		VS4	Sample10	L929	M10	d2 Met-:	190
	VS1	Sample11	L929	M11		011		VS2	Sample11	L929	M11		071		VS3	Sample11	L929	M11		131		VS4	Sample11	L929	M11		191
	VS1	Sample12	L929	M12		012		VS2	Sample12	L929	M12		072		VS3	Sample12	L929	M12		132		VS4	Sample12	L929	M12		192
	VS1	Sample13	L929	M13	d3 Met+:	013		VS2	Sample13	L929	M13	d3 Met+:	073		VS3	Sample13	L929	M13	d3 Met+:	133		VS4	Sample13	L929	M13	d3 Met+:	193
	VS1	Sample14	L929	M14		014		VS2	Sample14	L929	M14		074		VS3	Sample14	L929	M14		134		VS4	Sample14	L929	M14		194
	VS1	Sample15	L929	M15		015		VS2	Sample15	L929	M15		075		VS3	Sample15	L929	M15		135		VS4	Sample15	L929	M15		195
	VS1	Sample16	L929	M16	d3 Met-:	016		VS2	Sample16	L929	M16	d3 Met-:	076		VS3	Sample16	L929	M16	d3 Met-:	136		VS4	Sample16	L929	M16	d3 Met-:	196
	VS1	Sample17	L929	M17		017		VS2	Sample17	L929	M17		077		VS3	Sample17	L929	M17		137		VS4	Sample17	L929	M17		197
	VS1	Sample18	L929	M18		018		VS2	Sample18	L929	M18		078		VS3	Sample18	L929	M18		138		VS4	Sample18	L929	M18		198
	VS1	Sample19	L929	M19	d4 Met+:	019		VS2	Sample19	L929	M19	d4 Met+:	079		VS3	Sample19	L929	M19	d4 Met+:	139		VS4	Sample19	L929	M19	d4 Met+:	199
	VS1	Sample20	L929	M20		020		VS2	Sample20	L929	M20		080		VS3	Sample20	L929	M20		140		VS4	Sample20	L929	M20		200
	VS1	Sample21	L929	M21		021		VS2	Sample21	L929	M21		081		VS3	Sample21	L929	M21		141		VS4	Sample21	L929	M21		201
	VS1	Sample22	L929	M22	d4 Met-:	022		VS2	Sample22	L929	M22	d4 Met-:	082		VS3	Sample22	L929	M22	d4 Met-:	142		VS4	Sample22	L929	M22	d4 Met-:	202
	VS1	Sample23	L929	M23		023		VS2	Sample23	L929	M23		083		VS3	Sample23	L929	M23		143		VS4	Sample23	L929	M23		203
	VS1	Sample24	L929	M24		024		VS2	Sample24	L929	M24		084		VS3	Sample24	entfällt			144		VS4	Sample24	L929	M24		204
	VS1	Sample25	L929	M25	d5 Met+:	025		VS2	Sample25	L929	M25	d5 Met+:	085		VS3	Sample25	L929	M25	d5 Met+:	145		VS4	Sample25	L929	M25	d5 Met+:	205
	VS1	Sample26	L929	M26		026		VS2	Sample26	L929	M26		086		VS3	Sample26	L929	M26		146		VS4	Sample26	L929	M26		206
	VS1	Sample27	L929	M27		027		VS2	Sample27	L929	M27		087		VS3	Sample27	L929	M27		147		VS4	Sample27	L929	M27		207
	VS1	Sample28	L929	M28	d5 Met-:	028		VS2	Sample28	L929	M28	d5 Met-:	088		VS3	Sample28	L929	M28	d5 Met-:	148		VS4	Sample28	L929	M28	d5 Met-:	208
	VS1	Sample29	L929	M29		029		VS2	Sample29	L929	M29		089		VS3	Sample29	L929	M29		149		VS4	Sample29	L929	M29		209
	VS1	Sample30	L929	M30		030		VS2	Sample30	L929	M30		090		VS3	Sample30	L929	M30		150		VS4	Sample30	L929	M30		210
	VS1	Sample31	L929	P1	d1 Met+:	031		VS2	Sample31	L929	P1	d1 Met+:	091		VS3	Sample31	L929	P1	d1 Met+:	151		VS4	Sample31	L929	P1	d1 Met+:	211
	VS1	Sample32	L929	P2		032		VS2	Sample32	L929	P2		092		VS3	Sample32	L929	P2		152		VS4	Sample32	L929	P2		212
	VS1	Sample33	L929	P3		033		VS2	Sample33	L929	P3		093		VS3	Sample33	L929	P3		153		VS4	Sample33	L929	P3		213
	VS1	Sample34	L929	P4	d1 Met-:	034		VS2	Sample34	L929	P4	d1 Met-:	094		VS3	Sample34	L929	P4	d1 Met-:	154		VS4	Sample34	L929	P4	d1 Met-:	214
	VS1	Sample35	L929	P5		035		VS2	Sample35	L929	P5		095		VS3	Sample35	L929	P5		155		VS4	Sample35	L929	P5		215
	VS1	Sample36	L929	P6		036		VS2	Sample36	L929	P6		096		VS3	Sample36	L929	P6		156		VS4	Sample36	L929	P6		216
	VS1	Sample37	L929	P7	d2 Met+:	037		VS2	Sample37	L929	P7	d2 Met+:	097		VS3	Sample37	L929	P7	d2 Met+:	157		VS4	Sample37	L929	P7	d2 Met+:	217
	VS1	Sample38	L929	P8		038		VS2	Sample38	L929	P8		098		VS3	Sample38	L929	P8		158		VS4	Sample38	L929	P8		218
	VS1	Sample39	L929	P9		039		VS2	Sample39	L929	P9		099		VS3	Sample39	L929	P9		159		VS4	Sample39	L929	P9		219
	VS1	Sample40	L929	P10	d2 Met-:	040		VS2	Sample40	L929	P10	d2 Met-:	100		VS3	Sample40	L929	P10	d2 Met-:	160		VS4	Sample40	L929	P10	d2 Met-:	220
	VS1	Sample41	L929	P11		041		VS2	Sample41	L929	P11		101		VS3	Sample41	L929	P11		161		VS4	Sample41	L929	P11		221
	VS1	Sample42	L929	P12		042		VS2	Sample42	L929	P12		102		VS3	Sample42	L929	P12		162		VS4	Sample42	L929	P12		222
	VS1	Sample43	L929	P13	d3 Met+:	043		VS2	Sample43	L929	P13	d3 Met+:	103		VS3	Sample43	L929	P13	d3 Met+:	163		VS4	Sample43	L929	P13	d3 Met+:	223
	VS1	Sample44	L929	P14		044		VS2	Sample44	L929	P14		104		VS3	Sample44	L929	P14		164		VS4	Sample44	L929	P14		224
	VS1	Sample45	L929	P15		045		VS2	Sample45	L929	P15		105		VS3	Sample45	L929	P15		165		VS4	Sample45	L929	P15		225
	VS1	Sample46	L929	P16	d3 Met-:	046		VS2	Sample46	L929	P16	d3 Met-:	106		VS3	Sample46	L929	P16	d3 Met-:	166		VS4	Sample46	L929	P16	d3 Met-:	226
	VS1	Sample47	L929	P17		047		VS2	Sample47	L929	P17		107		VS3	Sample47	L929	P17		167		VS4	Sample47	L929	P17		227
	VS1	Sample48	L929	P18		048		VS2	Sample48	L929	P18		108		VS3	Sample48	L929	P18		168		VS4	Sample48	L929	P18		228
	VS1	Sample49	L929	P19	d4 Met+:	049		VS2	Sample49	L929	P19	d4 Met+:	109		VS3	Sample49	L929	P19	d4 Met+:	169		VS4	Sample49	L929	P19	d4 Met+:	229
	VS1	Sample50	L929	P20		050		VS2	Sample50	L929	P20		110		VS3	Sample50	L929	P20		170		VS4	Sample50	L929	P20		230
	VS1	Sample51	L929	P21		051		VS2	Sample51	L929	P21		111		VS3	Sample51	L929	P21		171		VS4	Sample51	L929	P21		231
	VS1	Sample52	L929	P22	d4 Met-:	052		VS2	Sample52	L929	P22	d4 Met-:	112		VS3	Sample52	L929	P22	d4 Met-:	172		VS4	Sample52	L929	P22	d4 Met-:	232
	VS1	Sample53	L929	P23		053		VS2	Sample53	L929	P23		113		VS3	Sample53	L929	P23		173		VS4	Sample53	L929	P23		233
	VS1	Sample54	L929	P24		054		VS2	Sample54	L929	P24		114		VS3	Sample54	entfällt			174		VS4	Sample54	L929	P24		234
	VS1	Sample55	L929	P25	d5 Met+:	055		VS2	Sample55	L929	P25	d5 Met+:	115		VS3	Sample55	L929	P25	d5 Met+:	175		VS4	Sample55	L929	P25	d5 Met+:	235
	VS1	Sample56	L929	P26		056		VS2	Sample56	L929	P26		116		VS3	Sample56	L929	P26		176		VS4	Sample56	L929	P26		236
	VS1	Sample57	L929	P27		057		VS2	Sample57	L929	P27		117		VS3	Sample57	L929	P27		177		VS4	Sample57	L929	P27		237
	VS1	Sample58	L929	P28	d5 Met-:	058		VS2	Sample58	L929	P28	d5 Met-:	118		VS3	Sample58	L929	P28	d5 Met-:	178		VS4	Sample58	L929	P28	d5 Met-:	238
	VS1	Sample59	L929	P29		059		VS2	Sample59	L929	P29		119		VS3	Sample59	L929	P29		179		VS4	Sample59	L929	P29		239
	VS1	Sample60	L929	P30		060		VS2	Sample60	L929	P30		120		VS3	Sample60	L929	P30		180		VS4	Sample60	L929	P30		240

## Sheet: VS1_Data_Media
		Abs. Peak Area
									Blank Media						Media Series VS1
		Compound	RT	MIM	Mode	Blanks			+Met			-Met			1d +Met			1d -Met			2d +Met			2d -Met			3d +Met			3d -Met			4d +Met			4d -Met			5d +Met			5d -Met
			[min]	[Da]		Blank_01	Blank_02	Blank_03	Sample_241	Sample_242	Sample_243	Sample_244	Sample_245	Sample_246	Sample_01	Sample_02	Sample_03	Sample_04	Sample_05	Sample_06	Sample_07	Sample_08	Sample_09	Sample_10	Sample_11	Sample_12	Sample_13	Sample_14	Sample_15	Sample_16	Sample_17	Sample_18	Sample_19	Sample_20	Sample_21	Sample_22	Sample_23	Sample_24	Sample_25	Sample_26	Sample_27	Sample_28	Sample_29	Sample_30
		3-Hydroxykynurenine	11.95	223.072	neg.	3237	4252	10537	0	0	0	0	0	0	0	0	0	0	0	0	0	0	0	5720	0	0	24	0	10675	0	0	0	0	0	0	0	0	8151	7909	0	0	0	0	0
		3-Methyl-2-oxobutanoate	2.45	115.04	neg.	1832146	1148545	1404229	13331215	13414005	13787386	5792153	5017464	5438660	108613225	166746448	176698708	271834253	259025094	248817248	177629381	182233040	176960911	299144527	296609535	321410763	192686609	187624508	193585595	298946874	301608329	299856535	39702942	13727064	20588444	339201121	346566582	325358150	37343651	11493313	8004566	324148700	351060133	317521120
		3-Methyl-2-oxopentanoate	2.68	129.056	neg.	4343880	3949841	4705748	162374748	163501296	154886078	59299814	58278958	62962850	1602887554	3583643008	3949011495	5021302736	4404885156	4155289267	4098692259	3996401693	4482339948	3869740411	3631126882	4614857321	3406074508	3604475877	3663212092	4082360295	4196479877	3843492783	1195850676	959262709	1146935574	4563874831	4367802376	3570037054	809123098	561510101	494572877	3300084606	3955025969	3143727176
		3-Phosphoglycerate	16.7	184.986	neg.	9994645	6048239	3446457	5179805	3085216	2115899	1760809	1597864	1203467	27045232	23800542	64286918	30141103	30093865	24744542	26051743	25039573	23377228	20732048	18854426	23383041	25409807	25667584	23887599	24270180	18934352	17727836	28048483	26025557	25450671	20146312	18040500	16735517	24692357	27049309	28038252	50945913	23190283	19364120
		4-Methyl-2-oxopentanoate	2.18	129.056	neg.	2757564	2083121	2342136	163767243	175400468	179008904	74613193	69795151	73484048	3816919705	1995269790	1914552001	2486562628	3196739347	2891234441	2659054338	2810662183	2436120377	3812889482	3977730497	3178281764	2505489749	2464973930	2404912574	2893489484	2893495609	2905160207	1300543185	888929589	1012659312	3107860867	3452292052	4214965120	855243872	581922419	479372261	3982034505	3115676148	4177762334
		5-Hydroxytryptophane	10.95	221.092	pos.	12236	8165	3094	15213	0	22973	781570	648586	694572	557903	179604	6138390	243710	322330	462424	349907	219634	359286	832707	827506	771936	442379	449667	448603	851744	877906	860985	470989	376864	365291	1191872	1232543	1048248	414160	317877	332476	1748682	977586	941542
		5-Hydroxytryptophane	11.8	219.078	neg.	0	0	0	12799	0	7035	842353	797085	787029	134704	93374	167135	379537	401561	472377	129811	123516	132553	616900	743346	795865	155678	111423	108232	755334	878250	866441	118948	37397	77113	763512	884882	879133	92823	58758	77764	740447	697369	701012
		5-Methyl-THF	13.05	460.194	pos.	0	0	0	0	0	0	0	0	0	0	0	0	0	0	0	0	0	0	0	0	0	0	0	0	0	0	0	0	0	0	0	0	0	0	0	0	0	0	0
		6-Phosphogluconate	17.2	277.032	pos.	0	16735	3121	9525	0	0	0	0	0	3892	0	0	0	0	0	0	0	0	0	0	0	0	0	3429	0	3420	0	0	0	0	0	0	0	0	0	0	19753	0	2258
		6-Phosphogluconate	17.05	275.017	neg.	102110	49384	0	0	0	10089	22318	0	0	558300	238534	1153979	241386	231387	164547	88203	59865	33377	72290	43633	116121	23463	41477	75074	64488	43046	33188	50203	0	15285	0	20817	12105	12844	0	48195	3350428	77762	56246
		Acetoacetate	14.6	103.039	pos.	0	0	17	0	33307	20111	21436	45653	43861	0	0	187719	52391	22857	24423	0	20444	13111	16193	24599	26725	7736	15591	32140	12601	19363	45415	34118	27137	12933	31046	38839	48593	17763	0	11009	28838	15629	44903
		Acetoacetate	12.75	101.024	neg.	2657447	1621061	1063918	80638695	81691670	80774972	74368224	75209339	75788024	122599537	115903342	120694244	125062188	128995044	117657812	115718613	115618036	123393982	142517768	143423941	143050220	141288273	142076656	138144425	149946963	153521333	152048155	150004888	136703940	138922283	165533810	167515030	165648415	127658707	124759836	120891395	152106419	147726007	149991711
		Acetylglycine	12.2	118.05	pos.	11204	24432	25838	1162439	1596901	1928747	1107501	1618520	1299927	914375	850640	1193991	1005887	590858	929429	857798	1011461	769612	1032075	1146391	1204671	934766	880489	755077	1143169	1127465	1107166	905749	777290	1049420	997127	670173	1439172	1015367	1018023	1253147	1300076	1051462	1298105
		Aconitate	8.35	175.024	pos.	0	0	0	552005	508814	570891	632853	629457	671778	1191362	1936410	1550614	1887790	1690507	1423898	1261999	1221522	1218535	1260848	1239195	1087692	1101760	953409	914072	1149571	1118798	1188673	909405	919439	929576	1350023	1372216	1507947	852904	1026269	996217	1707491	1457668	1543674
		Aconitate	11.75	173.009	neg.	118813	358451	106675	9830185	9998389	9808377	7859713	7814784	7694218	21542946	18743008	55826597	23867109	26130692	25087657	50879419	52062917	54194089	50122721	49588041	52678999	114940653	118298110	109405347	69623532	69207364	69399506	218494255	192678856	200697462	89027167	90369454	87200018	294691453	311403828	314137185	93007190	81066559	88861683
		Adenin	5.45	136.062	pos.	5400669	6723949	8539751	16870523	16430730	16407240	10787549	10814620	10594302	60226215	42113976	66216117	20696320	209260968	16243610	53533017	66805589	54247291	14031745	13746258	42404169	66564508	53937639	61848073	21263888	26427143	28760252	72891260	70040697	99299121	167733445	172638650	238960380	91027401	80578205	84060020	485488174	357260839	368097315
		Adenin	4.4	134.047	neg.	633467	811198	989086	3548776	3319949	3563863	1872634	1951830	2129666	7771257	7845588	12481442	3514217	41439581	2498570	9764274	11730731	10018305	1948408	1862115	7899777	13645144	11011296	12899099	3763039	4797479	5235406	16113066	14794913	22020232	34493639	36954669	50996407	19716897	17463378	18582736	110107900	79845893	83714454
		Adenosin	6.45	268.104	pos.	883938	1177353	1108507	8035125	8417697	8475378	2883002	3199997	3217811	4267966	3174904	25243718	2321302	3592082	1758493	2331955	4308286	3440441	4223566	4990021	6485875	4315041	3829948	3431624	7678790	7214230	11243679	3954229	3296122	4168678	12814589	9399594	12699863	4393178	4095112	4016107	22533049	11813111	14469575
		Adenosin	6	266.089	neg.	0	0	0	0	0	0	0	0	0	0	0	0	0	0	0	0	0	0	0	0	0	0	0	0	0	0	0	0	0	2115	0	0	0	0	0	0	0	0	0
		ADP	16.55	428.037	pos.	35568	6930771	1173376	1104690	564264	331458	383430	287592	323357	4493264	2531560	5648768	1905266	5092621	1481923	901708	1041349	612735	387420	357671	1302048	622010	288280	201528	305460	216227	183273	1119080	121562	122056	70159	77260	45848	68852	98354	293740	152935094	12026165	3445132
		ADP	16.65	426.022	neg.	1104612	362551	148799	394729	33808	52695	52156	35019	44892	3874946	1514149	4267080	1040574	3655793	831673	368323	284723	90659	77807	70601	688387	117377	0	57728	83163	56688	81443	284416	36503	25200	0	9628	16368	25207	22129	55966	134220012	11308410	2180589
		a-Ketoglutarate	13.15	145.014	neg.	301145	237147	233383	82409129	79042756	83444539	43069987	42882183	41768861	75678876	74055053	94608638	73586561	85048319	82683577	209304197	216231955	226674813	157097630	154800329	154529880	428055070	424933633	415122472	245299586	226585938	236387296	562661545	551970641	560398339	372135701	372865651	377150946	587095769	559190128	545513735	406508124	424712489	422511189
		Alanine	14.15	90.055	pos.	12548229	63182857	27033046	689083606	706352507	688537705	733472610	726528840	740068321	455482847	458712111	315149628	465472022	465865393	472984305	748315180	804308866	790136547	590171514	568861027	573393584	581217663	611550717	614597623	634976633	645059493	631353954	310729795	317255593	318239626	719105007	731530958	739047967	298815113	218850746	187776579	745975108	805587871	822005711
		Alanine	13.8	88.0404	neg.	2645360	2483278	1829305	113852472	116527571	115882448	131726005	136554745	132845063	62870470	63796246	102971304	75204044	75454518	70588240	83255349	84222117	84922322	104837969	105138831	105346404	62743902	61547987	57995691	121239222	128545421	125624385	32412163	27075173	27229053	144927182	158912985	155493683	31520516	21670109	18291304	163075108	151819567	164975593
		Aminobutyrate	14.9	104.071	pos.	9649245	6825508	6309728	35381005	38113005	36767999	22428714	23081242	23790347	110915914	114587359	91318789	115194862	120446962	113588180	307750805	320589554	333112982	215413618	206301441	211880301	414292648	417934991	390488523	251566067	260487416	252084446	393445932	401262994	391772038	290795290	283894119	283173873	409788216	418492664	409222179	233130824	272137729	279994479
		Aminobutyrate	13.6	102.056	neg.	142626	97431	93713	6466057	6450203	6265122	6257870	6355855	6442090	4584221	4760112	2087581	5058234	4852145	4675232	5694114	5769406	6203096	5889241	6064055	5705701	6425987	7241085	6698643	6663682	6226113	6202821	6595001	6233786	6462012	6299129	6604329	6547368	6695814	7130643	6951968	5948268	5716723	5595460
		AMP	16.3	348.07	pos.	5895414	55775104	17480243	5323854	4897831	4575718	3037799	2685746	2577897	31897512	22678508	28116248	14372140	16935844	10818745	10880135	10062005	8187011	6532079	5479949	6251751	5888063	5489626	5099713	3787842	3594628	3119671	3927018	3151258	3614725	2910716	1952368	2412536	1944090	2118272	2117249	103289711	8954632	5221314
		AMP	13.75	346.056	neg.	901808	344924	111724	221663	132910	171673	34295	36572	25298	451659	155441	4133677	105049	830090	29254	44929	97823	0	23657	27458	185880	28242	0	0	0	35095	33802	71260	0	35015	24267	8231	43263	8952	0	28198	24165129	208849	44751
		Arginine	14.5	175.119	pos.	3303679273	1006956520	74141893	4892565282	3707202777	3546451128	3480350543	2409633466	2254388681	34070319	1684044498	1399640740	2034002253	2607756327	3011758869	3282625361	3534720870	3644572539	3586259252	3579283406	3606037530	3685012625	4012814278	4115434403	4035525046	3806764598	3859830196	3583780081	4153394667	4109862974	4226270729	3866854252	3915710764	3766868411	3966960176	3991988831	3811767813	3863703870	3949172458
		ArgSucc	14.85	291.13	pos.	32709	2448953	27658	5112891	6162771	6038540	3188332	3174869	3249935	1586123	1753656	847071	1365227	1239902	1348975	2724697	2907208	3008252	1649630	1597002	1705089	4078136	3948880	3720648	1835152	1599419	1511074	4120216	4743556	4412047	1935029	1885227	2156589	5010471	5309270	5263798	1890839	2007114	2408941
		Asparagine	14.5	133.061	pos.	20780543	30133934	4122189	790460910	819017082	802536767	395612405	380859077	389323430	569648042	602631685	380652650	627659634	639846011	628068876	777257105	851836829	863978849	682191998	694212489	685073758	695393677	738504985	715452599	678486794	692270623	665882325	487700284	473330499	485629889	672839497	685020882	698864640	365206167	337394459	331300032	553417510	653646549	677897758
		Asparagine	14.7	131.046	neg.	441308	289578	116751	180157051	187183776	184495994	87676344	87234135	86641445	165658701	168961759	148421686	194647770	193053801	185139875	135077850	128753760	135630170	197354121	203537472	200606320	111350724	108243684	101950074	192402469	202667151	192461677	80539891	67487461	70882075	190792272	204081461	200516381	62251493	51993227	50878708	153785593	167965070	176063325
		Aspartate	13.9	134.045	pos.	4598266	27732056	3148881	203962118	212630185	212759701	214947494	212352091	216829046	114651062	119170752	74502445	139000972	143623264	139179637	180148804	196797246	199632434	157900553	155084260	154547936	218842556	229793693	236742623	156874570	160186837	152683344	221226737	227406969	239800621	153362426	157506297	152568031	183885518	209792220	212210651	232383250	125786026	131282246
		Aspartate	14.4	132.03	neg.	10565599	7538269	5651493	1081255257	1074937268	1057311617	1085564317	1091935274	1074704634	734302234	726465123	436455601	750342687	774416233	756389524	717186764	725450273	738829297	844905876	848315318	834937062	730394217	727705405	701889607	831961534	853715285	828405170	642281221	612931227	627947491	802454616	812930899	803999539	583646780	580591942	570006697	852253710	684298601	696418113
		ATP	16.65	508.003	pos.	0	3082452	346222	726293	262662	115764	68056	80400	48279	4628121	1874193	1584879	768779	1895872	835553	460805	267814	196582	34779	65253	192805	67201	31590	25344	27906	13968	13993	10279	20243	4109	0	2918	0	0	7679	0	47894812	7084783	2305565
		ATP	16.85	505.988	neg.	22869	21349	0	57057	41562	11741	0	8754	9518	684739	156795	172447	110743	208569	113812	34288	33288	13270	34789	0	39163	28440	0	11206	0	10133	0	0	0	0	0	0	0	0	0	0	35118050	2900067	457776
		Betaine	12.3	116.072	neg.	1249331	1285322	1056575	303097444	311217846	314172564	318943937	322011667	314894329	103728502	90813442	120300344	109979020	115964134	110411914	44028752	37764931	40742234	122681949	127837209	127405320	17004777	13715784	12344841	126264427	134246600	129492360	9841333	3620282	2459124	127109831	136402334	132564332	11799979	3710226	2443218	126614642	115766545	121207912
		cAMP	13.3	330.06	pos.	0	11369	2025	0	151	794	0	133	28	0	0	0	0	0	1257	295	280	32	397	188	183	0	1118	150	1461	105	0	0	776	1063	352	4245	43	35	4214	2877	0	0	170
		cAMP	9.95	330.06	neg.	0	0	0	0	0	0	0	0	0	0	0	0	0	0	0	0	0	0	0	0	0	0	0	0	0	0	0	0	0	0	0	0	0	0	0	0	0	0	0
		Carbamoylaspartate	12.6	177.051	pos.	0	0	0	7157	6918	0	0	0	0	264819	433060	293355	518782	276286	132011	36492	10885	8425	0	13846	0	0	0	0	0	0	0	6304	0	0	0	0	0	0	0	0	9598	7244	5065
		Carbamoylaspartate	13.55	175.036	neg.	25404	51070	42772	491447	341772	570841	305379	422554	376959	1750618	1676218	281073	1890289	1777716	1661126	4166840	4947068	6198899	2528191	2851920	2640476	5675086	6048245	5845481	2524647	2276102	2552382	6301458	7322584	6694496	1995863	1992368	1939924	7083072	7051807	7689202	1437799	1227376	1144094
		Carbamoylphosphate	12.5	141.99	pos.	0	0	0	0	0	0	0	0	0	0	0	0	0	0	0	0	0	0	0	0	0	0	0	0	0	0	0	0	0	0	0	0	0	0	0	0	0	0	0
		Carbamoylphosphate	12	139.975	neg.	57906	168792	31638	686925	898659	803424	788102	920960	934307	484480	377816	204115	330366	536714	443274	611642	457730	586264	647186	578640	607016	649643	606637	562420	612990	569701	638147	684011	624533	745684	797771	593931	672598	531330	543589	531775	714931	911954	635907
		Carnitine	14.75	162.112	pos.	2266412	4841663	2256931	616540263	639869038	651434530	675194849	676210271	705274433	505532154	480426044	1968322040	611258616	598944485	538305198	468130551	426514262	432942287	574922094	614708053	615805951	418684291	428450812	376733123	640601622	637834677	603455090	415083071	377791627	381071888	645304452	689493671	654266163	458098520	439782131	441596569	628538633	591057170	651801525
		CDP	16.7	404.025	pos.	0	28822	0	17160	3295	7313	0	14229	9816	21635	10931	0	3697	13703	0	7296	0	0	0	0	0	0	0	0	0	0	0	4700	0	0	0	0	0	0	0	0	13796810	224110	39021
		CDP	17.1	402.011	neg.	0	9448	0	7428	0	10505	0	0	0	30782	0	0	0	0	0	0	0	0	0	0	0	11451	0	0	0	0	0	0	0	0	0	11645	0	0	0	0	8718872	63420	0
		cGMP	12.15	346.055	pos.	0	0	0	0	0	0	0	0	0	0	0	0	4861	1785	502	578	0	0	0	0	0	0	0	0	0	0	0	0	0	0	0	0	0	0	0	0	0	0	0
		cGMP	12.15	344.04	neg.	0	0	0	0	0	0	0	0	0	0	19612	23924	142760	0	0	0	0	0	0	0	0	0	0	0	0	0	0	0	0	0	0	0	0	0	0	0	0	0	0
		Choline	15.25	104.107	pos.	11811442	72287605	10820060	696547343	696203430	713282942	932199536	988673659	958623204	316529131	288156049	206557835	346587505	351947348	349669596	83736342	67807999	59314446	252561715	251795011	292359244	44686914	34334735	25113462	275197048	265631188	264467829	64560132	51389959	42144357	316645883	317113318	305492226	74012326	49672550	48649322	409031566	352060228	415877140
		Citrate	13.95	191.02	neg.	422523716	435593968	376308348	1381824915	1238170648	1137133324	1079606312	1009729908	962765703	1659542721	1460500597	1761538752	1446460832	1361886419	1300150388	1275977145	1235397345	1186402942	1152003963	1086861365	1076914997	1168596460	1242970526	1244631578	1195398823	1131483390	1135844360	1485691212	1571869593	1704373113	1457523964	1388149135	1291025962	1719387143	2076983984	2363247472	2057719811	1737580009	1638643585
		Citrulline	15.25	176.103	pos.	7666935	7491784	5549820	416046130	442107789	433081675	433983906	433910211	433525056	171488632	180457438	262136171	181902745	182720810	176026069	168438843	168716881	173370321	159891661	161401293	159975966	64805721	65028386	58690752	131821564	132802091	129921724	26507484	23571178	19781712	120881532	121734961	124149718	31501815	13556315	10235227	89449581	121531001	124463868
		Citrulline	14.6	174.088	neg.	0	0	0	6852889	7139173	7468276	8015481	7926966	7788616	3190648	3191820	8995964	3601410	3343525	3331484	1939699	1750991	1875519	2982675	2860023	3112282	353944	465092	401631	2389796	2295241	2451039	65173	40702	0	1956776	2399830	2221529	118862	0	0	1749441	1970810	2157532
		CMP	13.75	324.059	pos.	0	253824	14365	13557	43840	0	0	0	0	0	15209	63650	0	0	0	0	0	18223	0	0	0	14443	0	0	14910	0	0	36435	0	4855	0	44871	15032	0	27147	19516	4421429	37511	9082
		CMP	14.1	322.045	neg.	0	0	0	0	0	0	0	0	0	0	0	361536	0	0	0	0	0	0	0	0	11520	0	0	0	0	0	10950	0	0	0	0	0	0	0	0	0	2857500	0	9397
		CoA	13.05	768.122	pos.	0	7506	0	0	0	0	0	0	0	0	0	0	0	0	0	0	0	0	0	0	0	0	0	0	7126	0	0	0	0	0	0	0	0	0	0	0	0	0	0
		Creatine	13.65	132.077	pos.	8316412	14258037	11710561	2311472108	2387695693	2445898605	2466759551	2496483572	2477699106	2312145712	2305200003	1793787089	2327388610	2282085404	2230052246	1719621545	1688463455	1692771382	2180839513	2229080516	2086524855	1517702162	1413810318	1432496911	2211207715	2234863557	2168708016	1386980004	1323562305	1285839837	2349072727	2414920190	2427777380	1450315676	1323671987	1356512209	2312791743	2300400685	2371112770
		Creatine	13.65	130.062	neg.	0	0	0	3385040	3488545	3563620	3662859	3663253	3684138	3415581	3237218	12049835	3227822	3392448	2851018	1848772	1728495	1817102	2975015	3035376	3033813	1631686	1415275	1357411	3535823	3696152	3629608	1331584	1123005	1194247	3957697	4039439	4038285	1397796	1285545	1302710	3934263	3593270	3833894
		Creatinine	8.7	114.066	pos.	1773285	17820079	10043805	1769077296	1978810651	1979058868	1930523721	1946752017	1952194677	1759314937	1154873472	1471088465	1274998985	1501808410	1270403165	1407924098	1397969265	1513379398	1793920441	1825198983	1743979927	1698208590	1674160513	1664175889	1711330182	1703103396	1781942147	2139297230	1655867836	1741758540	1727836640	2012438636	1872645649	1877453692	1995276518	1960167635	1908056700	1606773492	1934638953
		Creatinine	8.7	112.052	neg.	494870	869301	718848	65403498	68552471	67612182	67237347	67280571	68524187	48290720	55429563	73197109	61657565	60822766	55349744	56384681	58635720	60416212	65649174	66371064	68524268	67144262	65366235	64708836	66810708	67730660	67117823	75445089	65284254	68947932	67086791	72554933	68323914	72810407	72638775	73747394	66042979	58161418	64676262
		CTP	16.45	483.992	pos.	0	5822	0	0	0	0	0	0	0	3549	8910	9128	0	7200	0	0	0	0	0	0	0	0	0	0	0	0	0	0	0	0	0	0	0	0	0	0	3293692	59474	1195
		CTP	17.45	481.977	neg.	0	0	0	0	0	0	0	0	9512	0	0	0	0	0	0	0	0	0	0	0	0	0	0	0	0	0	0	0	0	0	0	0	0	0	0	0	2262822	11368	0
		Cystathionine	17.7	223.075	pos.	1413317	385456	211502	18640360	20226267	19722468	20066613	20441733	20269583	28326633	27253871	15062025	20709925	19091108	17489697	17101185	15793821	15062671	14151304	14020120	13233955	12961126	12975319	12199386	11631778	11313234	10543935	10274310	10416673	10453840	9991311	10198314	9990649	9774008	9591728	9528740	24321437	10902075	9602766
		Cystathionine	17.45	221.06	neg.	0	0	0	593065	740991	758871	693929	700807	830062	522525	584363	336909	288888	286135	366725	204380	206820	185065	267559	245719	209096	105374	118626	71152	208853	227233	261475	120518	61980	62789	205295	135579	203207	56580	60817	124059	1551286	97151	90013
		Cysteamine	13.1	78.0372	pos.	0	7569	1537	0	0	0	0	0	0	0	0	0	0	0	0	0	0	0	0	0	0	0	0	0	0	0	0	0	0	0	0	0	0	0	4432	0	0	0	0
		Cysteine	16.35	122.027	pos.	3967589	222019935	93243162	16281078	16313091	16284022	16665482	16548764	16395911	22794318	23867933	17533111	24786037	23371193	23077380	23200323	22341810	20970692	18424193	17245265	16403161	16381089	16581647	16836993	15200107	14825623	14303060	14088749	13809642	13373208	13258085	13852331	13751897	12235145	11727000	11308904	12333449	12940488	12939567
		Cysteine	13.9	120.012	neg.	5204208	3639509	2784701	480432	593615	607243	628699	580473	590742	493993	481513	304224	898191	798998	725475	542491	370389	344153	576671	473135	394391	274910	373828	299761	361413	398434	324196	295028	218797	265136	377988	393347	352661	348759	367825	296240	408551	293518	206621
		Cystine	16.95	241.031	pos.	207828170	88596779	48406698	2618190840	2857670408	2843734371	3082498529	3098639669	3093398010	1329164146	1712793634	1080629274	1795648658	1858025020	1860891137	1530777624	1455758659	1501189999	1775878872	1849298408	1790573416	1238632623	1192791079	1119313726	1601860402	1638951442	1594648220	975296057	866528512	860584702	1450719983	1547570418	1533567737	800771333	716936372	693785780	1056492875	1388689256	1413651342
		Cystine	17.55	239.017	neg.	9582050	7853189	6511290	408263226	437816028	439832518	477451025	492466524	489692964	196551454	233728778	185867157	244456511	248576890	241862397	181866183	172631407	177505402	235765016	239779280	239719393	141411828	135314020	126253423	210796353	221680187	215569132	114443182	95877717	94065008	195369751	210790943	210833593	89036720	78306622	73951560	156746965	180567020	192795936
		Cytidin	10.55	244.093	pos.	0	4394	15868	22445006	22726671	23497782	26834424	26883834	25170998	3027290	241907	8059785	33142	82858	49669	96142	165784	109164	226721	234123	270540	271612	176185	135479	388693	499494	600033	250028	168402	218834	982032	821406	960631	388263	332077	306158	1181283	884452	975966
		Cytidine	18.1	242.078	neg.	132454	0	0	0	0	0	82963	178548	146153	15541	0	0	0	160736	0	0	0	0	0	0	42933	0	0	0	0	0	0	15614	0	0	27035	14250	0	0	0	0	3786128	44623	0
		Cytosin	3.75	112.051	pos.	16260760	24403466	15035077	3288165279	3186248471	3180818995	3179785797	3137185572	3113750905	4929456433	3983280176	7238245455	3910115055	3712012959	3971517868	3918339816	3955889843	3933191789	3594981110	3515104965	3638792301	3628793398	3593714219	3649421369	3511569342	3445070327	3438543793	3352374202	3321395828	3429796388	3380435386	3258411367	3228079616	3264349099	3222823621	3166815153	3290882842	3254420746	3197049189
		Cytosin	10.5	110.036	neg.	1049538	1153049	676920	2987823	2964106	2834185	2869558	2793723	2765684	7405972	7038599	7559211	5798637	5044842	4903834	4302288	4048364	3776298	3849788	3550802	3834617	3660525	3590168	3362006	3352873	3170839	3298966	3366317	3147996	3490306	3097170	3227134	3257324	3376660	3362966	3499448	3193335	3045392	3141465
		dADP	15	412.042	pos.	0	0	0	0	0	0	0	0	0	0	0	0	0	0	0	0	0	0	0	0	0	0	0	0	0	0	0	0	0	0	0	0	0	0	0	0	8980	0	0
		dADP	7.15	410.027	neg.	0	0	0	0	0	0	0	0	0	0	0	0	0	0	0	0	0	0	0	13521	0	0	8121	0	0	0	0	0	7596	0	0	0	0	0	0	0	0	0	0
		dAMP	13	332.075	pos.	0	0	0	0	10152	0	0	0	0	7453	0	0	16335	0	0	0	0	0	0	0	0	0	0	0	0	0	0	0	0	0	0	0	0	0	0	0	3052	0	0
		dAMP	5.5	330.061	neg.	0	0	0	0	0	0	0	0	0	0	0	0	0	0	0	0	0	0	0	0	0	0	0	0	0	0	0	0	0	0	0	0	0	0	0	0	0	0	0
		dATP	16.45	492.008	pos.	0	0	0	0	0	0	0	0	0	0	0	0	0	0	0	0	0	0	0	0	0	0	0	0	0	0	0	0	0	0	0	0	0	0	0	0	0	0	0
		dATP	17.45	489.994	neg.	0	0	0	0	0	0	0	0	0	0	0	0	0	0	0	0	0	0	0	0	0	0	0	0	0	0	0	0	0	0	0	0	0	0	0	0	0	0	0
		dCDP	8.25	388.031	pos.	0	0	0	0	0	0	0	0	0	0	0	0	0	0	0	0	0	0	0	0	0	0	0	0	0	0	0	0	0	0	0	0	0	0	0	0	0	0	0
		dCDP	6.25	386.016	neg.	0	0	0	8402	0	0	0	0	0	0	0	0	0	0	0	0	0	0	0	0	7661	0	0	0	0	0	0	0	0	0	0	0	0	0	0	0	0	0	0
		dCMP	12.5	308.064	pos.	2500	1501383	1395116	0	0	0	0	0	0	224563	2514691	2380337	5580006	437454	85753	0	8139	0	0	0	0	5876	0	0	0	0	0	0	0	0	0	0	0	0	0	5213	0	0	0
		dCMP	9.95	306.05	neg.	0	0	0	0	0	0	0	0	0	0	0	0	0	0	0	0	0	0	0	0	0	0	0	0	0	0	0	0	0	0	0	0	0	0	0	0	0	0	0
		dCTP	17.45	467.997	pos.	0	0	0	0	0	0	0	0	0	0	0	0	0	0	0	0	0	0	0	0	0	0	0	0	0	0	0	0	0	0	0	0	0	0	0	0	0	0	0
		dCTP	10.75	465.982	neg.	0	0	0	12912	44228	49601	31596	67906	59019	145646	41905	84671	42919	0	20357	42089	20833	50214	82093	33071	51353	126683	41523	84950	46718	30152	31114	91825	94712	41521	28169	43581	84960	137235	104422	81781	30748	34561	24597
		dCytidin	12.5	228.098	pos.	17660	70708	50320	19531256	16628598	17353388	17468166	16404667	15717161	18475861	17842807	12191059	17019677	24316282	23962781	30485786	32623735	35520661	33992691	33944109	33037524	37887874	37995906	34463148	29779594	31555963	29438805	32874730	28201949	28623707	29415439	29518179	27385674	25564293	28668882	26373072	19793710	17495991	18646637
		dCytidine	5.65	226.083	neg.	0	0	0	0	0	0	0	0	0	0	0	0	0	0	0	0	0	0	0	0	0	0	0	0	0	0	0	0	0	0	0	0	0	0	0	0	0	0	0
		Deoxyribose-phosphate	12.45	215.032	pos.	0	0	0	0	0	0	0	0	0	0	0	0	0	0	0	0	0	0	0	0	0	0	0	0	0	0	0	0	0	0	0	0	0	0	16	497	0	0	0
		Deoxyribose-phosphate	13.3	213.017	neg.	5118	5097	0	114197	129925	173013	236664	217325	187745	158807	207957	416140	347246	276467	285639	82013	114827	143623	268209	196879	257619	56229	144041	133243	263259	281046	263848	99244	49649	93500	258587	232918	261399	45214	67169	37712	208577	149408	168438
		Dihydrofolate	12.7	444.163	pos.	0	0	0	0	11572	0	0	0	9645	0	0	0	0	0	0	0	4883	0	0	7120	7561	0	0	0	0	0	0	0	0	0	0	0	0	0	0	0	0	0	0
		Dihydroorotate	12.5	159.04	pos.	2214	0	0	0	0	0	0	0	0	0	0	0	0	0	0	0	0	0	0	0	0	0	0	0	0	0	0	0	0	0	0	0	0	0	0	0	0	0	0
		Dihydroorotate	10.35	157.025	neg.	188285	120876	71862	14684582	13525077	14112290	14640878	14734077	15265879	7047589	4016373	4757139	6023997	6220518	6245397	6655364	7066038	8590763	9150630	9653055	9664838	11095439	11294268	11587568	11183644	12974780	12998047	15790208	13014435	15592365	15051414	14775421	14854720	19317496	18686685	18283929	15822616	13344612	13972601
		Dihydroxyacetone phosphate	16.75	168.991	neg.	0	0	6796	16386	19128	0	21897	0	9612	397132	349441	893211	267684	645618	246516	1064356	1111875	1125779	902156	820196	1121413	1999079	1921072	1650073	2063169	1750249	1989631	2390706	1972304	2319370	2731176	2741407	2739264	2194626	2501344	2027244	9942364	2757711	2190540
		dInosin	10.8	253.093	pos.	0	0	0	0	188	0	0	0	0	0	0	0	0	0	0	0	9694	0	0	3023	2371	4659	4787	106	0	0	9797	0	3485	5388	3688	0	6528	0	0	4523	3147	0	0
		dInosin	6.7	251.079	neg.	0	0	0	36583	36843	20714	13656	29591	29072	0	0	10634	0	0	0	0	0	8941	0	0	0	0	0	0	0	0	0	0	0	0	0	0	0	0	0	0	0	0	0
		dTDP	12.5	403.03	pos.	0	0	0	12331	0	0	0	0	11604	0	0	0	0	0	0	0	0	0	0	0	0	0	0	0	0	0	0	3686	0	0	0	0	0	0	0	0	14044	0	0
		dTDP	6.25	401.016	neg.	0	0	0	0	0	0	0	0	0	0	0	0	0	0	0	0	0	0	0	0	0	0	0	0	0	0	0	0	0	0	0	0	0	0	0	0	0	0	0
		dThymidin	9.5	243.098	pos.	10850	63753	127948	62372	91711	71469	106701	54124	75046	100987	111420	189368	246599	33723	34509	32442	61469	43036	92574	46830	465567	52436	53137	33531	33615	58510	55100	73721	46576	37606	54233	42636	45239	75042	52084	50891	33278	35557	13647
		dThymidine	12.7	241.083	neg.	0	0	0	3677701	4258296	4067318	4214210	3985929	4306710	4483775	4140488	4364608	4978175	5144236	5078127	3925361	3954488	4429352	5367229	5480813	5555727	3524633	3553115	3314483	5281839	5493064	5703883	2991936	2472119	2594139	5059783	5838524	5882937	2217217	1883204	2001372	4591956	4741230	4815414
		dTMP	13.1	323.064	pos.	0	0	0	0	0	0	0	0	0	0	0	0	0	0	0	0	0	0	52422	0	0	0	0	0	0	0	0	0	0	0	0	0	0	0	0	0	15554	0	0
		dTMP	13	321.049	neg.	0	0	0	13237	0	0	8268	0	0	0	0	0	0	0	0	0	0	0	162589	0	0	0	6783	0	0	0	0	0	0	6159	0	0	0	0	0	6365	272321	0	0
		dTTP	17.45	482.997	pos.	0	0	0	0	0	0	0	0	0	0	0	0	0	0	6340	0	0	0	7748	0	0	0	0	0	0	0	0	0	0	0	0	0	0	0	0	0	0	9835	0
		dTTP	17.45	480.982	neg.	0	0	0	0	0	0	0	0	0	0	0	0	0	0	0	0	0	0	0	0	0	0	0	0	0	0	0	0	0	0	0	0	0	0	0	0	0	0	0
		dUDP	14	389.015	pos.	0	0	0	0	0	0	0	0	0	0	0	0	0	0	0	0	0	0	0	0	0	0	0	0	0	0	0	0	0	0	0	0	7174	0	0	0	0	0	0
		dUDP	9.2	387	neg.	0	0	0	0	0	0	0	0	0	0	0	0	0	0	0	0	0	0	0	0	0	0	0	0	0	0	0	0	0	0	0	0	0	0	0	0	0	0	0
		dUMP	8.6	309.048	pos.	0	0	0	0	0	0	0	0	0	0	0	0	0	0	0	0	0	0	0	0	0	0	0	0	0	0	0	0	0	0	0	0	0	0	0	0	0	0	0
		dUMP	10.65	307.034	neg.	0	0	0	163796	176275	225195	183272	237149	188050	1463325	1743204	3966696	1313782	1103254	646525	1053759	921789	787915	299235	257309	212352	400219	442562	350587	139259	136986	49284	86933	78924	128597	52753	81527	170395	18219	6661	11228	505105	480071	674226
		dUridin	13.25	229.082	pos.	0	2222	81	10467	36014	14484	8225	0	14400	38560	0	13323	0	0	0	0	0	0	0	0	0	6423	10274	8245	0	0	7131	37227	6454	23401	7813	0	0	6786	15605	0	7377	8105	6962
		dUridine	12.4	227.067	neg.	10138	0	0	705581	818799	862242	828196	984647	1066051	730175	976922	639152	1313675	1131363	929728	643852	457429	434947	684005	800620	1128916	365644	299002	482322	907687	1142462	1091592	401780	320728	366389	780339	665723	829678	562315	362578	443543	699752	937843	978340
		dUTP	17.45	468.981	pos.	0	3669	0	0	0	0	0	3671	0	0	0	0	0	0	0	0	0	0	0	0	0	0	0	0	0	0	0	0	0	0	0	0	0	0	0	0	0	0	0
		dUTP	17.45	466.966	neg.	0	0	0	0	0	0	0	9431	0	0	0	0	0	0	0	0	0	0	0	0	0	0	0	0	0	0	995	0	0	0	0	0	0	0	0	0	0	0	0
		Erythrose-4-phosphate	13.15	201.016	pos.	0	0	0	0	0	0	0	0	0	0	0	0	0	0	0	0	0	0	0	0	0	0	0	0	0	0	0	0	0	0	0	0	0	0	0	0	0	0	0
		Erythrose-4-phosphate	14.2	199.001	neg.	0	0	0	8470	23359	0	0	4024	0	0	0	29329	0	0	10141	0	0	8882	0	0	0	0	0	10500	174	0	0	11908	8208	0	0	0	0	0	0	0	1032260	12531	0
		FAD	12.4	786.164	pos.	0	0	0	0	0	0	0	0	0	0	0	0	0	0	0	0	0	0	0	0	0	0	0	0	0	0	0	0	0	0	0	0	0	0	0	0	23396	0	0
		FAD	12.3	784.15	neg.	0	0	0	0	0	0	0	0	0	0	0	0	0	0	0	0	0	0	0	0	0	0	0	0	0	0	0	0	0	0	0	0	0	0	0	0	0	0	0
		FADH2	12.5	788.18	pos.	0	0	0	0	0	0	0	0	0	0	0	0	0	0	0	0	0	0	0	0	0	0	0	0	0	0	0	0	0	0	0	0	0	0	0	0	0	0	0
		FADH2	8.35	786.166	neg.	0	0	0	0	0	0	0	12853	0	0	0	0	0	0	0	0	0	0	0	0	0	0	0	0	0	0	0	0	0	0	0	0	0	0	0	0	0	0	0
		FMN	12.8	457.112	pos.	0	0	0	0	0	0	0	0	0	0	0	0	0	0	0	0	0	0	0	0	0	0	0	0	0	0	0	0	0	0	0	0	0	0	0	0	0	0	0
		FMN	12.75	455.097	neg.	0	0	0	0	0	0	0	0	0	0	0	0	0	0	0	0	0	0	0	0	0	0	0	0	0	0	0	0	0	0	0	0	0	0	0	7853	0	0	0
		FMNH2	12.5	459.128	pos.	0	0	0	0	0	0	0	0	0	0	1105	0	6763	0	0	6792	17621	8461	12765	0	10035	34434	36872	36949	0	0	0	45040	56560	80108	0	0	0	90680	52766	50239	5955	12838	0
		FMNH2	8.55	457.113	neg.	0	0	0	0	0	0	0	0	0	0	0	0	0	0	0	0	0	0	0	0	0	0	0	0	0	0	0	0	0	0	0	0	0	0	0	0	0	0	4412
		Fructose-1,6-bisphosphate	16.9	341.003	pos.	1924	231226	4813	4137	3564	0	0	0	0	98546	58387	20399	67366	17425	9562	28761	31241	39202	0	28470	21169	0	4320	3266	9924	9602	4266	14068	0	8498	5888	5960	4009	0	0	12127	8631815	425774	48898
		Fructose-1,6-bisphosphate	16.7	338.989	neg.	32537	21271	0	79873	26839	10923	8791	9760	0	963142	745011	1127196	897195	785290	541050	416096	235544	170443	170608	146551	418689	92958	113144	55598	394826	225083	143265	154488	71223	93974	82737	113701	86783	120438	65862	15042	10933136	759301	201118
		Fumarate	12.1	117.018	pos.	0	753	0	294703	357932	355647	342497	400129	384306	16774	91866	48559	52590	201279	181464	260308	237988	321851	350638	374070	425529	319611	368814	357606	404066	440952	435028	341647	331173	350067	475380	471559	416121	291667	302284	301008	362336	254588	278828
		Fumarate	13.7	115.004	neg.	2549769	4052852	2581664	14120973	14434317	15145068	15484558	16348451	15437388	18202160	14749340	12354597	13458947	13197261	12055663	10971852	12923357	12286823	14387652	14841365	13732938	12780635	13453739	12328157	14058414	15191659	13077590	12534729	12547187	12206711	14514134	14592056	13084208	12933645	13400822	13663849	14018331	11353375	11333403
		GABA	14.9	104.071	pos.	11154104	8278862	7576943	37131698	39874950	38338735	24064209	24762251	25405341	112574234	116291286	92648760	116648930	122005020	115056946	309892410	322848729	335124800	217162410	207892742	213593313	416572411	420469100	392744889	253350518	262280751	253742165	395618160	403608236	394080447	292544035	285630107	285058433	412078087	420646298	411493505	234695457	273930430	281737998
		GDP	16.6	444.032	pos.	0	1612028	50995	12885	14669	8099	0	6202	5063	67714	22417	33691	29083	69089	8609	12514	5780	9606	0	0	3466	0	0	0	0	6365	0	0	0	3166	0	0	0	0	0	0	22024532	1173790	71600
		GDP	17.05	442.017	neg.	27669	21455	8904	20621	0	8694	0	0	0	19970	0	14086	12789	13156	28589	0	0	27554	0	0	0	0	0	0	0	0	0	0	0	0	0	0	0	0	0	0	20842460	633341	28615
		Geranylgeranyl-PP	6	449.186	neg.	0	0	0	0	0	0	0	0	0	0	0	0	0	0	0	0	0	0	0	0	0	0	0	0	0	0	0	0	0	0	0	0	0	0	0	0	0	0	0
		Gluconate	16.15	195.051	neg.	7056801	1972775	1109793	198279237	203576390	200868144	221926166	225561176	225191312	52636585	51342237	96028269	85614698	85690641	80837712	55735720	51424777	52810318	74215333	74631550	77223977	63781944	64367316	59500559	72069335	74868778	73300072	77276887	67743724	68652727	76670858	77969936	77584840	87432917	84676983	84818545	111239851	71098262	74606809
		Glucosamine	12.9	180.087	pos.	2677889	835456	1179819	59048176	56498723	59640542	57372747	60258269	56781240	91230366	60997838	64806830	87928303	96861785	87735094	66221625	60203173	63253809	91562450	87093999	90093905	44455987	42982274	40202814	70920175	69965025	70053171	35273679	27783989	30363883	53555309	52606959	51191509	14907778	17526034	17135080	55804046	33513580	34957107
		Glucosamine	13.5	178.072	neg.	0	0	0	156402	289324	133945	115202	210639	127230	677516	464457	657082	1351472	1015099	728134	441606	492652	478879	490791	516347	375216	102458	246465	163718	381385	384102	429780	191043	151784	150860	350841	351728	403938	72051	77460	64578	1628618	197667	195975
		Glucosamine-phosphate	14.15	260.053	pos.	0	0	0	170354	173953	178146	103424	143369	125946	97721	98367	0	129708	186611	116965	175341	184069	193936	246779	269581	212450	175543	145002	250110	355052	387796	347459	210412	229763	314948	482251	611083	480394	298108	279668	216606	1153936	592791	596592
		Glucosamine-phosphate	15.15	258.038	neg.	0	0	0	28160	22876	56421	42673	10738	61347	68810	80841	16134	90301	136184	139399	120069	129110	133923	161822	150210	145299	117847	101081	50799	219010	172303	246145	122969	87302	62436	291278	367055	388258	101808	146318	99074	793299	384976	448457
		Glutamate	13.55	148.06	pos.	6320096	133174947	22896641	1535455075	1574245520	1553655013	1566761039	1541373099	1539549370	833837703	847452933	268713100	853741362	914388656	947578180	1359778535	1428093658	1454792891	1124567390	1058688605	1056464027	1758835238	1711625485	1806910791	1152962295	1113835980	1101885156	1921410450	1999814055	1989563526	1178545881	1172907392	1155759864	1942257536	2112413649	2153604388	1279985141	1105453758	1102812550
		Glutamate	13.65	146.046	neg.	4207944	3931774	3106818	839327465	849692710	847039538	879671491	858004299	858021086	629723313	645293756	251040080	655399563	651862719	643821353	786873812	807615577	847280664	801138745	831643730	782298447	905356329	944817794	905228121	857604300	833935944	844340297	906686422	904509961	919981469	864061101	879865533	880550147	965582781	974837500	992324907	777310696	800299046	798079872
		Glutamine	14.05	147.076	pos.	55554806	213085996	15630383	2993884101	3090763512	3014070522	3888094395	3754794740	3844340049	6443127310	6530177923	4795434094	6355965339	6350293228	6217699595	2967245268	1893278990	2017455004	5373047898	5561867799	5306898470	1366819330	512469475	298687263	4935081423	5008433799	4584840674	1369232276	646830433	400489158	4472776311	4506795684	4393415592	1647520359	901498649	945644416	3876537086	4030619398	4090799061
		Glutamine	14	145.062	neg.	597308	313181	231955	162717937	165632627	165286068	265036261	269556003	269543220	719155187	768264739	711017904	796979085	786239727	721546398	113941872	57996616	61023974	579875327	599961027	582393438	39261307	11937975	6482269	466031581	507242937	465925238	41765870	14926179	8866783	399009401	428313639	410810255	53520112	23644505	23890830	302631010	308028716	327417529
		Glycerol-3-phosphate	14	173.021	pos.	0	34984	0	0	11011	0	12555	11537	10834	188996	254649	2388472	232940	234260	205715	478848	468844	427801	491345	398722	517244	781331	678593	606550	833223	1065795	821291	1065682	912708	1035640	1185328	1025699	941778	1254179	1353158	1433966	1686108	1234403	1378770
		Glycerol-3-phosphate	14.35	171.006	neg.	25712	13761	0	760752	579148	578166	309903	316373	334736	3972813	3870061	29428023	4467052	4347035	4231352	5485072	5835994	5789706	7193869	6889384	6466907	7925578	7381024	6342459	10775720	12692241	11422795	8050931	7416082	8005000	13667957	12247200	12657021	9419980	9349303	9670268	17957048	13824640	14405927
		Glycine	14.3	76.0393	pos.	4162649	17966174	4275818	169865124	174165695	174780912	165425185	161872759	163499655	48040120	51276432	51469867	59989211	61870865	60277677	102480923	112627760	112355608	83052339	86063523	86158436	177576990	188959283	187471913	97283663	94787914	93103698	205727301	222800719	224763576	106959383	104940791	107174777	231864834	248187723	252529538	103478053	106311201	105521934
		Glycine	14.15	74.0247	neg.	733514	770964	521248	59229629	61270431	62480765	62150316	61693001	61340460	18914469	20059232	26144508	25703566	26616869	25598938	26268029	25556554	26143971	35408241	35585848	36743878	47596482	49324794	46276918	40977216	42426991	41049530	63474708	57537517	58611306	46417521	47724385	47383744	72447470	73824198	72541117	48997536	41556942	41151116
		GMP	14.1	364.065	pos.	0	1064992	192936	62514	84110	105289	16072	12012	0	0	0	360814	0	43731	0	0	16229	16926	0	13278	0	21621	11218	0	0	0	13679	301944	19659	0	0	0	0	0	16830	0	6655640	30551	0
		GMP	14.1	362.051	neg.	92544	114538	44072	65621	109840	40820	0	10692	0	25645	0	487411	10862	36266	0	0	12368	222	0	10552	0	12842	0	0	22806	14050	0	125590	0	0	21778	0	18353	10088	0	0	6922977	53205	0
		GSH	13.35	308.091	pos.	171935	19848463	14853172	598081	563199	366660	453034	397936	388364	5755500	3331083	379673	2129969	3289530	2525139	2904781	2981758	2563475	1772447	1464494	1414728	1635618	1321889	1355302	1137426	1061709	916138	1233691	1199107	1233292	902953	652821	730260	747949	880277	883976	8870168	1010369	801572
		GSH	13.45	306.077	neg.	4473593	5387750	4640315	66711	9966	37998	21322	39839	45018	1552614	1369641	106703	876829	964491	627480	574592	625322	516797	358641	331715	414339	296164	228351	224701	208838	243650	167143	71445	132380	158144	79962	136700	121236	92201	73117	157731	1824532	176348	61013
		GSSG	14.5	613.159	pos.	0	15761	0	88117	0	13230	12979	18264	25551	0	0	1649930	31321	185635	0	0	35298	0	0	0	108327	14431	0	0	44803	0	0	0	0	0	0	0	0	0	0	7312	49548707	1036287	169751
		GSSG	14.6	611.145	neg.	0	0	0	54032	45568	14898	27507	0	0	0	0	989285	15491	80798	0	0	0	14624	0	0	33040	0	0	0	0	0	0	0	0	0	0	0	0	0	0	0	25223021	565414	54873
		GTP	16.95	523.998	pos.	0	235985	3168	14416	0	6472	0	0	0	41013	20270	21087	0	16235	11183	0	0	0	4409	0	3130	0	0	3000	0	0	0	0	0	0	0	0	0	0	4122	0	5631410	295303	27535
		GTP	17.45	521.983	neg.	0	0	0	0	0	0	0	0	0	0	0	0	16386	0	0	0	0	0	13404	0	0	0	0	0	10799	0	0	0	0	0	0	0	0	0	0	0	1147794	24999	0
		Guanin	10.25	152.057	pos.	26322	915072	896488	129186	145586	138679	76887	109435	115516	1280771	151634	279357	142124	790640	227312	266971	463819	259020	920264	747546	1973200	512572	287877	295459	879508	966145	1276456	779911	321095	397031	1387743	1584466	1158933	358674	289282	338959	2231687	1126641	1367658
		Guanin	10.25	150.042	neg.	7282	12898	3839	0	4387	0	0	0	0	0	1270	15398	0	72043	0	0	12274	0	86324	31803	211632	30629	0	4973	55731	55152	109004	11123	9862	9192	88288	165526	82865	14035	5232	8110	222421	78850	148144
		Guanosin	11.1	284.099	pos.	2101	12669	19782	49121	75494	53587	0	0	0	42464	0	66739	0	16796	0	0	50357	47071	128980	193320	224893	115382	51660	30527	487355	649252	869173	199844	42884	63699	730093	578199	658308	79124	45825	68696	921067	559454	727589
		Guanosin	11.85	282.084	neg.	0	0	0	51099	49994	23476	53694	99947	122169	291352	188003	496726	541515	659995	494853	319072	242666	264048	622981	597678	678507	268872	326451	227471	522039	493815	558263	297375	210737	259461	557184	489931	440547	214011	268732	279251	591285	364451	421688
		Hexosephosphate	14.25	261.037	pos.	0	96633	2187	0	0	0	0	0	0	25088	0	771550	0	33491	31852	100569	177426	198726	154199	97610	84183	488741	474377	461892	466923	373577	462661	1264453	889802	789483	697600	639841	721882	1228305	1428046	1485495	6656298	777416	907521
		Hexosephosphate	15	259.022	neg.	248677	104308	39311	233578	189136	115784	330266	327243	197018	2358135	2038889	7494366	2384073	2678843	2352510	3643210	4027973	4129192	4372943	4287040	4476167	5903906	6022475	6070753	6252849	6323812	6162809	9288683	7633614	7857882	8649375	8059215	8458616	10328697	10376542	10561815	36485587	9859080	9052591
		Histidine	17.45	156.077	pos.	250253812	71004908	21019355	10611984022	11488973880	11349640383	10926293470	11196023241	11160135231	2975580026	3683867199	2433771835	3973407910	4205926708	4249604262	3827282812	3627975222	3753644604	4702755094	4877037088	4875987981	3763347796	3755867458	3529156615	4878740308	5040272792	4864976598	3198885807	3067275385	3121788278	5022948778	5241812343	5283161492	3444250464	3200469166	3203261982	4345833814	5092054103	5188300572
		Histidine	17.65	154.062	neg.	278140	19266	0	139270375	147095490	146817383	141445770	144815366	144306768	47816568	52104116	40511660	55148226	57596630	57761778	49708701	47789970	48841876	66489436	68289967	70078687	51700306	52620360	49036963	71835357	76447931	73906385	48982442	45419438	46214754	77151878	81203240	80762287	53191519	50226642	50037237	70456987	78983574	79399862
		Homocysteine	12.6	136.043	pos.	0	214873	28614	785704	714625	756306	791276	658242	661093	889253	373694	343846	286394	612925	714053	1145447	1359051	1341468	1078586	996539	898764	1070267	1236442	1049560	976001	1007394	950195	657433	685386	706832	899566	880053	967613	805577	798064	903758	868209	874472	812406
		Homocysteine	12.45	134.028	neg.	0	0	0	49677	39471	73613	66010	46743	62556	361	24014	45607	64926	22303	14149	63029	37328	32662	59195	45174	44459	39839	19997	60975	49052	54464	53965	27116	12978	34793	45593	11473	72209	59333	34300	51870	34924	20852	48770
		Homoserine	13.9	120.066	pos.	5768395	22580890	5354622	943862501	977176181	955554523	902516515	881281856	900998064	245571303	275702238	220767220	338660030	328641304	338320455	301667055	320081997	321590837	361576901	357952744	359917872	270333940	283779055	285390512	370533966	381588322	363720663	183180087	177480345	181191187	373940431	382068038	382649930	172517166	147680150	143829618	373300556	371832098	383966282
		Homoserine	13.9	118.051	neg.	122059	137605	45398	198061912	201658225	201025253	206573418	209481286	204854859	67615683	79215642	82828698	97225481	94932484	94022812	45590168	41418700	41475638	100046266	102066402	103833116	32015780	29789551	27326791	102657250	109016293	104645190	20484022	15154324	15511545	103187663	110041197	109033169	20606094	13839995	13406441	89095366	98632045	105032873
		Hydroxybutyrate	9.5	103.04	neg.	1974969	1581497	1451013	30431522	31519181	30597211	31235444	31976930	31714783	38162368	28476297	69548209	31068310	31603395	28971795	38835855	39957103	40858534	38836748	38735617	40216338	69395276	68583917	64991064	45424340	46978920	45195223	81862548	72638820	75137619	52913835	53583444	51743163	71904228	67207383	70558750	54686291	48351181	51286025
		Hydroxyproline	13.45	132.066	pos.	1301100	14925050	1960901	70904872	70060439	61994441	58245733	56171044	54361183	725006201	667173403	160040429	754892850	784379111	802881524	744402322	736892825	765591850	818674561	803805508	768344094	740029749	658922998	703555064	754012181	755418370	696832074	708717095	640052554	668388057	745992868	761746764	732121332	687221589	696197702	646827888	658157954	614006619	666860267
		Hydroxyproline	11	130.051	neg.	1418689	956321	630522	4250758	4461768	4517692	4093271	4453234	4042382	4776648	3612542	4779301	3666257	3990028	3576901	5793046	5657665	6289168	4979717	4810305	5307038	8979683	8731246	8434596	5473427	5328644	5488026	11811089	9854846	10468098	6744521	6702712	6950367	15434042	13381832	13582298	7739753	6736076	7140807
		Hypoxanthin	7.5	137.046	pos.	2371630	20285106	10179156	2538814364	2635581860	2665978263	2547195935	2604121020	2583909533	180604069	53790544	51861686	32659534	39575350	30345966	32745549	49933527	49856199	253864057	250544479	277662518	80512127	46938618	43071899	623405321	634379131	705168420	156772552	65111910	62349878	1028238567	1233442296	1180014769	163361600	97413089	81637415	1433162044	1345566326	1391507117
		Hypoxanthin	7.5	135.031	neg.	735246	1250584	1605576	567729916	583567299	590866477	552856348	554589506	559795538	33070962	12746294	12045295	7689023	8967429	7129853	6870295	9978788	9491769	50980262	50766169	54792590	14392403	8532206	7722445	120314897	125040026	136800956	30008556	12107102	11902152	199518773	235861244	222086600	31489900	18406465	16050767	273542905	246370445	264729507
		IMP	13.95	349.054	pos.	0	1887152	206312	123271	100755	89394	0	38959	20095	0	0	31464830	0	0	0	3580	0	0	0	0	0	10400	0	5856	0	0	0	0	0	0	0	0	0	0	9533	0	663208	0	17184
		IMP	14.1	347.04	neg.	143710	146146	65934	46939	91529	111435	0	12130	0	0	0	5884162	13174	0	10970	0	0	0	9359	0	0	0	0	0	0	0	0	0	0	12800	0	0	0	0	0	0	644112	0	0
		Inosin	9.8	269.088	pos.	0	4840	4245	596935	665042	704835	203722	237093	221370	338275	31604	225962	1090	67177	8260	12293	123381	117567	125841	98586	150113	138352	74240	72987	201626	191449	356445	187707	50529	61688	332013	330841	355118	20214	36178	83850	470341	389628	569770
		Inosin	9.8	267.073	neg.	1516	0	0	1034503	978372	1042597	504905	553385	530490	109235	28222	370977	20218	17131	6344	0	109576	88890	71081	53831	79766	111372	46108	26350	193162	216152	343051	141752	20390	54114	303558	285239	343796	21639	32122	28049	476417	391032	555923
		Isoleucine	11.27	132.102	pos.	12006845	22146533	16169782	1999027612	1887204560	1938224265	1973775813	1976751329	1872785481	1861281788	1406009967	1370751180	1389604427	1467707622	1561531903	872970626	789367505	791531480	1512124127	1558961956	1517362597	272072373	230744248	215574020	1420099688	1460386212	1389209800	172126240	80802454	62700792	1220067004	1455093410	1383042711	167182272	69624505	64428738	1286934588	1238316600	1232611560
		Isoleucine	11.27	130.087	neg.	1301729	1463616	1042841	247705157	239084989	248610886	247850771	246352029	244230571	140273224	182518497	194741370	192093595	193753758	180231863	98271590	82212817	89357396	185268411	178048674	192921183	25940667	23555536	20320807	177578530	170563965	174000809	15381944	6650627	5057814	149765984	164789005	170793235	15978141	5941077	4926719	143487599	145905871	146834381
		Kynurenine	10.8	209.092	pos.	141072	54726	110807	5467500	5612352	5545892	6141387	6181433	6121716	7670859	3352992	3498235	4166073	5511937	6131414	4986926	4588934	4557894	9283889	9085087	10018204	5608416	5084576	5041599	9141401	9530993	9384510	6190878	5395128	5916359	9307066	9275621	8092962	5169864	4898787	4977542	8740795	6382852	8119104
		Kynurenine	10.8	207.078	neg.	0	0	0	226965	229983	241851	328430	322316	342278	190365	201309	109944	379543	334679	343660	168294	215523	131471	430022	467810	521768	159998	192185	212832	381364	442901	495241	210707	190151	177045	439249	399570	376122	259730	281891	287636	407318	234345	382807
		Lactate	10.75	89.0244	neg.	57628489	47979318	41419679	2025182495	2092085633	2096711637	2086729897	2081747626	2064024163	2426319998	2183193801	3996585304	2135830490	2190797864	2025386239	2686368764	2729026694	2928247419	2308832884	2314620494	2357716259	2807951114	2878877504	2746869598	2452927192	2595986870	2545752929	1878679361	1755790981	1923117071	2854655280	2960496897	3056722300	1068819332	854681381	675664675	3058698511	2855318445	3071467213
		Lamivudin	3.8	230.059	pos.	19245080	15118991	5229928	9742499228	9519762212	9488757667	9523471151	9373086414	9363441670	13874261933	11276991092	20379082299	11116417513	10669743431	11246703599	11253697241	11306202285	11173487375	10295746933	10013753310	10163228737	10168144011	10095065023	10181655658	9900742981	9717165629	9717284935	9454164374	9544057829	9885538892	9729377337	9485068833	9448627377	9652625977	9472774837	9396390678	9749248048	9672799659	9579984679
		Lamivudine	3.65	228.045	neg.	3329	4511	0	211222823	201950603	198698951	196441528	202024978	201694149	270842234	228155001	624761047	219893327	210928543	229861142	232464077	225234649	227857416	201297278	194909862	203706606	200477868	192928286	195056456	191610805	192567068	187763317	176844643	178943045	188693400	187762561	182967721	181060835	182539058	182239411	179449465	195882945	197976777	194066473
		Leucine	10.82	132.102	pos.	6272074	19037067	14445030	1857046262	2182146342	2153805183	2109325299	2110520952	2086946140	1658446267	1023611119	1219963034	1176236273	1294969976	1230812349	634562788	571764110	625382597	1553528361	1528357094	1605268240	198330539	159335462	144848075	1439944458	1594341978	1509030247	117206356	47516295	38132357	1535093292	1545166093	1558269293	135647082	48815765	38871203	1304830725	1170760702	1339939907
		Leucine	10.87	130.087	neg.	650842	781183	620557	430768788	448227394	451974516	461537584	467238426	459264806	187002721	309512358	383583078	400440223	354839475	343132651	148325605	140177406	138761148	368333548	381804768	372603534	40601182	29816028	27972989	334609819	365664863	345657545	21818689	8379996	5780527	320638493	341826624	338037119	25249690	7888559	6516456	283465360	257100591	270727131
		Lysine	12.7	147.113	pos.	107500582	61212999	7222358	375168570	622200914	659398110	642868857	633524348	634083519	6323460	56384618	56476264	132954700	152676557	184679058	206765738	140264077	121064583	115604454	241588815	271903517	283384941	131795625	112216832	99069898	289834734	335637231	306710005	131708121	73179211	70817780	321601359	367997920	341786367	115940794	73695562	73642604	419433560	368907155
		Malate	11.7	135.029	pos.	0	0	0	4867536	5048758	4823543	489936	497610	474073	4507925	2967679	3411591	26836	3376	0	2193848	2355331	2513625	96814	4771	0	1303574	1420532	1267694	37908	0	5607	489883	485231	511725	10193	3398	0	254107	277324	308584	8158	4226	7447
		Malate	16.45	133.014	neg.	315737196	256098009	185267390	273165309	226109659	197422838	175001732	158556528	149472229	203748485	168519415	252597372	182738453	168772765	161890772	181156794	182405049	182951354	177932395	169828093	173123007	213157148	236012963	240578799	225539037	213721606	214769475	297010975	313098100	336133720	295276756	302308648	278684686	370817505	424796987	463760963	451429451	363752570	331432334
		Malonate	13.9	103.004	neg.	4180402	4648599	4109802	15340742	17257418	18693598	15853242	16259348	16418108	23652806	13930478	14961540	13114823	15239033	13076797	14927741	16918663	16541006	17741216	18745569	21400973	18651126	22295233	16806791	19014477	20934093	19460062	20524063	23247388	20604690	24380697	26061792	27034029	31468921	23781636	24551135	26921136	32801230	31811784
		Methionine	11.7	150.058	pos.	42308	476189	67783	607624814	619597017	599837368	71801681	70093062	70418519	549878805	356892060	399413718	11163574	2790192	1719753	272706578	302438843	323482560	21121787	4703404	3337246	172591888	184788290	167121817	13431153	5133349	3794838	73666257	68401004	76617445	7867065	4841843	4268153	39869037	42469196	41317782	6844786	6177966	5937178
		Methionine	11.7	148.044	neg.	0	0	0	56522412	58455732	57145585	5309103	4934068	5144773	42366887	28951539	23466004	905303	131668	18176	16947367	17691024	19060073	1097767	191885	88047	8976274	9387040	9527738	581082	202369	156314	4013550	3624921	3858175	340450	225439	261568	2476029	2344820	2424468	438645	389752	366325
		Mevalonate	14.13	147.066	neg.	191729	221188	288798	1095424	1095189	1235193	1775510	1819865	1820501	4836026	5355515	4761406	5198575	5215514	4882187	781961	282600	350923	3684987	4098869	3962081	262328	21920	37258	3131568	3327884	3141985	234333	96183	72071	2723089	2827618	2723288	340774	139862	152223	1956889	1811724	2156392
		Mevalonate-5-phosphate	13.15	227.033	neg.	0	0	0	0	0	0	0	0	0	0	0	0	0	0	5257	0	0	0	0	0	0	0	0	0	0	0	0	0	2290	0	0	0	0	0	3786	0	0	0	0
		N-Acetylneuraminic acid	12.15	308.099	neg.	23930	90	16	195501189	202656732	207199197	190796735	196141639	189449500	293165791	220910542	189367650	257356774	272999181	248842632	183137817	171050643	182229136	259828241	270463413	255438686	150179314	162609551	152188977	251989511	245806373	240599960	141339660	114660178	124393947	219444193	238685771	228746904	90926511	93686064	89522647	180341215	203425870	203457676
		N-Acetylornithine	13	175.108	pos.	0	614362	1967823	164555401	166647443	157872101	170333072	172497258	166759635	160341849	153651710	43874732	157908195	165771977	166974738	186917588	190836431	201380994	180690790	171789612	173174325	187711255	190297458	192263983	164075138	164150247	151957059	185642666	183437747	184223957	166839230	159360892	163106842	167288847	180302528	181506713	160841456	141589699	154587389
		NAD+	13.55	664.116	pos.	0	0	0	0	0	0	0	0	0	0	0	0	0	16342	0	0	0	0	0	0	9448	0	0	0	0	0	0	0	0	0	0	0	0	0	0	0	15351964	0	0
		NADH	12.85	666.132	pos.	0	0	0	0	0	0	0	0	0	0	0	0	0	0	0	0	0	0	0	0	0	0	0	0	0	0	0	0	0	0	0	0	0	0	0	0	108021	0	0
		NADP+	14.2	744.083	pos.	0	23337	62	0	0	0	0	0	0	0	0	0	0	0	0	0	0	0	0	0	0	0	0	0	0	0	0	0	0	0	0	0	0	0	0	0	1028623	0	0
		NADPH	14	746.098	pos.	0	0	0	0	0	0	0	0	0	0	0	0	0	0	0	0	0	0	0	0	0	0	0	0	0	0	0	0	0	0	0	0	0	0	0	0	30076	0	0
		N-Formylkynurenine	11.3	237.087	pos.	2264	8033	13150	36503	8682	35909	2030878	2018869	1816256	1906112	986270	11584305	1614391	2243225	2588096	991294	894508	627236	2302185	2531491	2991991	804016	496849	426701	1888942	2322279	2443350	482110	276812	293612	2346238	2369580	1945496	536830	305530	252763	1371275	1042846	1087273
		Nicotinamide	2.4	123.055	pos.	422318	6814546	4110805	268669568	256910741	268878737	354445420	337925883	329043431	317344001	222295638	254079620	234733663	225114987	239837797	200411770	187715772	209179367	239449672	226172501	233413172	144200060	140704710	155355692	227328370	235083826	235734552	102175646	95246504	104572216	237394163	238647918	222879517	81382200	70680090	67231498	238797786	198930533	204407652
		Nicotinate	6.95	124.039	pos.	3775147	3387991	5415565	3963970	3974163	5003939	4418611	3941446	3796048	7195348	4518445	4995361	4153233	4123496	4169826	4148923	4228726	4432898	5042264	5135022	5040319	4605396	4141212	3978227	6023112	6572309	6525557	4453261	4364630	4269429	8270622	8163050	8594560	4396831	4544137	4206287	11084847	9800984	11613737
		Nicotinate	9.05	122.025	neg.	6079109	1315386	840757	1942129	2179698	2001801	1754643	1779071	1803140	2139486	2695471	2158362	2393583	2279536	2094975	2061435	1910365	1986268	2469069	2516124	2402544	2181259	1810808	1990003	3115120	3188477	3016194	2264718	2160283	2186952	3671977	4089613	3894115	1938081	2271284	2218725	4785085	4497425	4907905
		Ornithine	15.2	133.097	pos.	169391164	34317705	13222107	1006471844	960728634	979890961	999666795	1559157159	1684301730	22260327	145358967	132319407	220682543	295367414	343473686	409529795	441395619	429179922	420582039	484716429	507731169	543707941	387210121	365646503	331864927	534258180	602959161	583796676	386377421	261233880	241069066	607316686	701994483	737965672	345328167	265035179	182073384	717042889	742345127
		Ornithine	14.2	131.083	neg.	741834	248482	46238	79636791	69593195	69009606	69960187	98715553	104394778	3086343	16131760	24204620	26475915	32550326	36535152	38697403	40794598	40935129	44220683	48726242	50921558	50195296	39514399	38690967	40026730	54774377	60668748	58002285	41632169	32200875	33856209	63088920	69761701	70368743	39082761	33357868	30351784	67793131	71982230
		Orotate	9.25	155.01	neg.	0	0	0	0	0	0	0	0	0	1606382	40450	112816	102530	174280	93177	353712	280741	511317	1192262	1564507	1418521	772920	550859	856650	2744160	3533565	3480505	2615423	1434080	1971065	2983317	4456762	3402367	2289497	2548726	2653738	4299151	2998167	4292563
		Pantothenate	10.25	220.118	pos.	769	7530	9076	57746283	57864803	58172968	54977761	55721560	55638090	105586175	18912133	20739011	17031991	22334955	24667566	26500108	27078915	29773711	35160812	33652206	34342916	33125069	33697433	33337837	35442442	36141354	34912799	37084350	30710595	33387967	36567942	37522689	34562112	29957482	31180903	31790389	32546164	27973951	30998531
		Pantothenate	9.7	218.103	neg.	0	0	0	81653769	78657688	81830057	75529022	76235497	75986545	38958786	33188457	29933026	35102491	37540568	36844144	33190895	34912502	36848699	43425968	43490223	43071440	41001364	40977320	40884753	44147863	46014921	43162647	45205545	41869630	43412129	45161442	44618504	41988127	43135486	43531074	43977406	40595093	37717633	39148323
		Pentose-5-phosphate	14	231.026	pos.	0	10	0	0	0	0	0	0	0	0	0	0	0	0	0	0	0	0	0	0	0	0	0	0	0	0	0	0	0	0	0	0	0	0	0	0	10990	0	0
		Pentose-5-phosphate	15	229.012	neg.	561152	445049	168790	9481	20797	13761	12003	10200	0	415609	241790	6824841	439795	352917	192044	924594	1376220	1185926	812251	655038	796365	1936475	1730957	1760078	1107728	1153085	836971	1943237	2099108	2179347	1287984	1255510	1204982	2169071	2069547	2166054	4495801	1093589	995083
		Phenylalanine	10.6	166.086	pos.	1276397	3627045	2306253	1553536699	1605612038	1634430492	1712412195	1713211537	1668429181	1229801359	575957663	738520749	636678046	758203837	763730547	420126620	393154454	418234498	961303765	979901907	1019982929	326482015	293853002	285136446	992734954	1031437610	979402942	217067456	146907179	158304234	1008171256	1065318288	1023782900	219410257	151124385	142387610	979374732	867432657	941878810
		Phenylalanine	10.6	164.072	neg.	192495	177787	146609	399761577	408237215	416358093	431198896	424055275	417713633	177473347	146782983	172601429	193350311	198817805	189777178	82004776	73848476	75088056	221581605	224440113	233629066	57075223	51485572	49673256	222079621	238722200	223435243	40420991	27110074	26380551	222697066	237739344	232603230	47680872	31335355	30660217	210685335	204572475	214252481
		Phenylpyruvate	12.3	165.055	pos.	0	0	0	99873599	102468709	98554904	93667122	95448421	96430289	93848967	30678245	27352323	28117476	47279321	56292416	36733388	34125302	37856706	64862284	67528729	69160119	33899099	33775615	35020677	72847257	71063959	73462262	25489663	28625197	30176541	73815092	69499571	69522237	25362468	22351738	20293267	67191424	69266074	71030262
		Phenylpyruvate	12.3	163.04	neg.	17298	22013	24780	572740	711192	459373	721786	781483	756019	451866	449976	477232	290951	430724	358092	166752	238930	236396	392203	481846	482749	359299	293976	198009	636840	448610	627288	144473	150294	129444	378125	446941	574625	209646	201981	115923	432449	359931	377532
		Phosphoenolpyruvate	14.55	166.975	neg.	32575	9943	16073	132248	95962	52957	8133	0	17308	6211639	6006652	13923623	4564263	4569286	4136885	16940732	17506294	18316411	5570887	4624921	4710820	25030625	26993006	25535662	6842930	5854602	5707859	30286081	27540687	29304988	8052021	7338204	7311629	30194206	30386953	31301112	10752585	7539445	7360932
		Phosphomevalonic acid	9.6	229.047	pos.	54	31954	112914	0	0	0	0	0	0	90047	55244	63058	104135	8711	8052	4078	0	0	0	0	0	2958	0	0	0	0	0	0	0	0	0	0	0	0	3043	0	7519	2405	0
		Proline	13	116.071	pos.	11133806	19507201	7795331	3422652364	3346306003	3278845335	3265003594	3401155072	3318316130	2191931964	2168456892	1823807839	2300370309	2538151808	2526095594	2282589541	2342463228	2355132819	2834501061	2835720603	2875975075	2170853952	2148859973	2055231445	2627910895	2742336742	2675866659	1618542118	1478196609	1637832091	2736150399	2724230739	2732733373	1356499691	1150054515	1047958812	2527176757	2319315815	2479302727
		Proline	12.9	114.056	neg.	667532	710137	519071	188182862	191306084	190869576	194652239	194561758	196229098	62489686	62369163	75869551	80694485	88820718	80716954	56636526	55916345	57961805	99861662	101675466	106305387	57416855	55346492	53096007	106202888	107331856	109677902	38496562	32027945	38560146	113763133	119910840	117724952	31884558	23153192	20604627	111349906	101574936	110386900
		Pyridoxine	6.75	170.081	pos.	2755718	839673	1013602	23260379	23208117	23583058	4153230	4113051	4073489	1783789437	1675624551	1583083730	1719532701	1707781261	1554701797	1001596319	954323519	1004348803	1380901759	1400334965	1370571583	402318978	392610638	369740790	1135494622	1166571269	1087334314	153882049	79792155	91862811	1024136718	1079018422	1055994999	82854600	28394530	22202631	935497523	843814805	927195555
		Pyridoxine	6.75	168.067	neg.	134294	90413	104582	3727596	3443885	3466327	596917	474159	538250	195333616	271487000	261816672	280214781	255024169	233073001	138006073	130290302	138064496	196196395	197227023	194132775	55250673	54110566	51763385	158319057	167272578	157175635	22988532	12862597	14658256	146550625	153079021	149353251	13341854	5850833	4772508	134413608	119286624	131741164
		Pyruvate	12.05	87.0088	neg.	36696265	26124941	23380526	3405206513	3468708437	3474918224	4374185185	4360263516	4307782637	2291013050	2475523203	2633505137	2186396400	2157483411	2238739611	3300908465	3373745223	3708805469	1487521449	1394116284	1345932515	4479997118	4627952615	4432092010	2236555557	2078557751	2060032763	2410711029	2287396135	2526132014	4586260600	4870347444	5163895665	967491860	676906608	471333163	6335573433	7082605337	6708906477
		Quinolinic Acid	7.5	166.015	neg.	34989110	30737344	30943132	89166168	96722399	97933758	91429047	93837841	95202580	164261848	57711206	56593648	57714565	71318529	62070607	68214399	63912092	72896852	89972521	92998969	93478204	101704138	100008595	99771401	100053293	101487494	106481948	159453778	125722358	136460320	114558553	126359113	121568948	180722650	173507672	178864420	134126384	117379068	132986931
		Riboflavine	6.75	377.146	pos.	0	0	0	18068510	18678415	18902429	1292582	1341594	1253806	35406240	25024510	22573316	16898685	17838705	16676232	20723793	21636277	24145246	20158355	19655185	19538651	25185208	30316211	28184118	20756741	19756982	18376226	34508895	28571028	31290184	24101107	23977703	22395213	29481141	31054647	29633057	19805606	18958379	19328829
		Riboflavine	7.15	375.131	neg.	0	0	0	80616	90546	36691	0	0	0	277785	286953	331702	157648	126661	86103	156355	102971	198272	59089	81577	105792	180188	193607	236273	81219	65225	109879	291652	221773	164405	175656	134999	139868	220126	285927	214267	52434	75923	81897
		S-Adenosylhomocysteine	13.35	385.129	pos.	0	342767	1649	12618	32894	8682	11278	19068	36060	21122	55690	255797	34142	25318	9675	530804	534349	487709	123440	119355	88641	1317592	1267209	1248164	412605	440045	379546	1856577	1990380	2002284	980147	911212	991440	2769017	2618634	2615670	944261	1522149	1481470
		S-Adenosylhomocysteine	13.15	383.114	neg.	0	0	0	0	0	0	0	0	0	0	0	0	0	0	0	0	0	0	0	0	0	0	0	11415	0	0	0	0	0	0	0	0	0	17254	0	0	0	8109	0
		S-Adenosylmethionine	12.1	399.145	pos.	0	4291	0	0	0	0	0	0	0	15386	0	28812	48706	12858	0	0	0	0	0	0	0	0	0	0	0	0	0	0	0	0	0	0	0	0	0	0	0	0	0
		S-Adenosylmethionine	13	397.13	neg.	0	0	0	0	0	0	0	0	0	0	0	0	0	0	0	0	0	0	0	0	0	0	0	0	0	0	0	0	0	0	0	0	0	0	0	0	0	0	0
		Serine	14.45	106.05	pos.	10687631	31211854	7275751	386889067	398855631	389491202	396389708	388937392	398379349	114623631	122725622	104590253	146143389	143643546	137704770	57880132	47945140	47312620	102056717	107667706	103808173	74991078	77506409	72736975	99210397	99723464	89667272	57284411	51784812	53080440	113294703	112554687	114118558	56479124	49119524	47314995	126132920	124772555	127257170
		Serine	14.7	104.035	neg.	1072417	592713	492751	124972820	130249366	128262401	126772472	127563498	125059157	35469092	35707049	41821626	44772252	42855325	39820735	10617906	8303443	8113845	29458457	31373496	30398480	13756985	14034027	12772441	28808933	30580629	27176823	11578503	9463737	9631522	33973075	35401495	34412862	11423737	9736073	9290899	39858818	34592425	35184085
		Serotonine (5-HT)	11.85	177.102	pos.	485928	84661	79235	4291619	4479730	4243532	2024382	1971121	2079533	176737	150320	780978	282956	352455	301638	172985	230242	168800	234900	230194	203848	155448	214313	1526452	164321	215682	194193	138530	157644	190553	160391	147317	166984	149342	220469	162820	154159	107275	71760
		Spermidine	15.75	146.165	pos.	2439864	784331	1074411	2713090	4614901	5865513	7067762	8305721	8967132	475700	524928	351148	322798	290652	302362	324452	273559	273962	267079	275156	269049	372010	355803	355597	278952	239958	357232	407928	487423	474960	423157	424963	390294	448415	573184	545862	365681	526534	572415
		Succinate	13.35	117.019	neg.	36847728	27691036	26735030	179393957	181137657	190250206	192466362	189937920	188405562	208770492	232504110	217188988	212494730	205472331	196392175	218725398	216940583	213378012	213417873	214515304	212603114	253973270	243724469	254102014	218827783	213442124	204719527	320876167	302314847	310362550	219268802	221115644	226418851	378601646	392665558	390549657	175161500	212896567	210794584
		Taurine	13.3	126.022	pos.	118007	1470467	740554	31484014	31828233	31774293	29354511	28231231	28818533	9726164	9089145	172453630	13974097	17669801	16708076	3533890	3040169	3105323	18906439	18881426	18684683	4358434	3503380	2939969	24111993	25189635	23946651	4271514	3197281	2991292	32943776	35059508	34950105	5612153	3405795	3616213	139309350	34982698	37039344
		Taurine	13.3	124.007	neg.	705398	933174	880845	38014168	37294091	37931158	33630427	32331683	32690433	14517552	13629959	205427190	21268820	23780708	21872998	4998380	4247259	4126103	23374743	23868179	22675919	5568048	4631237	3969558	28520255	29346804	28857159	5112730	4013878	3686739	37597962	40105402	40143184	6417598	4312854	3963316	171973640	41316092	43178524
		TDP	5.55	419.025	pos.	0	0	0	0	0	0	0	0	0	0	0	0	0	0	0	0	0	0	0	0	0	0	0	0	0	0	0	0	0	0	0	0	0	0	0	0	0	0	0
		Tetrahydrobiopterin	17.2	242.125	pos.	0	677	0	28	0	0	0	0	0	0	0	0	0	0	0	0	0	0	0	0	0	0	0	0	0	0	0	0	0	0	0	0	0	0	0	0	5331	0	0
		Tetrahydrofolate	12.5	446.178	pos.	0	2374	0	0	0	0	0	0	0	0	0	0	0	0	0	0	0	0	0	0	0	0	0	0	0	0	0	0	0	0	0	0	0	0	0	0	0	0	0
		Thiamine (+)	15.15	265.112	pos.	434682	73532	1834	134207127	126236860	138255782	100884479	110607850	107685237	112018239	129618340	121302697	89120605	95734998	88152863	158441918	149008466	161770152	108206410	101412947	107454054	175740400	181182095	179380750	115579867	112414036	108595520	168213314	142852689	158810238	123991316	115437951	120082454	141944225	142841921	137343085	113125376	101888247	101610055
		Thiamine phosphate (+)	18	345.078	pos.	0	0	0	0	0	0	0	0	0	5420	0	0	6330	16683	0	48404	25883	25040	4535	0	7291	144214	136075	94144	7168	0	5728	329913	290922	352587	0	0	0	483535	557601	480647	0	0	0
		Threonine	13.9	120.066	pos.	5768395	22580890	5354622	943862501	977176181	955554523	902516515	881281856	900998064	245571303	275702238	220767220	338660030	328641304	338320455	301667055	320081997	321590837	361576901	357952744	359917872	270333940	283779055	285390512	370533966	381588322	363720663	183180087	177480345	181191187	373940431	382068038	382649930	172517166	147680150	143829618	373300556	371832098	383966282
		Threonine	13.9	118.051	neg.	122059	137605	45398	198061912	201658225	201025253	206573418	209481286	204854859	67615683	79215642	82828698	97225481	94932484	94022812	45590168	41418700	41475638	100046266	102066402	103833116	32015780	29789551	27326791	102657250	109016293	104645190	20484022	15154324	15511545	103187663	110041197	109033169	20606094	13839995	13406441	89095366	98632045	105032873
		Thymidine	7.25	243.098	pos.	22493	56552	99949	8764	17713	4917	21906	8671	27791	97033	89422	99711	222689	33726	15094	17950	14559	16312	44370	21690	473479	18747	14661	8589	24439	18426	13482	26289	25487	9494	31958	5961	19597	30098	19648	5918	12860	24174	10428
		Thymidine	11.95	257.078	neg.	0	0	0	247521918	251339343	241518749	226972778	235843397	233828935	95204359	41921779	9500124	75621321	104102067	117788661	89263828	84003394	91348990	124349883	130409529	133686529	102791465	100337382	104415340	141125761	148415838	150235120	104787696	119749219	121504758	163383674	155233456	153584754	120053383	114826686	115739229	157215770	167327233	165799781
		Thymin	2.15	127.05	pos.	129776	295705	333113	1625861	1658936	1819510	1878548	1908092	1834346	1765649	737843	1121916	809601	964727	1067266	1523026	1570704	1482260	1462043	1540093	1500419	1696067	1582228	1689693	1593950	1631935	1459275	1762167	1576838	1673272	1745413	1678518	1566165	1657135	1763054	1824853	1760383	1650406	1476135
		TMP	12.4	339.059	pos.	0	0	0	882110	842692	815472	843523	842558	799896	5453717	4325560	4320190	4917975	3061836	2041735	1451504	1319852	1046947	974425	813322	732585	563525	513428	467371	480749	448860	337080	261416	186689	225128	316738	281545	501519	307683	428176	519560	660283	671564	855604
		Tryptophan	11	205.097	pos.	335541	398892	206979	50622389	50142967	50895101	391696314	396263401	385048155	256705736	130151426	185021924	127294036	161772698	176069932	89555627	78707271	84792027	232209719	238886570	242887493	62599734	63089722	56017502	235841500	240397046	218588538	36113414	23489455	23214483	240300712	257656230	250454500	29053614	15258450	14801385	226042063	203019893	217172918
		Tryptophan	11	203.083	neg.	0	0	0	2586820	2592017	2570523	23695507	23798313	23408189	8489002	12147377	18479956	13834172	12664566	12417523	6078876	5202586	5300500	14737378	14768901	14609151	3772353	3546309	3318488	14267931	14713192	13845690	2027923	1206483	1086516	13482129	14420308	14844697	1445793	738393	750596	12904363	12068328	12014207
		TTP	17.45	482.997	pos.	0	0	0	0	0	0	0	0	0	0	0	0	0	0	6340	0	0	0	7748	0	0	0	0	0	0	0	0	0	0	0	0	0	0	0	0	0	0	9835	0
		Tyrosine	12.3	182.081	pos.	1484534	5163236	2649107	776425627	789550581	777059914	729292588	750123323	752825508	707050524	268437525	246146115	271730711	376582022	441981233	293041874	276226820	294924381	501606522	514519992	532757943	265223591	270262100	275481366	553048896	544642182	561836357	200952241	227785726	240245175	574310877	542958791	543682603	206539692	177520982	169677744	526415023	550009026	561427163
		Tyrosine	12.25	180.067	neg.	224114	181639	164750	134616770	138250959	137499166	137685751	141151098	138749853	77307006	65578242	75629019	71931815	76489395	73789457	43616324	41362372	45274766	85105710	86515406	85475771	39094756	37530676	36975931	88675057	91208231	88051482	31855915	26488840	26648338	88055809	94489972	90716908	29893202	25182316	25860197	86627664	78341913	83364813
		UDP	13.65	405.009	pos.	0	666	0	11374	0	0	0	0	0	0	0	0	0	0	0	0	0	0	0	0	0	0	0	0	0	0	0	0	0	0	0	0	0	0	0	0	13978990	16578	0
		UDP	16.45	402.995	neg.	176192	15689	0	46588	41223	33127	8346	640	0	335295	105461	174302	41106	774807	80581	17389	96656	0	14642	14845	232501	0	0	63391	75447	16226	8157	0	0	0	0	0	0	0	0	11831	161237647	10419907	1715330
		UDP-Glc	13	567.062	pos.	0	0	0	0	0	0	0	0	944	0	0	0	10350	0	0	0	0	0	0	0	0	0	0	0	0	0	0	0	0	0	0	0	0	0	0	0	244035	0	0
		UDP-GlcNAc	13.2	608.089	pos.	0	229340	16112	1199859	1122170	1378666	249573	205424	213200	0	0	0	20300	0	0	0	0	0	0	0	25885	0	0	4026	0	0	0	0	5528	3630	829	0	0	8131	3489	13178	14411473	11031	0
		UDP-GlcNAc	13.1	606.074	neg.	34095	18397	0	1837366	1742974	1819139	358724	363822	336722	0	0	334262	0	0	0	0	0	0	0	0	58068	21868	0	0	91469	0	0	0	0	8256	0	7065	0	0	47033	15654	54320359	14818	2305
		UDP-Glucuronate	13.5	581.042	pos.	0	0	0	0	0	0	0	0	0	0	0	6377	0	0	0	0	0	0	0	0	0	0	0	0	0	0	0	0	0	0	0	0	0	0	0	0	867476	0	0
		UMP	13.65	325.043	pos.	1802	477836	13057	24731	20923	50493	0	0	10103	0	9183	24099	0	10165	0	0	22484	9642	0	22849	10065	45607	0	0	0	22343	0	0	8452	0	0	0	0	0	0	0	8716248	25347	0
		UMP	13.8	323.029	neg.	317702	220085	66932	83846	26653	34390	10965	8954	0	174142	181230	272024	60875	209956	51212	25699	156265	28193	47218	13146	175690	12910	0	11052	89379	58179	121724	0	12249	21341	81648	34301	25659	48141	32060	0	19318409	190963	50687
		Uracil	8.15	113.035	pos.	157632	81790	81358	5336839	5647610	5715974	5941149	6055697	6283857	534090	62591	441329	75880	155733	108566	87168	121532	112403	150920	124795	161629	171052	187652	133159	191142	140636	250600	169013	161132	192334	205775	238452	252395	194682	220215	194390	296571	333078	331869
		Uric Acid	12.25	167.021	neg.	114652	161425	110778	20381035	21210069	21113364	17124855	16552650	16367048	12681974	10265373	34998814	15342929	18528431	16621091	14012013	13658720	16139328	18242076	17331969	18574518	16231464	19036075	17539341	18732138	17665496	18104180	16958692	15325505	15174894	18339309	16977912	18999691	14702047	14814678	14965485	16568578	16016669	15485373
		Uridin	8.3	245.077	pos.	43504	678	3646	5950402	6970943	6735485	7537176	7028755	7456829	387763	15974	382267	4148	3932	6547	0	3206	10569	34137	22169	32731	44229	14305	13326	32948	44690	96663	25542	20841	36245	128501	97179	138662	115305	92249	62621	198795	201950	228415
		Uridin	8.3	243.062	neg.	13239	15601	3060	47258804	51730970	52176035	52827354	54463161	54424115	2474137	333899	5585121	11671	77581	8827	0	141543	198860	536173	357209	655101	814109	191373	159276	711195	864131	1571614	714190	386218	744112	1556302	1460111	1475007	1161026	1070478	1046051	1985855	1932902	1896173
		UTP	16.7	484.976	pos.	0	38431	0	5216	0	0	0	0	0	0	0	0	0	3695	0	0	0	0	0	0	0	0	3438	0	0	2847	0	0	0	0	0	0	0	0	0	0	3543214	14703	16124
		UTP	16.95	482.961	neg.	0	0	0	8027	0	0	0	0	0	32200	0	0	17689	0	0	0	13581	0	0	0	0	0	0	0	0	0	0	13736	12127	0	0	0	13571	0	0	0	26208925	1387776	176364
		Valine	12.3	118.086	pos.	71417866	82457673	64927459	2635001413	2703561134	2683235921	2577387616	2653451118	2658339404	1825329403	1325550740	1606562248	1385725536	1593607264	1698863586	1422098356	1379025632	1489239519	1881137122	1949133181	1919279497	1411080834	1482033842	1419853273	2023205262	2001937658	1989855632	1517564624	1394170451	1405053553	2032012873	2014171558	2007815718	1435425431	1382692393	1343519781	1928250926	1894709137	1983121509
		Valine	12.3	116.072	neg.	1249331	1285322	1056575	303097444	311217846	314172564	318943937	322011667	314894329	103728502	90813442	120300344	109979020	115964134	110411914	44028752	37764931	40742234	122681949	127837209	127405320	17004777	13715784	12344841	126264427	134246600	129492360	9841333	3620282	2459124	127109831	136402334	132564332	11799979	3710226	2443218	126614642	115766545	121207912
		Xanthin	8.15	153.041	pos.	0	5976	6816	16516062	18328876	17831987	17864874	18658328	18610605	32323744	11825612	9754312	12051152	15355263	12585972	13844159	13500555	15234440	20530762	20639395	18870067	18092367	17202234	16894933	22369113	22308668	23931119	25316304	17780462	19129983	28654768	34319395	32934582	25101828	27150767	26429831	41704439	34633241	41466598
		Xanthin	7.95	151.026	neg.	721994	446637	430103	286794134	317685933	320555443	312634710	323669466	327740242	301526103	279826645	228604549	278343418	284863484	240694802	234565075	234975205	247522318	315693700	325149477	315418597	294400428	282324589	284679024	365406213	372751810	387165466	400895873	310049220	330987572	482509765	553013622	529754888	418514042	441165618	434809018	654914026	553467876	633403192
		Xanthosin	12.05	285.083	pos.	0	0	0	84973	142356	113944	97956	86082	117337	105464	31888	48605	41620	65099	68485	103738	104548	123130	116477	141331	104339	156340	164197	182154	143516	146372	134553	279594	191556	210599	203813	199081	210999	309293	267608	288244	222206	168443	187523
		Xanthosin	10	283.068	neg.	0	0	0	2690852	2741283	2685669	2636710	2786675	2688994	1425778	2153006	1653358	1872258	1892058	1787663	1122782	1111602	1154619	1107898	1017982	976383	1371287	1266808	1275631	718232	830877	708191	1227125	1154949	1239164	618941	604322	585668	715829	829430	1029935	429434	348939	417189
		Xanthurenic Acid	14	204.03	neg.	0	0	0	71083	64539	64875	75779	31108	27002	0	0	20994	0	0	0	20527	0	18508	10420	0	0	82678	88026	51193	11677	22895	21885	296785	250801	206552	46948	65273	47892	629066	636612	736636	89997	53268	32066
		XMP	5	365.049	pos.	0	0	0	0	0	0	0	0	0	0	0	0	0	0	0	0	0	0	0	0	0	0	0	0	0	0	0	0	0	0	0	0	0	0	0	0	0	0	0
		XMP	14	363.035	neg.	0	0	0	0	0	0	0	0	0	0	0	0	0	0	8441	0	0	0	0	11030	0	0	1343	0	0	0	0	0	0	0	8522	0	0	0	0	10189	0	0	0
	Abs. Peak Area (selected compounds)
									Blank Media						Cells Series VS1
		Compound	RT	MIM	Mode	Blanks			+Met			-Met			1d +Met			1d -Met			2d +Met			2d -Met			3d +Met			3d -Met			4d +Met			4d -Met			5d +Met			5d -Met
			[min]	[Da]		Blank_01	Blank_02	Blank_03	Sample_249	Sample_250	Sample_251	Sample_252	Sample_253	Sample_254	Sample_121	Sample_122	Sample_123	Sample_124	Sample_125	Sample_126	Sample_127	Sample_128	Sample_129	Sample_130	Sample_131	Sample_132	Sample_133	Sample_134	Sample_135	Sample_136	Sample_137	Sample_138	Sample_139	Sample_140	Sample_141	Sample_142	Sample_143	Sample_144	Sample_145	Sample_146	Sample_147	Sample_148	Sample_149	Sample_150
	Amino Acids	Alanine	14.15	90.055	pos.	12548229	63182857	27033046	689083606	706352507	688537705	733472610	726528840	740068321	455482847	458712111	315149628	465472022	465865393	472984305	748315180	804308866	790136547	590171514	568861027	573393584	581217663	611550717	614597623	634976633	645059493	631353954	310729795	317255593	318239626	719105007	731530958	739047967	298815113	218850746	187776579	745975108	805587871	822005711
		Arginine	14.5	175.119	pos.	3303679273	1006956520	74141893	4892565282	3707202777	3546451128	3480350543	2409633466	2254388681	34070319	1684044498	1399640740	2034002253	2607756327	3011758869	3282625361	3534720870	3644572539	3586259252	3579283406	3606037530	3685012625	4012814278	4115434403	4035525046	3806764598	3859830196	3583780081	4153394667	4109862974	4226270729	3866854252	3915710764	3766868411	3966960176	3991988831	3811767813	3863703870	3949172458
		Asparagine	14.5	133.061	pos.	20780543	30133934	4122189	790460910	819017082	802536767	395612405	380859077	389323430	569648042	602631685	380652650	627659634	639846011	628068876	777257105	851836829	863978849	682191998	694212489	685073758	695393677	738504985	715452599	678486794	692270623	665882325	487700284	473330499	485629889	672839497	685020882	698864640	365206167	337394459	331300032	553417510	653646549	677897758
		Aspartate	14.4	132.03	neg.	10565599	7538269	5651493	1081255257	1074937268	1057311617	1085564317	1091935274	1074704634	734302234	726465123	436455601	750342687	774416233	756389524	717186764	725450273	738829297	844905876	848315318	834937062	730394217	727705405	701889607	831961534	853715285	828405170	642281221	612931227	627947491	802454616	812930899	803999539	583646780	580591942	570006697	852253710	684298601	696418113
		Cysteine	16.35	122.027	pos.	3967589	222019935	93243162	16281078	16313091	16284022	16665482	16548764	16395911	22794318	23867933	17533111	24786037	23371193	23077380	23200323	22341810	20970692	18424193	17245265	16403161	16381089	16581647	16836993	15200107	14825623	14303060	14088749	13809642	13373208	13258085	13852331	13751897	12235145	11727000	11308904	12333449	12940488	12939567
		Glutamate	13.65	146.046	neg.	4207944	3931774	3106818	839327465	849692710	847039538	879671491	858004299	858021086	629723313	645293756	251040080	655399563	651862719	643821353	786873812	807615577	847280664	801138745	831643730	782298447	905356329	944817794	905228121	857604300	833935944	844340297	906686422	904509961	919981469	864061101	879865533	880550147	965582781	974837500	992324907	777310696	800299046	798079872
		Glutamine	14.05	147.076	pos.	55554806	213085996	15630383	2993884101	3090763512	3014070522	3888094395	3754794740	3844340049	6443127310	6530177923	4795434094	6355965339	6350293228	6217699595	2967245268	1893278990	2017455004	5373047898	5561867799	5306898470	1366819330	512469475	298687263	4935081423	5008433799	4584840674	1369232276	646830433	400489158	4472776311	4506795684	4393415592	1647520359	901498649	945644416	3876537086	4030619398	4090799061
		Glycine	14.3	76.0393	pos.	4162649	17966174	4275818	169865124	174165695	174780912	165425185	161872759	163499655	48040120	51276432	51469867	59989211	61870865	60277677	102480923	112627760	112355608	83052339	86063523	86158436	177576990	188959283	187471913	97283663	94787914	93103698	205727301	222800719	224763576	106959383	104940791	107174777	231864834	248187723	252529538	103478053	106311201	105521934
		Histidine	17.45	156.077	pos.	250253812	71004908	21019355	10611984022	11488973880	11349640383	10926293470	11196023241	11160135231	2975580026	3683867199	2433771835	3973407910	4205926708	4249604262	3827282812	3627975222	3753644604	4702755094	4877037088	4875987981	3763347796	3755867458	3529156615	4878740308	5040272792	4864976598	3198885807	3067275385	3121788278	5022948778	5241812343	5283161492	3444250464	3200469166	3203261982	4345833814	5092054103	5188300572
		Isoleucine	11.27	132.102	pos.	12006845	22146533	16169782	1999027612	1887204560	1938224265	1973775813	1976751329	1872785481	1861281788	1406009967	1370751180	1389604427	1467707622	1561531903	872970626	789367505	791531480	1512124127	1558961956	1517362597	272072373	230744248	215574020	1420099688	1460386212	1389209800	172126240	80802454	62700792	1220067004	1455093410	1383042711	167182272	69624505	64428738	1286934588	1238316600	1232611560
		Leucine	10.82	132.102	pos.	6272074	19037067	14445030	1857046262	2182146342	2153805183	2109325299	2110520952	2086946140	1658446267	1023611119	1219963034	1176236273	1294969976	1230812349	634562788	571764110	625382597	1553528361	1528357094	1605268240	198330539	159335462	144848075	1439944458	1594341978	1509030247	117206356	47516295	38132357	1535093292	1545166093	1558269293	135647082	48815765	38871203	1304830725	1170760702	1339939907
		Lysine	12.7	147.113	pos.	107500582	61212999	7222358	375168570	622200914	659398110	642868857	633524348	634083519	6323460	56384618	56476264	132954700	152676557	184679058	206765738	140264077	121064583	115604454	241588815	271903517	283384941	131795625	112216832	99069898	289834734	335637231	306710005	131708121	73179211	70817780	321601359	367997920	341786367	115940794	73695562	73642604	419433560	368907155
		Methionine	11.7	150.058	pos.	42308	476189	67783	607624814	619597017	599837368	71801681	70093062	70418519	549878805	356892060	399413718	11163574	2790192	1719753	272706578	302438843	323482560	21121787	4703404	3337246	172591888	184788290	167121817	13431153	5133349	3794838	73666257	68401004	76617445	7867065	4841843	4268153	39869037	42469196	41317782	6844786	6177966	5937178
		Phenylalanine	10.6	166.086	pos.	1276397	3627045	2306253	1553536699	1605612038	1634430492	1712412195	1713211537	1668429181	1229801359	575957663	738520749	636678046	758203837	763730547	420126620	393154454	418234498	961303765	979901907	1019982929	326482015	293853002	285136446	992734954	1031437610	979402942	217067456	146907179	158304234	1008171256	1065318288	1023782900	219410257	151124385	142387610	979374732	867432657	941878810
		Proline	13	116.071	pos.	11133806	19507201	7795331	3422652364	3346306003	3278845335	3265003594	3401155072	3318316130	2191931964	2168456892	1823807839	2300370309	2538151808	2526095594	2282589541	2342463228	2355132819	2834501061	2835720603	2875975075	2170853952	2148859973	2055231445	2627910895	2742336742	2675866659	1618542118	1478196609	1637832091	2736150399	2724230739	2732733373	1356499691	1150054515	1047958812	2527176757	2319315815	2479302727
		Serine	14.45	106.05	pos.	10687631	31211854	7275751	386889067	398855631	389491202	396389708	388937392	398379349	114623631	122725622	104590253	146143389	143643546	137704770	57880132	47945140	47312620	102056717	107667706	103808173	74991078	77506409	72736975	99210397	99723464	89667272	57284411	51784812	53080440	113294703	112554687	114118558	56479124	49119524	47314995	126132920	124772555	127257170
		Threonine	13.9	120.066	pos.	5768395	22580890	5354622	943862501	977176181	955554523	902516515	881281856	900998064	245571303	275702238	220767220	338660030	328641304	338320455	301667055	320081997	321590837	361576901	357952744	359917872	270333940	283779055	285390512	370533966	381588322	363720663	183180087	177480345	181191187	373940431	382068038	382649930	172517166	147680150	143829618	373300556	371832098	383966282
		Tryptophan	11	205.097	pos.	335541	398892	206979	50622389	50142967	50895101	391696314	396263401	385048155	256705736	130151426	185021924	127294036	161772698	176069932	89555627	78707271	84792027	232209719	238886570	242887493	62599734	63089722	56017502	235841500	240397046	218588538	36113414	23489455	23214483	240300712	257656230	250454500	29053614	15258450	14801385	226042063	203019893	217172918
		Tyrosine	12.3	182.081	pos.	1484534	5163236	2649107	776425627	789550581	777059914	729292588	750123323	752825508	707050524	268437525	246146115	271730711	376582022	441981233	293041874	276226820	294924381	501606522	514519992	532757943	265223591	270262100	275481366	553048896	544642182	561836357	200952241	227785726	240245175	574310877	542958791	543682603	206539692	177520982	169677744	526415023	550009026	561427163
		Valine	12.3	118.086	pos.	71417866	82457673	64927459	2635001413	2703561134	2683235921	2577387616	2653451118	2658339404	1825329403	1325550740	1606562248	1385725536	1593607264	1698863586	1422098356	1379025632	1489239519	1881137122	1949133181	1919279497	1411080834	1482033842	1419853273	2023205262	2001937658	1989855632	1517564624	1394170451	1405053553	2032012873	2014171558	2007815718	1435425431	1382692393	1343519781	1928250926	1894709137	1983121509
	Amino Acid Derivatives	Acetylglycine	12.2	118.05	pos.	11204	24432	25838	1162439	1596901	1928747	1107501	1618520	1299927	914375	850640	1193991	1005887	590858	929429	857798	1011461	769612	1032075	1146391	1204671	934766	880489	755077	1143169	1127465	1107166	905749	777290	1049420	997127	670173	1439172	1015367	1018023	1253147	1300076	1051462	1298105
		Choline	15.25	104.107	pos.	11811442	72287605	10820060	696547343	696203430	713282942	932199536	988673659	958623204	316529131	288156049	206557835	346587505	351947348	349669596	83736342	67807999	59314446	252561715	251795011	292359244	44686914	34334735	25113462	275197048	265631188	264467829	64560132	51389959	42144357	316645883	317113318	305492226	74012326	49672550	48649322	409031566	352060228	415877140
		Betaine	12.3	116.072	neg.	1249331	1285322	1056575	303097444	311217846	314172564	318943937	322011667	314894329	103728502	90813442	120300344	109979020	115964134	110411914	44028752	37764931	40742234	122681949	127837209	127405320	17004777	13715784	12344841	126264427	134246600	129492360	9841333	3620282	2459124	127109831	136402334	132564332	11799979	3710226	2443218	126614642	115766545	121207912
		Aminobutyrate	13.6	102.056	neg.	142626	97431	93713	6466057	6450203	6265122	6257870	6355855	6442090	4584221	4760112	2087581	5058234	4852145	4675232	5694114	5769406	6203096	5889241	6064055	5705701	6425987	7241085	6698643	6663682	6226113	6202821	6595001	6233786	6462012	6299129	6604329	6547368	6695814	7130643	6951968	5948268	5716723	5595460
		GABA	14.9	104.071	pos.	11154104	8278862	7576943	37131698	39874950	38338735	24064209	24762251	25405341	112574234	116291286	92648760	116648930	122005020	115056946	309892410	322848729	335124800	217162410	207892742	213593313	416572411	420469100	392744889	253350518	262280751	253742165	395618160	403608236	394080447	292544035	285630107	285058433	412078087	420646298	411493505	234695457	273930430	281737998
		Hydroxybutyrate	9.5	103.04	neg.	1974969	1581497	1451013	30431522	31519181	30597211	31235444	31976930	31714783	38162368	28476297	69548209	31068310	31603395	28971795	38835855	39957103	40858534	38836748	38735617	40216338	69395276	68583917	64991064	45424340	46978920	45195223	81862548	72638820	75137619	52913835	53583444	51743163	71904228	67207383	70558750	54686291	48351181	51286025
		Hydroxyproline	13.45	132.066	pos.	1301100	14925050	1960901	70904872	70060439	61994441	58245733	56171044	54361183	725006201	667173403	160040429	754892850	784379111	802881524	744402322	736892825	765591850	818674561	803805508	768344094	740029749	658922998	703555064	754012181	755418370	696832074	708717095	640052554	668388057	745992868	761746764	732121332	687221589	696197702	646827888	658157954	614006619	666860267
		Phenylpyruvate	12.3	165.055	pos.	0	0	0	99873599	102468709	98554904	93667122	95448421	96430289	93848967	30678245	27352323	28117476	47279321	56292416	36733388	34125302	37856706	64862284	67528729	69160119	33899099	33775615	35020677	72847257	71063959	73462262	25489663	28625197	30176541	73815092	69499571	69522237	25362468	22351738	20293267	67191424	69266074	71030262
		Creatine	13.65	132.077	pos.	8316412	14258037	11710561	2311472108	2387695693	2445898605	2466759551	2496483572	2477699106	2312145712	2305200003	1793787089	2327388610	2282085404	2230052246	1719621545	1688463455	1692771382	2180839513	2229080516	2086524855	1517702162	1413810318	1432496911	2211207715	2234863557	2168708016	1386980004	1323562305	1285839837	2349072727	2414920190	2427777380	1450315676	1323671987	1356512209	2312791743	2300400685	2371112770
		Creatinine	8.7	114.066	pos.	1773285	17820079	10043805	1769077296	1978810651	1979058868	1930523721	1946752017	1952194677	1759314937	1154873472	1471088465	1274998985	1501808410	1270403165	1407924098	1397969265	1513379398	1793920441	1825198983	1743979927	1698208590	1674160513	1664175889	1711330182	1703103396	1781942147	2139297230	1655867836	1741758540	1727836640	2012438636	1872645649	1877453692	1995276518	1960167635	1908056700	1606773492	1934638953
		Carnitine	14.75	162.112	pos.	2266412	4841663	2256931	616540263	639869038	651434530	675194849	676210271	705274433	505532154	480426044	1968322040	611258616	598944485	538305198	468130551	426514262	432942287	574922094	614708053	615805951	418684291	428450812	376733123	640601622	637834677	603455090	415083071	377791627	381071888	645304452	689493671	654266163	458098520	439782131	441596569	628538633	591057170	651801525
		Spermidine	15.75	146.165	pos.	2439864	784331	1074411	2713090	4614901	5865513	7067762	8305721	8967132	475700	524928	351148	322798	290652	302362	324452	273559	273962	267079	275156	269049	372010	355803	355597	278952	239958	357232	407928	487423	474960	423157	424963	390294	448415	573184	545862	365681	526534	572415
		CoA	13.05	768.122	pos.	0	7506	0	0	0	0	0	0	0	0	0	0	0	0	0	0	0	0	0	0	0	0	0	0	7126	0	0	0	0	0	0	0	0	0	0	0	0	0	0
		3-Methyl-2-oxobutanoate	2.45	115.04	neg.	1832146	1148545	1404229	13331215	13414005	13787386	5792153	5017464	5438660	108613225	166746448	176698708	271834253	259025094	248817248	177629381	182233040	176960911	299144527	296609535	321410763	192686609	187624508	193585595	298946874	301608329	299856535	39702942	13727064	20588444	339201121	346566582	325358150	37343651	11493313	8004566	324148700	351060133	317521120
		3-Methyl-2-oxopentanoate	2.68	129.056	neg.	4343880	3949841	4705748	162374748	163501296	154886078	59299814	58278958	62962850	1602887554	3583643008	3949011495	5021302736	4404885156	4155289267	4098692259	3996401693	4482339948	3869740411	3631126882	4614857321	3406074508	3604475877	3663212092	4082360295	4196479877	3843492783	1195850676	959262709	1146935574	4563874831	4367802376	3570037054	809123098	561510101	494572877	3300084606	3955025969	3143727176
		4-Methyl-2-oxopentanoate	2.18	129.056	neg.	2757564	2083121	2342136	163767243	175400468	179008904	74613193	69795151	73484048	3816919705	1995269790	1914552001	2486562628	3196739347	2891234441	2659054338	2810662183	2436120377	3812889482	3977730497	3178281764	2505489749	2464973930	2404912574	2893489484	2893495609	2905160207	1300543185	888929589	1012659312	3107860867	3452292052	4214965120	855243872	581922419	479372261	3982034505	3115676148	4177762334
		5-Hydroxytryptophane	10.95	221.092	pos.	12236	8165	3094	15213	0	22973	781570	648586	694572	557903	179604	6138390	243710	322330	462424	349907	219634	359286	832707	827506	771936	442379	449667	448603	851744	877906	860985	470989	376864	365291	1191872	1232543	1048248	414160	317877	332476	1748682	977586	941542
		3-Hydroxykynurenine	11.95	223.072	neg.	3237	4252	10537	0	0	0	0	0	0	0	0	0	0	0	0	0	0	0	5720	0	0	24	0	10675	0	0	0	0	0	0	0	0	8151	7909	0	0	0	0	0
		Kynurenine	10.8	209.092	pos.	141072	54726	110807	5467500	5612352	5545892	6141387	6181433	6121716	7670859	3352992	3498235	4166073	5511937	6131414	4986926	4588934	4557894	9283889	9085087	10018204	5608416	5084576	5041599	9141401	9530993	9384510	6190878	5395128	5916359	9307066	9275621	8092962	5169864	4898787	4977542	8740795	6382852	8119104
		N-Formylkynurenine	11.3	237.087	pos.	2264	8033	13150	36503	8682	35909	2030878	2018869	1816256	1906112	986270	11584305	1614391	2243225	2588096	991294	894508	627236	2302185	2531491	2991991	804016	496849	426701	1888942	2322279	2443350	482110	276812	293612	2346238	2369580	1945496	536830	305530	252763	1371275	1042846	1087273
		Quinolinic Acid	7.5	166.015	neg.	34989110	30737344	30943132	89166168	96722399	97933758	91429047	93837841	95202580	164261848	57711206	56593648	57714565	71318529	62070607	68214399	63912092	72896852	89972521	92998969	93478204	101704138	100008595	99771401	100053293	101487494	106481948	159453778	125722358	136460320	114558553	126359113	121568948	180722650	173507672	178864420	134126384	117379068	132986931
		Serotonine (5-HT)	11.85	177.102	pos.	485928	84661	79235	4291619	4479730	4243532	2024382	1971121	2079533	176737	150320	780978	282956	352455	301638	172985	230242	168800	234900	230194	203848	155448	214313	1526452	164321	215682	194193	138530	157644	190553	160391	147317	166984	149342	220469	162820	154159	107275	71760
		Homocysteine	12.6	136.043	pos.	0	214873	28614	785704	714625	756306	791276	658242	661093	889253	373694	343846	286394	612925	714053	1145447	1359051	1341468	1078586	996539	898764	1070267	1236442	1049560	976001	1007394	950195	657433	685386	706832	899566	880053	967613	805577	798064	903758	868209	874472	812406
		Homoserine	13.9	120.066	pos.	5768395	22580890	5354622	943862501	977176181	955554523	902516515	881281856	900998064	245571303	275702238	220767220	338660030	328641304	338320455	301667055	320081997	321590837	361576901	357952744	359917872	270333940	283779055	285390512	370533966	381588322	363720663	183180087	177480345	181191187	373940431	382068038	382649930	172517166	147680150	143829618	373300556	371832098	383966282
		S-Adenosylhomocysteine	13.35	385.129	pos.	0	342767	1649	12618	32894	8682	11278	19068	36060	21122	55690	255797	34142	25318	9675	530804	534349	487709	123440	119355	88641	1317592	1267209	1248164	412605	440045	379546	1856577	1990380	2002284	980147	911212	991440	2769017	2618634	2615670	944261	1522149	1481470
		S-Adenosylmethionine	12.1	399.145	pos.	0	4291	0	0	0	0	0	0	0	15386	0	28812	48706	12858	0	0	0	0	0	0	0	0	0	0	0	0	0	0	0	0	0	0	0	0	0	0	0	0	0
		Cystathionine	17.7	223.075	pos.	1413317	385456	211502	18640360	20226267	19722468	20066613	20441733	20269583	28326633	27253871	15062025	20709925	19091108	17489697	17101185	15793821	15062671	14151304	14020120	13233955	12961126	12975319	12199386	11631778	11313234	10543935	10274310	10416673	10453840	9991311	10198314	9990649	9774008	9591728	9528740	24321437	10902075	9602766
		Cysteamine	13.1	78.0372	pos.	0	7569	1537	0	0	0	0	0	0	0	0	0	0	0	0	0	0	0	0	0	0	0	0	0	0	0	0	0	0	0	0	0	0	0	4432	0	0	0	0
		Cystine	16.95	241.031	pos.	207828170	88596779	48406698	2618190840	2857670408	2843734371	3082498529	3098639669	3093398010	1329164146	1712793634	1080629274	1795648658	1858025020	1860891137	1530777624	1455758659	1501189999	1775878872	1849298408	1790573416	1238632623	1192791079	1119313726	1601860402	1638951442	1594648220	975296057	866528512	860584702	1450719983	1547570418	1533567737	800771333	716936372	693785780	1056492875	1388689256	1413651342
		GSH	13.35	308.091	pos.	171935	19848463	14853172	598081	563199	366660	453034	397936	388364	5755500	3331083	379673	2129969	3289530	2525139	2904781	2981758	2563475	1772447	1464494	1414728	1635618	1321889	1355302	1137426	1061709	916138	1233691	1199107	1233292	902953	652821	730260	747949	880277	883976	8870168	1010369	801572
		GSSG	14.5	613.159	pos.	0	15761	0	88117	0	13230	12979	18264	25551	0	0	1649930	31321	185635	0	0	35298	0	0	0	108327	14431	0	0	44803	0	0	0	0	0	0	0	0	0	0	7312	49548707	1036287	169751
		Taurine	13.3	124.007	neg.	705398	933174	880845	38014168	37294091	37931158	33630427	32331683	32690433	14517552	13629959	205427190	21268820	23780708	21872998	4998380	4247259	4126103	23374743	23868179	22675919	5568048	4631237	3969558	28520255	29346804	28857159	5112730	4013878	3686739	37597962	40105402	40143184	6417598	4312854	3963316	171973640	41316092	43178524
	Urea Cycle	Carbamoylphosphate	12	139.975	neg.	57906	168792	31638	686925	898659	803424	788102	920960	934307	484480	377816	204115	330366	536714	443274	611642	457730	586264	647186	578640	607016	649643	606637	562420	612990	569701	638147	684011	624533	745684	797771	593931	672598	531330	543589	531775	714931	911954	635907
		Citrulline	15.25	176.103	pos.	7666935	7491784	5549820	416046130	442107789	433081675	433983906	433910211	433525056	171488632	180457438	262136171	181902745	182720810	176026069	168438843	168716881	173370321	159891661	161401293	159975966	64805721	65028386	58690752	131821564	132802091	129921724	26507484	23571178	19781712	120881532	121734961	124149718	31501815	13556315	10235227	89449581	121531001	124463868
		ArgSucc	14.85	291.13	pos.	32709	2448953	27658	5112891	6162771	6038540	3188332	3174869	3249935	1586123	1753656	847071	1365227	1239902	1348975	2724697	2907208	3008252	1649630	1597002	1705089	4078136	3948880	3720648	1835152	1599419	1511074	4120216	4743556	4412047	1935029	1885227	2156589	5010471	5309270	5263798	1890839	2007114	2408941
		Ornithine	15.2	133.097	pos.	169391164	34317705	13222107	1006471844	960728634	979890961	999666795	1559157159	1684301730	22260327	145358967	132319407	220682543	295367414	343473686	409529795	441395619	429179922	420582039	484716429	507731169	543707941	387210121	365646503	331864927	534258180	602959161	583796676	386377421	261233880	241069066	607316686	701994483	737965672	345328167	265035179	182073384	717042889	742345127
		N-Acetylornithine	13	175.108	pos.	0	614362	1967823	164555401	166647443	157872101	170333072	172497258	166759635	160341849	153651710	43874732	157908195	165771977	166974738	186917588	190836431	201380994	180690790	171789612	173174325	187711255	190297458	192263983	164075138	164150247	151957059	185642666	183437747	184223957	166839230	159360892	163106842	167288847	180302528	181506713	160841456	141589699	154587389
	TCA Cycle	Citrate	13.95	191.02	neg.	422523716	435593968	376308348	1381824915	1238170648	1137133324	1079606312	1009729908	962765703	1659542721	1460500597	1761538752	1446460832	1361886419	1300150388	1275977145	1235397345	1186402942	1152003963	1086861365	1076914997	1168596460	1242970526	1244631578	1195398823	1131483390	1135844360	1485691212	1571869593	1704373113	1457523964	1388149135	1291025962	1719387143	2076983984	2363247472	2057719811	1737580009	1638643585
		Aconitate	11.75	173.009	neg.	118813	358451	106675	9830185	9998389	9808377	7859713	7814784	7694218	21542946	18743008	55826597	23867109	26130692	25087657	50879419	52062917	54194089	50122721	49588041	52678999	114940653	118298110	109405347	69623532	69207364	69399506	218494255	192678856	200697462	89027167	90369454	87200018	294691453	311403828	314137185	93007190	81066559	88861683
		a-Ketoglutarate	13.15	145.014	neg.	301145	237147	233383	82409129	79042756	83444539	43069987	42882183	41768861	75678876	74055053	94608638	73586561	85048319	82683577	209304197	216231955	226674813	157097630	154800329	154529880	428055070	424933633	415122472	245299586	226585938	236387296	562661545	551970641	560398339	372135701	372865651	377150946	587095769	559190128	545513735	406508124	424712489	422511189
		Succinate	13.35	117.019	neg.	36847728	27691036	26735030	179393957	181137657	190250206	192466362	189937920	188405562	208770492	232504110	217188988	212494730	205472331	196392175	218725398	216940583	213378012	213417873	214515304	212603114	253973270	243724469	254102014	218827783	213442124	204719527	320876167	302314847	310362550	219268802	221115644	226418851	378601646	392665558	390549657	175161500	212896567	210794584
		Fumarate	13.7	115.004	neg.	2549769	4052852	2581664	14120973	14434317	15145068	15484558	16348451	15437388	18202160	14749340	12354597	13458947	13197261	12055663	10971852	12923357	12286823	14387652	14841365	13732938	12780635	13453739	12328157	14058414	15191659	13077590	12534729	12547187	12206711	14514134	14592056	13084208	12933645	13400822	13663849	14018331	11353375	11333403
		Malate	16.45	133.014	neg.	315737196	256098009	185267390	273165309	226109659	197422838	175001732	158556528	149472229	203748485	168519415	252597372	182738453	168772765	161890772	181156794	182405049	182951354	177932395	169828093	173123007	213157148	236012963	240578799	225539037	213721606	214769475	297010975	313098100	336133720	295276756	302308648	278684686	370817505	424796987	463760963	451429451	363752570	331432334
	Carbohydrate Metabolites	Hexosephosphate	15	259.022	neg.	248677	104308	39311	233578	189136	115784	330266	327243	197018	2358135	2038889	7494366	2384073	2678843	2352510	3643210	4027973	4129192	4372943	4287040	4476167	5903906	6022475	6070753	6252849	6323812	6162809	9288683	7633614	7857882	8649375	8059215	8458616	10328697	10376542	10561815	36485587	9859080	9052591
		Fructose-1,6-bisphosphate	16.7	338.989	neg.	32537	21271	0	79873	26839	10923	8791	9760	0	963142	745011	1127196	897195	785290	541050	416096	235544	170443	170608	146551	418689	92958	113144	55598	394826	225083	143265	154488	71223	93974	82737	113701	86783	120438	65862	15042	10933136	759301	201118
		Dihydroxyacetone phosphate	16.75	168.991	neg.	0	0	6796	16386	19128	0	21897	0	9612	397132	349441	893211	267684	645618	246516	1064356	1111875	1125779	902156	820196	1121413	1999079	1921072	1650073	2063169	1750249	1989631	2390706	1972304	2319370	2731176	2741407	2739264	2194626	2501344	2027244	9942364	2757711	2190540
		3-Phosphoglycerate	16.7	184.986	neg.	9994645	6048239	3446457	5179805	3085216	2115899	1760809	1597864	1203467	27045232	23800542	64286918	30141103	30093865	24744542	26051743	25039573	23377228	20732048	18854426	23383041	25409807	25667584	23887599	24270180	18934352	17727836	28048483	26025557	25450671	20146312	18040500	16735517	24692357	27049309	28038252	50945913	23190283	19364120
		Phosphoenolpyruvate	14.55	166.975	neg.	32575	9943	16073	132248	95962	52957	8133	0	17308	6211639	6006652	13923623	4564263	4569286	4136885	16940732	17506294	18316411	5570887	4624921	4710820	25030625	26993006	25535662	6842930	5854602	5707859	30286081	27540687	29304988	8052021	7338204	7311629	30194206	30386953	31301112	10752585	7539445	7360932
		Pyruvate	12.05	87.0088	neg.	36696265	26124941	23380526	3405206513	3468708437	3474918224	4374185185	4360263516	4307782637	2291013050	2475523203	2633505137	2186396400	2157483411	2238739611	3300908465	3373745223	3708805469	1487521449	1394116284	1345932515	4479997118	4627952615	4432092010	2236555557	2078557751	2060032763	2410711029	2287396135	2526132014	4586260600	4870347444	5163895665	967491860	676906608	471333163	6335573433	7082605337	6708906477
		Lactate	10.75	89.0244	neg.	57628489	47979318	41419679	2025182495	2092085633	2096711637	2086729897	2081747626	2064024163	2426319998	2183193801	3996585304	2135830490	2190797864	2025386239	2686368764	2729026694	2928247419	2308832884	2314620494	2357716259	2807951114	2878877504	2746869598	2452927192	2595986870	2545752929	1878679361	1755790981	1923117071	2854655280	2960496897	3056722300	1068819332	854681381	675664675	3058698511	2855318445	3071467213
		6-Phosphogluconate	17.05	275.017	neg.	102110	49384	0	0	0	10089	22318	0	0	558300	238534	1153979	241386	231387	164547	88203	59865	33377	72290	43633	116121	23463	41477	75074	64488	43046	33188	50203	0	15285	0	20817	12105	12844	0	48195	3350428	77762	56246
		Gluconate	16.15	195.051	neg.	7056801	1972775	1109793	198279237	203576390	200868144	221926166	225561176	225191312	52636585	51342237	96028269	85614698	85690641	80837712	55735720	51424777	52810318	74215333	74631550	77223977	63781944	64367316	59500559	72069335	74868778	73300072	77276887	67743724	68652727	76670858	77969936	77584840	87432917	84676983	84818545	111239851	71098262	74606809
		Pentose-5-phosphate	15	229.012	neg.	561152	445049	168790	9481	20797	13761	12003	10200	0	415609	241790	6824841	439795	352917	192044	924594	1376220	1185926	812251	655038	796365	1936475	1730957	1760078	1107728	1153085	836971	1943237	2099108	2179347	1287984	1255510	1204982	2169071	2069547	2166054	4495801	1093589	995083
		Erythrose-4-phosphate	14.2	199.001	neg.	0	0	0	8470	23359	0	0	4024	0	0	0	29329	0	0	10141	0	0	8882	0	0	0	0	0	10500	174	0	0	11908	8208	0	0	0	0	0	0	0	1032260	12531	0
		Deoxyribose-phosphate	13.3	213.017	neg.	5118	5097	0	114197	129925	173013	236664	217325	187745	158807	207957	416140	347246	276467	285639	82013	114827	143623	268209	196879	257619	56229	144041	133243	263259	281046	263848	99244	49649	93500	258587	232918	261399	45214	67169	37712	208577	149408	168438
		Glucosamine	12.9	180.087	pos.	2677889	835456	1179819	59048176	56498723	59640542	57372747	60258269	56781240	91230366	60997838	64806830	87928303	96861785	87735094	66221625	60203173	63253809	91562450	87093999	90093905	44455987	42982274	40202814	70920175	69965025	70053171	35273679	27783989	30363883	53555309	52606959	51191509	14907778	17526034	17135080	55804046	33513580	34957107
		Glucosamine-phosphate	14.15	260.053	pos.	0	0	0	170354	173953	178146	103424	143369	125946	97721	98367	0	129708	186611	116965	175341	184069	193936	246779	269581	212450	175543	145002	250110	355052	387796	347459	210412	229763	314948	482251	611083	480394	298108	279668	216606	1153936	592791	596592
		Glycerol-3-phosphate	14.35	171.006	neg.	25712	13761	0	760752	579148	578166	309903	316373	334736	3972813	3870061	29428023	4467052	4347035	4231352	5485072	5835994	5789706	7193869	6889384	6466907	7925578	7381024	6342459	10775720	12692241	11422795	8050931	7416082	8005000	13667957	12247200	12657021	9419980	9349303	9670268	17957048	13824640	14405927
		N-Acetylneuraminic acid	12.15	308.099	neg.	23930	90	16	195501189	202656732	207199197	190796735	196141639	189449500	293165791	220910542	189367650	257356774	272999181	248842632	183137817	171050643	182229136	259828241	270463413	255438686	150179314	162609551	152188977	251989511	245806373	240599960	141339660	114660178	124393947	219444193	238685771	228746904	90926511	93686064	89522647	180341215	203425870	203457676
	Lipids	Acetoacetate	12.75	101.024	neg.	2657447	1621061	1063918	80638695	81691670	80774972	74368224	75209339	75788024	122599537	115903342	120694244	125062188	128995044	117657812	115718613	115618036	123393982	142517768	143423941	143050220	141288273	142076656	138144425	149946963	153521333	152048155	150004888	136703940	138922283	165533810	167515030	165648415	127658707	124759836	120891395	152106419	147726007	149991711
		Mevalonate	14.13	147.066	neg.	191729	221188	288798	1095424	1095189	1235193	1775510	1819865	1820501	4836026	5355515	4761406	5198575	5215514	4882187	781961	282600	350923	3684987	4098869	3962081	262328	21920	37258	3131568	3327884	3141985	234333	96183	72071	2723089	2827618	2723288	340774	139862	152223	1956889	1811724	2156392
		Mevalonate-5-phosphate	13.15	227.033	neg.	0	0	0	0	0	0	0	0	0	0	0	0	0	0	5257	0	0	0	0	0	0	0	0	0	0	0	0	0	2290	0	0	0	0	0	3786	0	0	0	0
		Geranylgeranyl-PP	6	449.186	neg.	0	0	0	0	0	0	0	0	0	0	0	0	0	0	0	0	0	0	0	0	0	0	0	0	0	0	0	0	0	0	0	0	0	0	0	0	0	0	0
		Malonate	13.9	103.004	neg.	4180402	4648599	4109802	15340742	17257418	18693598	15853242	16259348	16418108	23652806	13930478	14961540	13114823	15239033	13076797	14927741	16918663	16541006	17741216	18745569	21400973	18651126	22295233	16806791	19014477	20934093	19460062	20524063	23247388	20604690	24380697	26061792	27034029	31468921	23781636	24551135	26921136	32801230	31811784
	Pyrimidines	Carbamoylaspartate	13.55	175.036	neg.	25404	51070	42772	491447	341772	570841	305379	422554	376959	1750618	1676218	281073	1890289	1777716	1661126	4166840	4947068	6198899	2528191	2851920	2640476	5675086	6048245	5845481	2524647	2276102	2552382	6301458	7322584	6694496	1995863	1992368	1939924	7083072	7051807	7689202	1437799	1227376	1144094
		Dihydroorotate	10.35	157.025	neg.	188285	120876	71862	14684582	13525077	14112290	14640878	14734077	15265879	7047589	4016373	4757139	6023997	6220518	6245397	6655364	7066038	8590763	9150630	9653055	9664838	11095439	11294268	11587568	11183644	12974780	12998047	15790208	13014435	15592365	15051414	14775421	14854720	19317496	18686685	18283929	15822616	13344612	13972601
		Orotate	9.25	155.01	neg.	0	0	0	0	0	0	0	0	0	1606382	40450	112816	102530	174280	93177	353712	280741	511317	1192262	1564507	1418521	772920	550859	856650	2744160	3533565	3480505	2615423	1434080	1971065	2983317	4456762	3402367	2289497	2548726	2653738	4299151	2998167	4292563
		Uracil	8.15	113.035	pos.	157632	81790	81358	5336839	5647610	5715974	5941149	6055697	6283857	534090	62591	441329	75880	155733	108566	87168	121532	112403	150920	124795	161629	171052	187652	133159	191142	140636	250600	169013	161132	192334	205775	238452	252395	194682	220215	194390	296571	333078	331869
		Uridin	8.3	245.077	pos.	43504	678	3646	5950402	6970943	6735485	7537176	7028755	7456829	387763	15974	382267	4148	3932	6547	0	3206	10569	34137	22169	32731	44229	14305	13326	32948	44690	96663	25542	20841	36245	128501	97179	138662	115305	92249	62621	198795	201950	228415
		UMP	13.65	325.043	pos.	1802	477836	13057	24731	20923	50493	0	0	10103	0	9183	24099	0	10165	0	0	22484	9642	0	22849	10065	45607	0	0	0	22343	0	0	8452	0	0	0	0	0	0	0	8716248	25347	0
		UDP	16.45	402.995	neg.	176192	15689	0	46588	41223	33127	8346	640	0	335295	105461	174302	41106	774807	80581	17389	96656	0	14642	14845	232501	0	0	63391	75447	16226	8157	0	0	0	0	0	0	0	0	11831	161237647	10419907	1715330
		UTP	16.7	484.976	pos.	0	38431	0	5216	0	0	0	0	0	0	0	0	0	3695	0	0	0	0	0	0	0	0	3438	0	0	2847	0	0	0	0	0	0	0	0	0	0	3543214	14703	16124
		dUridine	12.4	227.067	neg.	10138	0	0	705581	818799	862242	828196	984647	1066051	730175	976922	639152	1313675	1131363	929728	643852	457429	434947	684005	800620	1128916	365644	299002	482322	907687	1142462	1091592	401780	320728	366389	780339	665723	829678	562315	362578	443543	699752	937843	978340
		dUMP	10.65	307.034	neg.	0	0	0	163796	176275	225195	183272	237149	188050	1463325	1743204	3966696	1313782	1103254	646525	1053759	921789	787915	299235	257309	212352	400219	442562	350587	139259	136986	49284	86933	78924	128597	52753	81527	170395	18219	6661	11228	505105	480071	674226
		dUDP	9.2	387	neg.	0	0	0	0	0	0	0	0	0	0	0	0	0	0	0	0	0	0	0	0	0	0	0	0	0	0	0	0	0	0	0	0	0	0	0	0	0	0	0
		dUTP	17.45	466.966	neg.	0	0	0	0	0	0	0	9431	0	0	0	0	0	0	0	0	0	0	0	0	0	0	0	0	0	0	995	0	0	0	0	0	0	0	0	0	0	0	0
		UDP-Glc	13	567.062	pos.	0	0	0	0	0	0	0	0	944	0	0	0	10350	0	0	0	0	0	0	0	0	0	0	0	0	0	0	0	0	0	0	0	0	0	0	0	244035	0	0
		UDP-Glucuronate	13.5	581.042	pos.	0	0	0	0	0	0	0	0	0	0	0	6377	0	0	0	0	0	0	0	0	0	0	0	0	0	0	0	0	0	0	0	0	0	0	0	0	867476	0	0
		Cytosin	10.5	110.036	neg.	1049538	1153049	676920	2987823	2964106	2834185	2869558	2793723	2765684	7405972	7038599	7559211	5798637	5044842	4903834	4302288	4048364	3776298	3849788	3550802	3834617	3660525	3590168	3362006	3352873	3170839	3298966	3366317	3147996	3490306	3097170	3227134	3257324	3376660	3362966	3499448	3193335	3045392	3141465
		Cytidin	10.55	244.093	pos.	0	4394	15868	22445006	22726671	23497782	26834424	26883834	25170998	3027290	241907	8059785	33142	82858	49669	96142	165784	109164	226721	234123	270540	271612	176185	135479	388693	499494	600033	250028	168402	218834	982032	821406	960631	388263	332077	306158	1181283	884452	975966
		CMP	14.1	322.045	neg.	0	0	0	0	0	0	0	0	0	0	0	361536	0	0	0	0	0	0	0	0	11520	0	0	0	0	0	10950	0	0	0	0	0	0	0	0	0	2857500	0	9397
		CDP	17.1	402.011	neg.	0	9448	0	7428	0	10505	0	0	0	30782	0	0	0	0	0	0	0	0	0	0	0	11451	0	0	0	0	0	0	0	0	0	11645	0	0	0	0	8718872	63420	0
		CTP	17.45	481.977	neg.	0	0	0	0	0	0	0	0	9512	0	0	0	0	0	0	0	0	0	0	0	0	0	0	0	0	0	0	0	0	0	0	0	0	0	0	0	2262822	11368	0
		dCytidine	5.65	226.083	neg.	0	0	0	0	0	0	0	0	0	0	0	0	0	0	0	0	0	0	0	0	0	0	0	0	0	0	0	0	0	0	0	0	0	0	0	0	0	0	0
		dCMP	9.95	306.05	neg.	0	0	0	0	0	0	0	0	0	0	0	0	0	0	0	0	0	0	0	0	0	0	0	0	0	0	0	0	0	0	0	0	0	0	0	0	0	0	0
		dCDP	6.25	386.016	neg.	0	0	0	8402	0	0	0	0	0	0	0	0	0	0	0	0	0	0	0	0	7661	0	0	0	0	0	0	0	0	0	0	0	0	0	0	0	0	0	0
		dCTP	10.75	465.982	neg.	0	0	0	12912	44228	49601	31596	67906	59019	145646	41905	84671	42919	0	20357	42089	20833	50214	82093	33071	51353	126683	41523	84950	46718	30152	31114	91825	94712	41521	28169	43581	84960	137235	104422	81781	30748	34561	24597
		Thymin	2.15	127.05	pos.	129776	295705	333113	1625861	1658936	1819510	1878548	1908092	1834346	1765649	737843	1121916	809601	964727	1067266	1523026	1570704	1482260	1462043	1540093	1500419	1696067	1582228	1689693	1593950	1631935	1459275	1762167	1576838	1673272	1745413	1678518	1566165	1657135	1763054	1824853	1760383	1650406	1476135
		Thymidine	7.25	243.098	pos.	22493	56552	99949	8764	17713	4917	21906	8671	27791	97033	89422	99711	222689	33726	15094	17950	14559	16312	44370	21690	473479	18747	14661	8589	24439	18426	13482	26289	25487	9494	31958	5961	19597	30098	19648	5918	12860	24174	10428
		TMP	12.4	339.059	pos.	0	0	0	882110	842692	815472	843523	842558	799896	5453717	4325560	4320190	4917975	3061836	2041735	1451504	1319852	1046947	974425	813322	732585	563525	513428	467371	480749	448860	337080	261416	186689	225128	316738	281545	501519	307683	428176	519560	660283	671564	855604
		TDP	5.55	419.025	pos.	0	0	0	0	0	0	0	0	0	0	0	0	0	0	0	0	0	0	0	0	0	0	0	0	0	0	0	0	0	0	0	0	0	0	0	0	0	0	0
		TTP	17.45	482.997	pos.	0	0	0	0	0	0	0	0	0	0	0	0	0	0	6340	0	0	0	7748	0	0	0	0	0	0	0	0	0	0	0	0	0	0	0	0	0	0	9835	0
		dThymidine	12.7	241.083	neg.	0	0	0	3677701	4258296	4067318	4214210	3985929	4306710	4483775	4140488	4364608	4978175	5144236	5078127	3925361	3954488	4429352	5367229	5480813	5555727	3524633	3553115	3314483	5281839	5493064	5703883	2991936	2472119	2594139	5059783	5838524	5882937	2217217	1883204	2001372	4591956	4741230	4815414
		dTMP	13	321.049	neg.	0	0	0	13237	0	0	8268	0	0	0	0	0	0	0	0	0	0	0	162589	0	0	0	6783	0	0	0	0	0	0	6159	0	0	0	0	0	6365	272321	0	0
		dTDP	6.25	401.016	neg.	0	0	0	0	0	0	0	0	0	0	0	0	0	0	0	0	0	0	0	0	0	0	0	0	0	0	0	0	0	0	0	0	0	0	0	0	0	0	0
		dTTP	17.45	480.982	neg.	0	0	0	0	0	0	0	0	0	0	0	0	0	0	0	0	0	0	0	0	0	0	0	0	0	0	0	0	0	0	0	0	0	0	0	0	0	0	0
	Purines	Inosin	9.8	269.088	pos.	0	4840	4245	596935	665042	704835	203722	237093	221370	338275	31604	225962	1090	67177	8260	12293	123381	117567	125841	98586	150113	138352	74240	72987	201626	191449	356445	187707	50529	61688	332013	330841	355118	20214	36178	83850	470341	389628	569770
		dInosin	6.7	251.079	neg.	0	0	0	36583	36843	20714	13656	29591	29072	0	0	10634	0	0	0	0	0	8941	0	0	0	0	0	0	0	0	0	0	0	0	0	0	0	0	0	0	0	0	0
		IMP	13.95	349.054	pos.	0	1887152	206312	123271	100755	89394	0	38959	20095	0	0	31464830	0	0	0	3580	0	0	0	0	0	10400	0	5856	0	0	0	0	0	0	0	0	0	0	9533	0	663208	0	17184
		Adenin	5.45	136.062	pos.	5400669	6723949	8539751	16870523	16430730	16407240	10787549	10814620	10594302	60226215	42113976	66216117	20696320	209260968	16243610	53533017	66805589	54247291	14031745	13746258	42404169	66564508	53937639	61848073	21263888	26427143	28760252	72891260	70040697	99299121	167733445	172638650	238960380	91027401	80578205	84060020	485488174	357260839	368097315
		Adenosin	6.45	268.104	pos.	883938	1177353	1108507	8035125	8417697	8475378	2883002	3199997	3217811	4267966	3174904	25243718	2321302	3592082	1758493	2331955	4308286	3440441	4223566	4990021	6485875	4315041	3829948	3431624	7678790	7214230	11243679	3954229	3296122	4168678	12814589	9399594	12699863	4393178	4095112	4016107	22533049	11813111	14469575
		AMP	16.3	348.07	pos.	5895414	55775104	17480243	5323854	4897831	4575718	3037799	2685746	2577897	31897512	22678508	28116248	14372140	16935844	10818745	10880135	10062005	8187011	6532079	5479949	6251751	5888063	5489626	5099713	3787842	3594628	3119671	3927018	3151258	3614725	2910716	1952368	2412536	1944090	2118272	2117249	103289711	8954632	5221314
		ADP	16.55	428.037	pos.	35568	6930771	1173376	1104690	564264	331458	383430	287592	323357	4493264	2531560	5648768	1905266	5092621	1481923	901708	1041349	612735	387420	357671	1302048	622010	288280	201528	305460	216227	183273	1119080	121562	122056	70159	77260	45848	68852	98354	293740	152935094	12026165	3445132
		ATP	16.65	508.003	pos.	0	3082452	346222	726293	262662	115764	68056	80400	48279	4628121	1874193	1584879	768779	1895872	835553	460805	267814	196582	34779	65253	192805	67201	31590	25344	27906	13968	13993	10279	20243	4109	0	2918	0	0	7679	0	47894812	7084783	2305565
		cAMP	9.95	330.06	neg.	0	0	0	0	0	0	0	0	0	0	0	0	0	0	0	0	0	0	0	0	0	0	0	0	0	0	0	0	0	0	0	0	0	0	0	0	0	0	0
		dAMP	13	332.075	pos.	0	0	0	0	10152	0	0	0	0	7453	0	0	16335	0	0	0	0	0	0	0	0	0	0	0	0	0	0	0	0	0	0	0	0	0	0	0	3052	0	0
		dADP	15	412.042	pos.	0	0	0	0	0	0	0	0	0	0	0	0	0	0	0	0	0	0	0	0	0	0	0	0	0	0	0	0	0	0	0	0	0	0	0	0	8980	0	0
		dATP	16.45	492.008	pos.	0	0	0	0	0	0	0	0	0	0	0	0	0	0	0	0	0	0	0	0	0	0	0	0	0	0	0	0	0	0	0	0	0	0	0	0	0	0	0
		Guanin	10.25	150.042	neg.	7282	12898	3839	0	4387	0	0	0	0	0	1270	15398	0	72043	0	0	12274	0	86324	31803	211632	30629	0	4973	55731	55152	109004	11123	9862	9192	88288	165526	82865	14035	5232	8110	222421	78850	148144
		Guanosin	11.85	282.084	neg.	0	0	0	51099	49994	23476	53694	99947	122169	291352	188003	496726	541515	659995	494853	319072	242666	264048	622981	597678	678507	268872	326451	227471	522039	493815	558263	297375	210737	259461	557184	489931	440547	214011	268732	279251	591285	364451	421688
		GMP	14.1	362.051	neg.	92544	114538	44072	65621	109840	40820	0	10692	0	25645	0	487411	10862	36266	0	0	12368	222	0	10552	0	12842	0	0	22806	14050	0	125590	0	0	21778	0	18353	10088	0	0	6922977	53205	0
		GDP	17.05	442.017	neg.	27669	21455	8904	20621	0	8694	0	0	0	19970	0	14086	12789	13156	28589	0	0	27554	0	0	0	0	0	0	0	0	0	0	0	0	0	0	0	0	0	0	20842460	633341	28615
		GTP	17.45	521.983	neg.	0	0	0	0	0	0	0	0	0	0	0	0	16386	0	0	0	0	0	13404	0	0	0	0	0	10799	0	0	0	0	0	0	0	0	0	0	0	1147794	24999	0
		Hypoxanthin	7.5	135.031	neg.	735246	1250584	1605576	567729916	583567299	590866477	552856348	554589506	559795538	33070962	12746294	12045295	7689023	8967429	7129853	6870295	9978788	9491769	50980262	50766169	54792590	14392403	8532206	7722445	120314897	125040026	136800956	30008556	12107102	11902152	199518773	235861244	222086600	31489900	18406465	16050767	273542905	246370445	264729507
		Xanthin	7.95	151.026	neg.	721994	446637	430103	286794134	317685933	320555443	312634710	323669466	327740242	301526103	279826645	228604549	278343418	284863484	240694802	234565075	234975205	247522318	315693700	325149477	315418597	294400428	282324589	284679024	365406213	372751810	387165466	400895873	310049220	330987572	482509765	553013622	529754888	418514042	441165618	434809018	654914026	553467876	633403192
		Xanthosin	10	283.068	neg.	0	0	0	2690852	2741283	2685669	2636710	2786675	2688994	1425778	2153006	1653358	1872258	1892058	1787663	1122782	1111602	1154619	1107898	1017982	976383	1371287	1266808	1275631	718232	830877	708191	1227125	1154949	1239164	618941	604322	585668	715829	829430	1029935	429434	348939	417189
		Xanthurenic Acid	14	204.03	neg.	0	0	0	71083	64539	64875	75779	31108	27002	0	0	20994	0	0	0	20527	0	18508	10420	0	0	82678	88026	51193	11677	22895	21885	296785	250801	206552	46948	65273	47892	629066	636612	736636	89997	53268	32066
		XMP	14	363.035	neg.	0	0	0	0	0	0	0	0	0	0	0	0	0	0	8441	0	0	0	0	11030	0	0	1343	0	0	0	0	0	0	0	8522	0	0	0	0	10189	0	0	0
	Co-Factors	Riboflavine	6.75	377.146	pos.	0	0	0	18068510	18678415	18902429	1292582	1341594	1253806	35406240	25024510	22573316	16898685	17838705	16676232	20723793	21636277	24145246	20158355	19655185	19538651	25185208	30316211	28184118	20756741	19756982	18376226	34508895	28571028	31290184	24101107	23977703	22395213	29481141	31054647	29633057	19805606	18958379	19328829
		FMN	12.8	457.112	pos.	0	0	0	0	0	0	0	0	0	0	0	0	0	0	0	0	0	0	0	0	0	0	0	0	0	0	0	0	0	0	0	0	0	0	0	0	0	0	0
		FMNH2	12.5	459.128	pos.	0	0	0	0	0	0	0	0	0	0	1105	0	6763	0	0	6792	17621	8461	12765	0	10035	34434	36872	36949	0	0	0	45040	56560	80108	0	0	0	90680	52766	50239	5955	12838	0
		FAD	12.4	786.164	pos.	0	0	0	0	0	0	0	0	0	0	0	0	0	0	0	0	0	0	0	0	0	0	0	0	0	0	0	0	0	0	0	0	0	0	0	0	23396	0	0
		FADH2	12.5	788.18	pos.	0	0	0	0	0	0	0	0	0	0	0	0	0	0	0	0	0	0	0	0	0	0	0	0	0	0	0	0	0	0	0	0	0	0	0	0	0	0	0
		Nicotinamide	2.4	123.055	pos.	422318	6814546	4110805	268669568	256910741	268878737	354445420	337925883	329043431	317344001	222295638	254079620	234733663	225114987	239837797	200411770	187715772	209179367	239449672	226172501	233413172	144200060	140704710	155355692	227328370	235083826	235734552	102175646	95246504	104572216	237394163	238647918	222879517	81382200	70680090	67231498	238797786	198930533	204407652
		Nicotinate	6.95	124.039	pos.	3775147	3387991	5415565	3963970	3974163	5003939	4418611	3941446	3796048	7195348	4518445	4995361	4153233	4123496	4169826	4148923	4228726	4432898	5042264	5135022	5040319	4605396	4141212	3978227	6023112	6572309	6525557	4453261	4364630	4269429	8270622	8163050	8594560	4396831	4544137	4206287	11084847	9800984	11613737
		NAD+	13.55	664.116	pos.	0	0	0	0	0	0	0	0	0	0	0	0	0	16342	0	0	0	0	0	0	9448	0	0	0	0	0	0	0	0	0	0	0	0	0	0	0	15351964	0	0
		NADH	12.85	666.132	pos.	0	0	0	0	0	0	0	0	0	0	0	0	0	0	0	0	0	0	0	0	0	0	0	0	0	0	0	0	0	0	0	0	0	0	0	0	108021	0	0
		NADP+	14.2	744.083	pos.	0	23337	62	0	0	0	0	0	0	0	0	0	0	0	0	0	0	0	0	0	0	0	0	0	0	0	0	0	0	0	0	0	0	0	0	0	1028623	0	0
		NADPH	14	746.098	pos.	0	0	0	0	0	0	0	0	0	0	0	0	0	0	0	0	0	0	0	0	0	0	0	0	0	0	0	0	0	0	0	0	0	0	0	0	30076	0	0
		Dihydrofolate	12.7	444.163	pos.	0	0	0	0	11572	0	0	0	9645	0	0	0	0	0	0	0	4883	0	0	7120	7561	0	0	0	0	0	0	0	0	0	0	0	0	0	0	0	0	0	0
		Tetrahydrofolate	12.5	446.178	pos.	0	2374	0	0	0	0	0	0	0	0	0	0	0	0	0	0	0	0	0	0	0	0	0	0	0	0	0	0	0	0	0	0	0	0	0	0	0	0	0
		5-Methyl-THF	13.05	460.194	pos.	0	0	0	0	0	0	0	0	0	0	0	0	0	0	0	0	0	0	0	0	0	0	0	0	0	0	0	0	0	0	0	0	0	0	0	0	0	0	0
		Tetrahydrobiopterin	17.2	242.125	pos.	0	677	0	28	0	0	0	0	0	0	0	0	0	0	0	0	0	0	0	0	0	0	0	0	0	0	0	0	0	0	0	0	0	0	0	0	5331	0	0
		Thiamine (+)	15.15	265.112	pos.	434682	73532	1834	134207127	126236860	138255782	100884479	110607850	107685237	112018239	129618340	121302697	89120605	95734998	88152863	158441918	149008466	161770152	108206410	101412947	107454054	175740400	181182095	179380750	115579867	112414036	108595520	168213314	142852689	158810238	123991316	115437951	120082454	141944225	142841921	137343085	113125376	101888247	101610055
		Thiamine phosphate (+)	18	345.078	pos.	0	0	0	0	0	0	0	0	0	5420	0	0	6330	16683	0	48404	25883	25040	4535	0	7291	144214	136075	94144	7168	0	5728	329913	290922	352587	0	0	0	483535	557601	480647	0	0	0
		Pantothenate	9.7	218.103	neg.	0	0	0	81653769	78657688	81830057	75529022	76235497	75986545	38958786	33188457	29933026	35102491	37540568	36844144	33190895	34912502	36848699	43425968	43490223	43071440	41001364	40977320	40884753	44147863	46014921	43162647	45205545	41869630	43412129	45161442	44618504	41988127	43135486	43531074	43977406	40595093	37717633	39148323
		Pyridoxine	6.75	170.081	pos.	2755718	839673	1013602	23260379	23208117	23583058	4153230	4113051	4073489	1783789437	1675624551	1583083730	1719532701	1707781261	1554701797	1001596319	954323519	1004348803	1380901759	1400334965	1370571583	402318978	392610638	369740790	1135494622	1166571269	1087334314	153882049	79792155	91862811	1024136718	1079018422	1055994999	82854600	28394530	22202631	935497523	843814805	927195555
	Std.	Lamivudin	3.8	230.059	pos.	19245080	15118991	5229928	9742499228	9519762212	9488757667	9523471151	9373086414	9363441670	13874261933	11276991092	20379082299	11116417513	10669743431	11246703599	11253697241	11306202285	11173487375	10295746933	10013753310	10163228737	10168144011	10095065023	10181655658	9900742981	9717165629	9717284935	9454164374	9544057829	9885538892	9729377337	9485068833	9448627377	9652625977	9472774837	9396390678	9749248048	9672799659	9579984679
		Lamivudine	3.65	228.045	neg.	3329	4511	0	211222823	201950603	198698951	196441528	202024978	201694149	270842234	228155001	624761047	219893327	210928543	229861142	232464077	225234649	227857416	201297278	194909862	203706606	200477868	192928286	195056456	191610805	192567068	187763317	176844643	178943045	188693400	187762561	182967721	181060835	182539058	182239411	179449465	195882945	197976777	194066473
	Normalized Peak Area (vs. Lamivudine-Std.)
									Blank Media						Cells Series VS1
		Compound	RT	MIM	Mode				+Met			-Met			1d +Met			1d -Met			2d +Met			2d -Met			3d +Met			3d -Met			4d +Met			4d -Met			5d +Met			5d -Met
			[min]	[Da]					Sample_249	Sample_250	Sample_251	Sample_252	Sample_253	Sample_254	Sample_121	Sample_122	Sample_123	Sample_124	Sample_125	Sample_126	Sample_127	Sample_128	Sample_129	Sample_130	Sample_131	Sample_132	Sample_133	Sample_134	Sample_135	Sample_136	Sample_137	Sample_138	Sample_139	Sample_140	Sample_141	Sample_142	Sample_143	Sample_144	Sample_145	Sample_146	Sample_147	Sample_148	Sample_149	Sample_150
	Amino Acids	Alanine	14.15	90.055	pos.				70729.7	74198.5	72563.5	77017.4	77512.2	79038.1	32829.3	40676.8	15464.4	41872.5	43662.3	42055.4	66495.1	71138.7	70715.3	57321.9	56808	56418.4	57160.6	60579.2	60363.2	64134.2	66383.5	64972.3	32867	33241.2	32192.4	73910.7	77124.5	78217.5	30956.9	23103.1	19983.9	76516.2	83283.8	85804.5
		Arginine	14.5	175.119	pos.				502188	389422	373753	365450	257080	240765	2455.65	149335	68680.3	182973	244407	267790	291693	312636	326180	348324	357437	354812	362408	397503	404201	407598	391757	397213	379069	435181	415745	434382	407678	414421	390243	418775	424843	390981	399440	412232
		Asparagine	14.5	133.061	pos.				81135.3	86033.4	84577.6	41540.8	40633.3	41579.1	41057.9	53439	18678.6	56462.4	59968.3	55844.7	69066.8	75342.4	77324	66259.6	69325.9	67407.1	68389.4	73155	70268.8	68528.9	71242	68525.6	51585.8	49594.3	49125.3	69155.5	72221	73964.7	37834.9	35617.3	35258.2	56765.1	67575.7	70761.9
		Aspartate	14.4	132.03	neg.				153571	159683	159635	165784	162149	159852	81335.4	95522.6	20957.9	102369	110144	98719.1	92554.5	96625.9	97275.2	125919	130570	122962	109298	113157	107952	130258	133000	132359	108957	102759	99836.2	128213	133291	133215	95921.4	95576.2	95292.6	130525	103694	107657
		Cysteine	16.35	122.027	pos.				1671.14	1713.6	1716.14	1749.94	1765.56	1751.06	1642.92	2116.52	860.348	2229.68	2190.42	2051.92	2061.57	1976.07	1876.83	1789.5	1722.16	1613.97	1611.02	1642.55	1653.66	1535.25	1525.71	1471.92	1490.22	1446.94	1352.81	1362.69	1460.44	1455.44	1267.55	1237.97	1203.54	1265.07	1337.82	1350.69
		Glutamate	13.65	146.046	neg.				119210	126223	127888	134341	127411	127622	69751.7	84849.4	12054.5	89416	92713.3	84027.4	101548	107570	111554	119396	128004	115210	135480	146917	139226	134273	129919	134905	153811	151642	146266	138056	144266	145899	158692	160476	165895	119047	121272	123372
		Glutamine	14.05	147.076	pos.				307301	324668	317646	408264	400593	410569	464394	579071	235312	571764	595168	552846	263668	167455	180557	521871	555423	522167	134422	50764.4	29335.8	498456	515421	471823	144828	67773.1	40512.6	459719	475146	464979	170681	95167.3	100639	397624	416696	427015
		Glycine	14.3	76.0393	pos.				17435.5	18295.2	18419.8	17370.3	17270	17461.5	3462.54	4547	2525.62	5396.45	5798.72	5359.59	9106.42	9961.59	10055.6	8066.66	8594.53	8477.47	17464.1	18718	18412.7	9825.9	9754.69	9581.25	21760.5	23344.4	22736.6	10993.4	11063.8	11342.9	24020.9	26200.1	26875.2	10614	10990.7	11014.8
		Histidine	17.45	156.077	pos.				1.08925e+06	1.20686e+06	1.19611e+06	1.1473e+06	1.19449e+06	1.19188e+06	214468	326671	119425	357436	394192	377853	340091	320884	335942	456767	487034	479768	370112	372050	346619	492765	518698	500652	338357	321381	315793	516266	552638	559146	356820	337860	340903	445761	526430	541577
		Isoleucine	11.27	132.102	pos.				205186	198241	204265	207254	210897	200010	134154	124680	67262.7	125005	137558	138844	77571.9	69817.2	70840.1	146869	155682	149299	26757.3	22857.1	21172.8	143434	150289	142963	18206.4	8466.26	6342.68	125400	153409	146375	17319.9	7349.96	6856.75	132003	128020	128665
		Leucine	10.82	132.102	pos.				190613	229223	226985	221487	225168	222882	119534	90769.9	59863.5	105811	121368	109438	56387	50570.8	55970.2	150890	152626	157949	19505.1	15783.5	14226.4	145438	164075	155293	12397.3	4978.63	3857.39	157779	162905	164920	14052.9	5153.27	4136.82	133839	121036	139869
		Lysine	12.7	147.113	pos.				38508.5	65358.9	69492.6	67503.6	67589.7	67719.1	455.769	4999.97	2771.29	11960.2	14309.3	16420.7	18373.1	12405.9	10835	11228.4	24125.7	26753.7	27869.9	13055.5	11021.5	10006.3	29827.1	34540.2	32441.8	13800	7402.65	7278.76	33906.1	38947.2	35408.6	12239.4	7842.96	7553.67	43362.2	38508.1
		Methionine	11.7	150.058	pos.				62368.5	65085.3	63215.6	7539.44	7478.12	7520.58	39633	31647.8	19599.2	1004.24	261.505	152.912	24232.6	26749.8	28950.9	2051.51	469.694	328.365	16973.8	18304.8	16414	1356.58	528.276	390.525	7791.94	7166.87	7750.46	808.589	510.47	451.722	4130.38	4483.29	4397.2	702.083	638.695	619.748
		Phenylalanine	10.6	166.086	pos.				159460	168661	172249	179810	182780	178185	88639	51073.7	36239.2	57273.7	71061.1	67907.1	37332.3	34773.3	37431	93369	97855.6	100360	32108.3	29108.6	28004.9	100269	106146	100790	22960	15392.5	16013.7	103621	112315	108353	22730.6	15953.5	15153.4	100456	89677.5	98317.4
		Proline	13	116.071	pos.				351312	351512	345551	342838	362864	354391	157985	192290	89494.1	206935	237883	224608	202830	207184	210779	275308	283183	282978	213496	212862	201856	265426	282216	275372	171199	154881	165680	281226	287213	289220	140532	121406	111528	259218	239777	258800
		Serine	14.45	106.05	pos.				39711.5	41897.6	41047.6	41622.4	41495.1	42546.3	8261.6	10882.8	5132.24	13146.6	13462.7	12244	5143.21	4240.61	4234.36	9912.51	10752	10214.1	7375.1	7677.65	7143.92	10020.5	10262.6	9227.61	6059.17	5425.87	5369.5	11644.6	11866.5	12077.8	5851.17	5185.34	5035.44	12937.7	12899.3	13283.7
		Threonine	13.9	120.066	pos.				96880.9	102647	100704	94767.6	94022.6	96225.1	17699.8	24448.2	10833	30464.9	30801.2	30081.7	26806	28310.3	28781.6	35119.1	35746.1	35413.7	26586.4	28110.7	28029.9	37424.9	39269.5	37430.3	19375.6	18595.9	18328.9	38434.2	40281	40497.9	17872.6	15590	15306.9	38290.2	38441	40080.1
		Tryptophan	11	205.097	pos.				5196.04	5267.25	5363.73	41129.6	42276.7	41122.5	18502.3	11541.3	9079.01	11451	15161.8	15655.2	7957.88	6961.42	7588.68	22553.9	23855.8	23898.7	6156.46	6249.56	5501.81	23820.6	24739.4	22494.8	3819.84	2461.16	2348.33	24698.5	27164.4	26507	3009.92	1610.77	1575.22	23185.6	20988.7	22669.4
		Tyrosine	12.3	182.081	pos.				79694.7	82938.1	81892.7	76578.4	80029.5	80400.5	50961.3	23804	12078.4	24444.1	35294.4	39298.7	26039.6	24431.4	26395	48719.8	51381.3	52420.1	26083.8	26771.7	27056.6	55859.3	56049.5	57818.2	21255.4	23866.8	24302.7	59028.5	57243.5	57540.9	21397.3	18740.1	18057.8	53995.4	56861.4	58604.2
		Valine	12.3	118.086	pos.				270465	283995	282781	270635	283093	283906	131562	117545	78833.9	124656	149358	151054	126367	121971	133283	182710	194646	188845	138775	146808	139452	204349	206021	204775	160518	146077	142132	208853	212352	212498	148708	145965	142983	197785	195880	207007
	Amino Acid Derivatives	Acetylglycine	12.2	118.05	pos.				0	0	0	0	0	0	0	0	0	0	0	0	0	0	0	0.852471	0	0	0.00359142	0	1.64183	0	0	0	0	0	0	0	0	1.35054	1.29983	0	0	0	0	0
		Choline	15.25	104.107	pos.				1893.43	1992.67	2081.65	884.561	745.076	808.947	12030.6	21925.4	8484.78	37086.3	36840.7	32474	22923.5	24272.4	23298.9	44582.5	45653.3	47334.4	28834.1	29175.3	29773.8	46805.3	46987.5	47909.8	6735.22	2301.36	3273.32	54196.3	56824.2	53908.6	6137.37	1892.01	1338.19	49644.2	53197.2	49084.4
		Betaine	12.3	116.072	neg.				23062.1	24288.3	23385	9056.1	8654.22	9365.1	177545	471212	189625	685055	626499	542322	528945	532298	590151	576720	558893	679633	509693	560489	563408	639164	653769	614096	202865	160821	182349	729199	716159	591520	132978	92435	82681.7	505417	599317	485977
		Aminobutyrate	13.6	102.056	neg.				23259.9	26055.9	27027.2	11394.7	10364.3	10930	422783	262357	91933.6	339241	454667	377345	343157	374365	320743	568248	612242	468068	374928	383299	369879	453026	450777	464174	220625	149030	161001	496562	566049	698378	140558	95795.3	80140.5	609859	472128	645824
		GABA	14.9	104.071	pos.				1.56151	0	2.42108	82.0678	69.1966	74.1791	40.2114	15.9266	301.21	21.9234	30.2097	41.1164	31.0926	19.426	32.1552	80.8787	82.6369	75.9538	43.5064	44.5432	44.0599	86.0283	90.3459	88.6035	49.8182	39.4868	36.9521	122.502	129.946	110.942	42.9065	33.5569	35.3834	179.366	101.065	98.2822
		Hydroxybutyrate	9.5	103.04	neg.				119.316	167.746	203.267	116.292	172.677	138.83	65.9044	75.4315	58.589	90.4866	55.377	82.6401	76.2237	89.4607	68.8784	100.243	114.482	118.532	91.9308	87.2197	74.1605	115.463	116.028	113.938	95.8042	81.4423	106.157	102.486	70.6556	152.315	105.191	107.468	133.365	133.351	108.703	135.502
		Hydroxyproline	13.45	132.066	pos.				918.375	958.185	945.922	955.684	943.822	958.197	507.774	625.905	100.242	690.094	690.112	610.181	734.838	768.453	816.708	877.693	933.363	840.282	961.6	1125.98	1030.26	1043.32	969.965	991.06	1118.78	1045.1	1027.38	1006.45	1082.87	1084.83	1100.45	1173.84	1162.22	910.993	866.272	864.981
		Phenylpyruvate	12.3	165.055	pos.				43049	46231.8	47434.5	48708.2	47817.6	46837.4	11489.5	11941	5776.63	15004.4	16493.4	14410.3	5682.01	5030.08	5364.17	18283.7	19676.4	18763.1	2544.64	2132.78	1898.66	19768.9	20914.3	20689.7	1669.49	606.944	390.971	20309.1	22365	21964.6	1939.31	610.772	408.452	19391.4	17542.4	18737.1
		Creatine	13.65	132.077	pos.				63283.6	67214.8	68653.3	70898	72143.8	75322.1	36436.7	42602.3	96585.4	54987	56134.9	47863.4	41597.9	37723.9	38747.3	55840.7	61386.4	60591.6	41176.1	42441.6	37001.2	64702.4	65640	62101.2	43904.8	39584	38548.4	66325.4	72692.5	69244.6	47458.4	46425.9	46996.4	64470.5	61105.1	68037.8
		Creatinine	8.7	114.066	pos.				71495.8	73132.4	75171.4	97884.4	105480	102379	22814.1	25552.6	10135.8	31178	32985.5	31090.9	7440.79	5997.42	5308.5	24530.7	25144.9	28766.4	4394.8	3401.14	2466.54	27795.6	27336.3	27216.2	6828.75	5384.5	4263.23	32545.3	33432.9	32331.9	7667.58	5243.72	5177.45	41955.2	36396.9	43411
		Carnitine	14.75	162.112	pos.				0	0	0	0	0	0	0	0	0	0	0	0	0	0	0	0	0	0	0	0	0	0.719744	0	0	0	0	0	0	0	0	0	0	0	0	0	0
		Spermidine	15.75	146.165	pos.				237257	250815	257768	259019	266346	264614	166650	204416	88021	209365	213884	198285	152805	149340	151499	211819	222602	205301	149260	140050	140694	223338	229991	223180	146706	138679	130073	241441	254602	256945	150251	139734	144365	237228	237822	247507
		CoA	13.05	768.122	pos.				181584	207863	208569	202712	207696	208491	126804	102410	72186.2	114695	140754	112958	125108	123646	135444	174239	182269	171597	167013	165839	163448	172849	175268	183379	226281	173497	176193	177590	212169	198192	194502	210633	208609	195713	166113	201946
		3-Methyl-2-oxobutanoate	2.45	115.04	neg.				1913.3	2124.66	2078.51	2107.07	2180.9	2164.76	2041.67	2416.77	739.092	1863	1789.28	1555.1	1519.61	1396.92	1348.07	1374.48	1400.09	1302.14	1274.68	1285.31	1198.17	1174.84	1164.25	1085.07	1086.75	1091.43	1057.49	1026.92	1075.2	1057.37	1012.58	1012.56	1014.09	2494.7	1127.09	1002.38
		3-Methyl-2-oxopentanoate	2.68	129.056	neg.				0	0	0	0	0	0	0	0	0	0	0	0	0	0	0	0	0	0	0	0	0	0	0	0	0	0	0	0	0	0	0	0.467867	0	0	0	0
		4-Methyl-2-oxopentanoate	2.18	129.056	neg.				268739	300183	299695	323674	330589	330370	95800.7	151884	53026.4	161531	174140	165461	136024	128758	134353	172487	184676	176182	121815	118156	109934	161792	168666	164104	103160	90792.5	87054.9	149107	163159	162306	82958.9	75683.9	73835.3	108367	143566	147563
		5-Hydroxytryptophane	10.95	221.092	pos.				3811.31	4188.65	4040.44	2526.83	2641.85	2713.25	8113.89	10312.3	4546.27	10493.4	11434.7	10230.3	27536.9	28555	29992.9	21092.4	20760.7	21016.3	40968.4	41651	38573.8	25589	26991.5	26112.5	41845.9	42289	39864.3	30068.1	30113.7	30169.3	42690.8	44405.8	43792.7	24073.2	28319.7	29409
		3-Hydroxykynurenine	11.95	223.072	neg.				61.3889	59.161	38.6415	47.5703	42.4552	41.4766	414.833	295.388	18.6305	191.606	308.305	224.523	258.118	263.728	229.425	172.153	146.248	139.201	160.857	130.944	133.112	114.883	109.261	94.2792	130.492	125.639	124.757	92.8069	68.8262	77.2874	77.4866	92.927	94.0761	909.831	104.455	83.6715
		Kynurenine	10.8	209.092	pos.				9.0446	0	1.39428	1.36284	1.94856	2.7288	0	0	80.9619	2.81754	17.3983	0	0	3.122	0	0	0	10.6587	1.41924	0	0	4.52522	0	0	0	0	0	0	0	0	0	0	0.778171	5082.31	107.134	17.7193
		N-Formylkynurenine	11.3	237.087	pos.				80.6471	75.0675	79.7055	83.0869	70.2268	70.6036	64.0937	33.1377	16.8725	25.7632	57.4451	63.49	101.784	120.204	120.058	104.76	99.517	88.4329	105.257	122.48	103.083	98.5786	103.672	97.784	69.539	71.8129	71.5016	92.4587	92.783	102.408	83.4568	84.2482	96.1814	89.0539	90.4053	84.8024
		Quinolinic Acid	7.5	166.015	neg.				96880.9	102647	100704	94767.6	94022.6	96225.1	17699.8	24448.2	10833	30464.9	30801.2	30081.7	26806	28310.3	28781.6	35119.1	35746.1	35413.7	26586.4	28110.7	28029.9	37424.9	39269.5	37430.3	19375.6	18595.9	18328.9	38434.2	40281	40497.9	17872.6	15590	15306.9	38290.2	38441	40080.1
		Serotonine (5-HT)	11.85	177.102	pos.				4322.19	4682.21	4619.63	4770.19	4748.46	4717.26	4227.08	3744.34	3339.59	4238.64	4494.9	3781.21	5011.85	5322.06	5379.49	5787.97	5962.08	5922.69	10384.5	10664.7	9995.73	7111.97	7318.84	7221.09	13887.2	12178	11946	8454.37	8785.72	8573.33	11817.3	11063.6	11795.9	8375.35	7326.8	7928.11
		Homocysteine	12.6	136.043	pos.				7277.89	7359.47	6533.46	6116.02	5992.8	5805.68	52255.5	59162.4	7853.17	67907.9	73514.3	71388.2	66147.4	65176	68518.6	79515.8	80270.2	75600.4	72779.2	65271.8	69100.3	76157.1	77740.6	71710.6	74963.5	67062.9	67612.7	76674.3	80310.1	77484.4	71195.3	73494.6	68837.9	67508.6	63477.7	69609.7
		Homoserine	13.9	120.066	pos.				561.201	589.547	584.47	644.869	659.487	653.789	552.884	297.33	171.658	374.768	516.595	545.174	443.137	405.878	407.92	901.721	907.261	985.73	551.567	503.669	495.165	923.305	980.841	965.754	654.831	565.287	598.486	956.594	977.918	856.523	535.591	517.144	529.729	896.561	659.876	847.507
		S-Adenosylhomocysteine	13.35	385.129	pos.				3.74678	0.911998	3.78437	213.25	215.39	193.973	137.385	87.4586	568.441	145.226	210.242	230.12	88.0861	79.1166	56.1361	223.605	252.801	294.394	79.0721	49.217	41.9088	190.788	238.987	251.444	50.9945	29.0036	29.7012	241.15	249.822	205.903	55.6149	32.2535	26.9	140.654	107.812	113.494
		S-Adenosylmethionine	12.1	399.145	pos.				10251.3	10763.8	10386.5	9835.4	10183.2	10298.6	6764.25	2720.43	1342.18	2529.36	4431.16	5005.24	3264.12	3018.28	3388.08	6299.91	6743.6	6804.94	3333.85	3345.76	3439.59	7357.76	7313.24	7559.96	2696.13	2999.27	3052.59	7586.83	7327.26	7357.92	2627.52	2359.58	2159.69	6891.96	7160.91	7414.44
		Cystathionine	17.7	223.075	pos.				12664.3	14368.2	14786.3	13962.8	13934.6	14160.4	18194.6	7588.42	2717.53	7873.99	10143.5	8101.06	8803.22	8512.73	9597.69	13408.9	14314.2	13766.6	15219.3	15551.2	15345	15665.1	15810.7	17013.2	27049.8	21077.5	21695.6	18303.7	20718.3	20142.8	29701.5	28562.6	29902.2	20541.8	17786.8	20557.9
		Cysteamine	13.1	78.0372	pos.				1.29515	3.45534	0.914978	1.18423	2.03434	3.85115	1.52239	4.93837	12.5519	3.07131	2.37288	0.860252	47.1671	47.2616	43.6488	11.9894	11.9191	8.72174	129.58	125.528	122.589	41.6741	45.2853	39.0589	196.377	208.547	202.547	100.741	96.068	104.93	286.867	276.438	278.37	96.8548	157.364	154.642
		Cystine	16.95	241.031	pos.				0	0	0	0	0	0	1.10896	0	1.4138	4.38145	1.20509	0	0	0	0	0	0	0	0	0	0	0	0	0	0	0	0	0	0	0	0	0	0	0	0	0
		GSH	13.35	308.091	pos.				440.505	470.572	447.217	212.568	210.296	222.091	12.7385	13.3298	38.3225	25.4539	33.0331	26.8201	15.3714	20.3642	15.1072	22.8152	22.9878	20.0574	15.2877	21.2295	149.922	16.5968	22.196	19.9843	14.6528	16.5175	19.2759	16.4852	15.5315	17.6728	15.4716	23.274	17.3279	15.8124	11.0904	7.49062
		GSSG	14.5	613.159	pos.				278.48	484.771	618.154	742.141	886.124	957.675	34.2865	46.5486	17.2308	29.038	27.2408	26.8845	28.8307	24.1955	24.5189	25.9407	27.4778	26.4728	36.5858	35.2452	34.9253	28.1749	24.6942	36.7625	43.148	51.0708	48.0459	43.4927	44.8034	41.307	46.4552	60.5086	58.0927	37.5086	54.4345	59.7511
		Taurine	13.3	124.007	neg.				5399.16	5540.08	5726.93	5135.94	4801.14	4862.38	1608.05	1792.2	9864.28	2901.7	3382.29	2854.72	645.052	565.711	543.248	3483.62	3673.73	3339.5	833.216	720.149	610.524	4465.34	4571.94	4610.67	867.326	672.931	586.148	6007.26	6575.82	6651.33	1054.72	709.976	662.579	26338.2	6260.75	6674.8
	Urea Cycle	Carbamoylphosphate	12	139.975	neg.				524.803	647.366	636.389	334.787	338.722	347.088	114.321	155.507	41.5657	122.812	116.207	119.944	242.116	257.134	269.231	160.224	159.481	167.77	401.07	391.169	365.427	185.355	164.597	155.504	435.81	497.017	446.313	198.885	198.757	228.244	519.079	560.477	560.194	193.947	207.501	251.456
		Citrulline	15.25	176.103	pos.				97.564	133.497	121.303	120.357	136.759	138.969	53.6637	49.6789	9.80127	45.0718	76.3359	57.8533	78.9337	60.9671	77.1883	96.4523	89.0627	89.3956	97.2142	94.331	86.5011	95.9742	88.7536	101.96	116.036	104.704	118.555	127.465	97.3829	111.443	87.3232	89.4849	88.9011	109.494	138.191	98.3025
		ArgSucc	14.85	291.13	pos.				42704.3	46441.1	45641.6	45569.9	46293.2	46299.8	12360.2	16002.3	12863	16363.4	17125.1	15651.3	14967.4	14922.5	15516.2	15529.9	16118	15740.7	6373.41	6441.6	5764.36	13314.3	13666.8	13370.2	2803.79	2469.72	2001.08	12424.4	12834.4	13139.4	3263.55	1431.08	1089.27	9175.02	12564.2	12992.1
		Ornithine	15.2	133.097	pos.				16890.5	17505.4	16637.8	17885.6	18403.5	17809.7	11556.8	13625.2	2152.93	14205	15536.6	14846.5	16609.4	16878.9	18023.1	17550	17155.4	17039.3	18460.7	18850.5	18883.4	16572	16892.8	15637.8	19636.1	19220.1	18635.7	17148	16801.2	17262.5	17330.9	19033.8	19316.6	16497.8	14637.9	16136.5
		N-Acetylornithine	13	175.108	pos.				103307	100919	103269	104969	166344	179881	1604.43	12889.9	6492.9	19851.9	27682.7	30539.9	36390.7	39040.1	38410.6	40850.1	48405.1	49957.7	53471.7	38356.4	35912.3	33519.2	54980.9	62050.2	61750.2	40483.6	26425.9	24777.4	64028.7	74295.9	76452.3	36454.8	28206.1	18675.6	74129.8	77489.2
	TCA Cycle	Citrate	13.95	191.02	neg.				1396.18	1485.27	1480.89	1200.31	1160.47	1144.44	2386.22	2464.51	2680.7	3256.18	3716.52	3274.28	6566.1	6934.49	7135.26	7469.96	7632.46	7758.07	17200	18395.1	16826.7	10900.8	10781.8	11088.3	37065.5	32302.8	31908.5	14224.4	14817.3	14448.2	48432.1	51262.9	52516.8	14244.3	12284.3	13736.8
		Aconitate	11.75	173.009	neg.				11704.6	11741.9	12598.6	6577.53	6367.85	6212.7	8382.62	9737.47	4542.95	10039.4	12096.3	10791.3	27011.2	28800.9	29844.3	23412.8	23826.4	22757.7	64055.2	66076.4	63846.5	38405.9	35299.8	37768.9	95450.1	92538.5	89096.7	59458.5	61136.3	62490.2	96488.2	92053.1	91197.9	62257.8	64357.9	65314.4
		a-Ketoglutarate	13.15	145.014	neg.				196261	183932	171687	164874	149941	143202	183820	192041	84586.2	197340	193699	169687	164668	164548	156203	171687	167287	158598	174872	193280	191426	187160	176274	181480	252033	263526	270975	232878	227606	213910	282579	341910	395083	315145	263301	253312
		Succinate	13.35	117.019	neg.				2005.6	2144.23	2286.64	2364.76	2427.69	2296.16	2016.17	1939.38	593.247	1836.2	1877.02	1573.43	1415.94	1721.32	1617.7	2144.24	2284.34	2022.46	1912.53	2092.03	1896.09	2201.09	2366.71	2089.48	2126.4	2103.55	1940.72	2319.01	2392.56	2167.92	2125.62	2206.02	2284.29	2146.95	1720.41	1751.99
		Fumarate	13.7	115.004	neg.				38797.7	33588.9	29807.3	26725.8	23545.1	22232.5	22568.3	22158.5	12129.3	24931	24004.3	21128.9	23378.7	24295.3	24087.6	26517.9	26139.5	25495.9	31897.4	36699.6	37001.4	35312.1	33295.7	34314.9	50385.1	52491.2	53441.3	47178.2	49567.5	46175.3	60943.3	69929.5	77530.6	69137.6	55120.5	51234.9
		Malate	16.45	133.014	neg.				25479.3	26908.2	28724.4	29392.9	28205.1	28023.5	23124.6	30571.9	10429.1	28990.6	29224	25631.8	28227	28895.3	28093.6	31806.4	33017.6	31310.2	38005.2	37898.7	39081.3	34261.3	33252.1	32709.2	54433.6	50683.4	49343.9	35033.9	36254.9	37515.4	62222.6	64640.1	65291.3	26826.5	32260.8	32585.9
	Carbohydrate Metabolites	Hexosephosphate	15	259.022	neg.				735.688	458.312	319.463	268.906	237.277	179.004	2995.68	3129.52	3086.95	4112.14	4280.2	3229.5	3362.03	3335.13	3077.88	3089.77	2902.02	3443.64	3802.39	3991.26	3673.95	3799.92	2949.78	2832.48	4758.16	4363.21	4046.35	3218.9	2957.98	2772.91	4058.15	4452.82	4687.38	7802.5	3514.09	2993.43
		Fructose-1,6-bisphosphate	16.7	338.989	neg.				0	0	1.52326	3.40834	0	0	61.8404	31.3647	55.4122	32.9322	32.9098	21.4756	11.3828	7.97368	4.39446	10.7736	6.71587	17.1012	3.51106	6.4496	11.5465	10.0967	6.70613	5.30263	8.51646	0	2.43013	0	3.41323	2.00568	2.11089	0	8.05714	513.127	11.7835	8.69486
		Dihydroxyacetone phosphate	16.75	168.991	neg.				16.2194	19.3005	26.1219	36.1427	32.272	27.9252	17.5904	27.3442	19.9824	47.3747	39.3214	37.2798	10.584	15.2943	18.9096	39.9721	30.3031	37.9397	8.41425	22.3981	20.493	41.2178	43.7841	42.1565	16.8358	8.32371	14.8654	41.3161	38.19	43.3112	7.43085	11.0573	6.30462	31.9441	22.6402	26.0382
		3-Phosphoglycerate	16.7	184.986	neg.				2.32731	2.84149	0	3.34405	0	1.42969	43.9886	45.9478	42.8905	36.5201	91.8251	32.1737	137.357	148.096	148.222	134.451	126.242	165.151	299.147	298.723	253.784	323.025	272.671	317.895	405.56	330.659	368.752	436.377	449.49	453.869	360.683	411.768	338.911	1522.7	417.884	338.627
		Phosphoenolpyruvate	14.55	166.975	neg.				1.203	3.47001	0	0	0.59755	0	0	0	1.40833	0	0	1.32354	0	0	1.16942	0	0	0	0	0	1.61492	0.0272427	0	0	2.02008	1.37608	0	0	0	0	0	0	0	158.093	1.89886	0
		Pyruvate	12.05	87.0088	neg.				11.3444	3.98697	1.64918	1.34254	1.44933	0	106.683	97.9612	54.1261	122.404	111.69	70.6144	53.6981	31.3731	22.4407	25.4263	22.5567	61.6606	13.9105	17.5937	8.55106	61.8169	35.0657	22.8903	26.2074	11.9406	14.9407	13.2194	18.6428	14.3791	19.7938	10.8421	2.51469	1674.44	115.059	31.0901
		Lactate	10.75	89.0244	neg.				28161.6	30241.5	30327.5	33891.9	33495	33495	5830.32	6750.97	4611.12	11680.4	12187.6	10550.4	7192.82	6849.49	6953.07	11060.6	11487.1	11372.8	9544.49	10009	9151.28	11283.7	11663.8	11711.6	13109.3	11357.3	10915	12250.2	12784.2	12855	14369.5	13939.4	14179.8	17036.7	10773.7	11533.2
		6-Phosphogluconate	17.05	275.017	neg.				6060.89	5934.89	6285.39	6024.35	6428.86	6064.14	6575.51	5409.05	3180.07	7909.77	9078.17	7800.96	5884.43	5324.79	5661.06	8893.23	8697.44	8864.69	4372.08	4257.75	3948.55	7163.12	7200.15	7209.13	3731.02	2911.13	3071.55	5504.5	5546.29	5417.88	1544.43	1850.15	1823.58	5723.93	3464.72	3648.97
		Gluconate	16.15	195.051	neg.				17.4857	18.2728	18.7744	10.8599	15.2958	13.4508	7.04333	8.72281	0	11.6681	17.4897	10.3999	15.5807	16.2804	17.3568	23.969	26.9211	20.9038	17.264	14.3637	24.5648	35.8611	39.9083	35.7568	22.256	24.0739	31.8595	49.5665	64.4258	50.8427	30.8836	29.5233	23.052	118.362	61.2843	62.2748
		Pentose-5-phosphate	15	229.012	neg.				108.05	86.0331	87.2928	47.3275	46.9803	49.7887	440.051	508.873	1413.09	609.439	618.271	552.249	707.861	777.322	762.28	1072.13	1060.4	952.385	1186	1147.74	975.481	1687.13	1977.32	1825.08	1365.76	1243.31	1272.7	2183.82	2008.09	2097.14	1548.16	1539.07	1616.66	2750.17	2094.89	2226.96
		Erythrose-4-phosphate	14.2	199.001	neg.				33.1751	28.0964	17.4813	50.4373	48.5944	29.3045	261.2	268.093	359.867	325.259	381.007	307.034	470.164	536.504	543.655	651.714	659.85	659.208	883.475	936.484	933.692	978.992	985.186	984.667	1575.74	1279.78	1249.31	1381.96	1321.42	1401.51	1697.5	1708.17	1765.7	5587.87	1493.98	1399.41
		Deoxyribose-phosphate	13.3	213.017	neg.				287637	310782	316566	318680	309132	307003	268753	287067	191909	291391	311593	264340	346682	363491	385537	344093	356260	347222	420189	447660	422473	384048	404428	406749	318700	294360	305753	456106	485413	506469	175659	140696	112956	468448	432675	474806
		Glucosamine	12.9	180.087	pos.				27767.1	30104.9	31283.4	29137.9	29126.3	28178.7	32472.7	29047.4	9093.12	35111.1	38828.2	32477.3	23634.3	22783	23992.5	38723.1	41629	37618.6	22473.2	25285.5	23406.9	39453.3	38294.1	38442	23976.9	19222.9	19777.2	35062	39135.7	37901.1	14943.6	15422.5	14966.2	27619.7	30825.7	31451.8
		Glucosamine-phosphate	14.15	260.053	pos.				1.34659	3.08942	2.07767	1.83306	1.51466	0	46.0352	31.7929	327.718	60.0011	50.1948	25.0643	119.321	183.305	156.141	121.052	100.822	117.281	289.779	269.161	270.703	173.434	179.639	133.728	329.652	351.918	346.49	205.789	205.858	199.654	356.483	340.686	362.117	688.544	165.715	153.826
		Glycerol-3-phosphate	14.35	171.006	neg.				18.7832	14.2553	7.99556	1.24205	0	2.57439	688.036	789.812	668.59	622.701	649.882	539.92	2186.24	2331.74	2411.56	830.248	711.855	693.765	3745.64	4197.36	3927.43	1071.38	912.088	911.977	5137.74	4617.23	4659.14	1286.52	1203.2	1211.47	4962.37	5002.26	5232.86	1646.79	1142.47	1137.9
		N-Acetylneuraminic acid	12.15	308.099	neg.				483642	515281	524651	668013	647484	640740	253765	325505	126457	298290	306855	292186	425989	449364	488306	221690	214579	198216	670398	719638	681663	350172	323818	329143	408954	383484	401625	732776	798558	855607	159006	111431	78796.5	970310	1.07325e+06	1.0371e+06
	Lipids	Acetoacetate	12.75	101.024	neg.				11453.1	12135.4	12195.6	11357.3	11168.3	11272.7	13579.8	15240.1	5795.54	17062.2	18346.7	15355.9	14933.7	15399.7	16246.2	21239.9	22075.4	21067.1	21142.7	22092.7	21246.8	23476.8	23917.1	24293.6	25446.9	22918.6	22087	26448.4	27466.3	27446.3	20980.5	20537.8	20210.4	23295.5	22385.4	23186.6
		Mevalonate	14.13	147.066	neg.				0	0	0	0	0	0	0	0	0	0	0	0	0	0	0	0	0	0	0	0	0	0	0	0	0	0	0	0	0	0	0	0	0	0	0	0
		Mevalonate-5-phosphate	13.15	227.033	neg.				2178.85	2563.61	2822.4	2421.06	2414.46	2442.03	2619.92	1831.71	718.429	1789.25	2167.42	1706.7	1926.46	2253.47	2177.81	2644.03	2885.27	3151.73	2791	3466.87	2584.91	2977.05	3261.32	3109.24	3481.71	3897.45	3275.9	3895.46	4273.18	4479.27	5171.87	3914.9	4104.41	4123.04	4970.47	4917.66
		Geranylgeranyl-PP	6	449.186	neg.				155.583	162.692	186.492	271.151	270.244	270.781	535.665	704.194	228.635	709.24	741.793	637.192	100.914	37.6407	46.203	549.186	630.887	583.498	39.2554	3.40852	5.73034	490.301	518.451	502.013	39.7523	16.1252	11.4584	435.085	463.626	451.222	56.0057	23.0239	25.4483	299.703	274.536	333.348
		Malonate	13.9	103.004	neg.				0	0	0	0	0	0	0	0	0	0	0	0.68611	0	0	0	0	0	0	0	0	0	0	0	0	0	0.383921	0	0	0	0	0	0.623246	0	0	0	0
	Pyrimidines	Carbamoylaspartate	13.55	175.036	neg.				69.8003	50.7706	86.1868	46.6366	62.7478	56.0689	193.908	220.405	13.4967	257.892	252.841	216.799	537.74	658.922	816.155	376.785	438.96	388.865	849.234	940.491	899.044	395.277	354.594	407.808	1068.98	1227.64	1064.35	318.892	326.675	321.426	1164.09	1160.86	1285.47	220.203	185.988	176.861
		Dihydroorotate	10.35	157.025	neg.				1.055	0	1.58607	0	0	0	3.40959	0	0	0	0	0	0	0	0	0	0	0	1.71356	0	0	0	0	0	0	0	0	0	1.90935	0	0	0	0	1335.32	9.61022	0
		Orotate	9.25	155.01	neg.				0	0	0	0	0	0	0	0	17.3604	0	0	0	0	0	0	0	0	1.69656	0	0	0	0	0	1.74954	0	0	0	0	0	0	0	0	0	437.634	0	1.45265
		Uracil	8.15	113.035	pos.				0	0	0	0	0	1.41482	0	0	0	0	0	0	0	0	0	0	0	0	0	0	0	0	0	0	0	0	0	0	0	0	0	0	0	346.557	1.72263	0
		Uridin	8.3	245.077	pos.				2303.82	2387.31	2476.38	2817.71	2868.19	2688.22	218.195	21.4514	395.493	2.98136	7.7657	4.41632	8.54315	14.6631	9.76991	22.0208	23.3801	26.6195	26.7121	17.4526	13.3062	39.259	51.4033	61.749	26.4463	17.6447	22.1368	100.935	86.5999	101.669	40.2236	35.0559	32.5825	121.167	91.437	101.876
		UMP	13.65	325.043	pos.				424.361	440.321	427.911	438.231	414.858	411.368	820.327	925.502	362.981	791.107	717.519	640.017	555.22	539.22	497.192	573.747	546.53	564.726	547.77	558.265	517.082	524.951	493.985	527.094	571.063	527.765	554.917	494.854	529.132	539.707	554.949	553.607	585.031	489.068	461.477	485.627
		UDP	16.45	402.995	neg.				1.19334	0	0	0	0	0	0	0	0	0	0	0	0	0	0	0	0	1.12824	0	0	0	0	0	0	0	0	0	0	0	0	0	0	0	0	0	0
		UTP	16.7	484.976	pos.				0	0	0	0	0	0	0	0	0	0	0	0	0	0	0	0	0	0	0	0	0	0	0	0	0	0	0	0	0	0	0	0	0	0	0	0
		dUridine	12.4	227.067	neg.				1.83389	6.57012	7.48887	4.82525	10.0838	8.77849	16.1326	5.51007	4.06576	5.85543	0	2.65686	5.43168	2.77484	6.61124	12.2346	5.0902	7.56279	18.9572	6.45675	13.0654	7.31451	4.69738	4.97126	15.5772	15.8786	6.60134	4.50074	7.14569	14.077	22.5544	17.1898	13.672	4.70914	5.23713	3.80236
		dUMP	10.65	307.034	neg.				0	0	0	0	0	0	0	0	0	0	0	0	0	0	0	0	0	0	0	0	0	0	0	0	0	0	0	0	0	0	0	0	0	0	0	0
		dUDP	9.2	387	neg.				2085.65	2009.17	2130.7	2235.91	2187.96	2270.65	780.63	528.111	228.43	821.853	884.733	815.109	858.889	941.157	1131.07	1363.75	1485.77	1423.35	1660.35	1756.24	1782.19	1750.99	2021.34	2076.77	2678.66	2181.88	2479	2404.86	2422.63	2461.28	3174.8	3076.18	3056.67	2423.28	2022.15	2159.97
		dUTP	17.45	466.966	neg.				0	0	0	0	0	0	0	0	0	0	0	0	0	0	0	0	0	0	0	0	0	0	0	0	0	0	0	0	0	0	0	0	0	0	0	0
		UDP-Glc	13	567.062	pos.				522.344	632.575	614.093	643.582	591.896	640.58	496.648	544.431	209.581	679.171	731.656	662.765	506.576	526.716	583.174	799.896	843.592	818.195	527.435	552.503	509.773	826.964	855.764	911.341	507.553	414.453	412.437	808.433	957.304	974.745	364.396	310.01	334.585	703.27	718.452	744.397
		UDP-Glucuronate	13.5	581.042	pos.				1.88005	0	0	1.26267	0	0	0	0	0	0	0	0	0	0	0	24.2312	0	0	0	1.05474	0	0	0	0	0	0	0.979208	0	0	0	0	0	1.06409	41.7067	0	0
		Cytosin	10.5	110.036	neg.				0	0	0	0	0	0	0	0	0	0	0	0	0	0	0	0	0	0	0	0	0	0	0	0	0	0	0	0	0	0	0	0	0	0	0	0
		Cytidin	10.55	244.093	pos.				0	0	0	0	0	0	0	0	0	0	0	0	0	0	0	0	0	0	0	0	0	0	0	0	0	0	0	0	0	0	0	0	0	0	0	0
		CMP	14.1	322.045	neg.				23.264	26.1859	34.0004	27.9888	35.2158	27.9706	162.086	229.213	190.474	179.239	156.914	84.3803	135.99	122.777	103.738	44.596	39.6043	31.2732	59.8898	68.8176	53.9209	21.8034	21.341	7.87438	14.7474	13.2317	20.4454	8.42868	13.3674	28.2328	2.99426	1.09652	1.87707	77.3582	72.7466	104.226
		CDP	17.1	402.011	neg.				100.214	121.634	130.183	126.48	146.217	158.564	80.8783	128.455	30.691	179.224	160.912	121.342	83.0905	60.927	57.2657	101.94	123.229	166.256	54.7159	46.4943	74.1819	142.114	177.984	174.41	68.1581	53.7704	58.2515	124.68	109.154	137.469	92.4156	59.6871	74.1506	107.169	142.114	151.238
		CTP	17.45	481.977	neg.				0	0	0	0	1.40047	0	0	0	0	0	0	0	0	0	0	0	0	0	0	0	0	0	0	0.158977	0	0	0	0	0	0	0	0	0	0	0	0
		dCytidine	5.65	226.083	neg.				0	0	0	0	0	0	177.932	5.31875	5.41724	13.9881	24.7875	12.1609	45.6473	37.3931	67.3207	177.687	240.805	208.906	115.662	85.6576	131.754	429.646	550.494	556.1	443.681	240.425	313.376	476.663	730.746	563.739	376.275	419.568	443.647	658.427	454.321	663.571
		dCMP	9.95	306.05	neg.				0	0	0	0	0	0	0	0	0	0	0	0	0	0	0	0	0	0	0	0	0	0	0	0	0	0	0	0	0	0	0	0	0	0	0	0
		dCDP	6.25	386.016	neg.				0.899564	1.86066	0.518192	2.30021	0.925095	2.96803	6.99374	7.9296	4.89281	20.0324	3.1609	1.34208	1.59503	1.2877	1.45988	4.30955	2.16602	46.5875	1.8437	1.45229	0.843576	2.4684	1.89623	1.38742	2.78068	2.67046	0.960393	3.28469	0.628461	2.07406	3.11812	2.07415	0.629816	1.31908	2.49917	1.08852
		dCTP	10.75	465.982	neg.				166.883	174.262	191.754	197.255	203.571	195.905	127.261	65.4291	55.0523	72.8293	90.4171	94.8959	135.336	138.924	132.659	142.005	153.798	147.632	166.802	156.733	165.955	160.993	167.944	150.173	186.391	165.217	169.265	179.396	176.964	165.756	171.677	186.118	194.208	180.566	170.623	154.085
		Thymin	2.15	127.05	pos.				90.5425	88.5203	85.9409	88.5731	89.8912	85.4276	393.082	383.574	211.991	442.406	286.964	181.541	128.98	116.737	93.6992	94.6434	81.2205	72.0819	55.4206	50.8593	45.9032	48.5569	46.1925	34.6887	27.6509	19.5608	22.7735	32.5548	29.683	53.0785	31.8756	45.2007	55.2936	67.7266	69.4281	89.3116
		Thymidine	7.25	243.098	pos.				0	0	0	0	0	0	0	0	0	0	0	0.563721	0	0	0	0.752544	0	0	0	0	0	0	0	0	0	0	0	0	0	0	0	0	0	0	1.01677	0
		TMP	12.4	339.059	pos.				6.6169	6.12373	5.00159	1.27458	0.0950378	0	37.1391	13.867	8.3697	5.60808	110.199	10.5169	2.24409	12.874	0	2.18215	2.2849	34.2406	0	0	9.74964	11.8125	2.52785	1.30329	0	0	0	0	0	0	0	0	1.97788	24694	1578.96	265.166
		TDP	5.55	419.025	pos.				0	0	0	0	0	0.100818	0	0	0	0.931055	0	0	0	0	0	0	0	0	0	0	0	0	0	0	0	0	0	0	0	0	0	0	0	25.0312	0	0
		TTP	17.45	482.997	pos.				0	0	0	0	0	0	0	0	0.312919	0	0	0	0	0	0	0	0	0	0	0	0	0	0	0	0	0	0	0	0	0	0	0	0	88.9788	0	0
		dThymidine	12.7	241.083	neg.				2.53847	2.19785	5.32135	0	0	1.07898	0	0.814313	1.18254	0	0.952694	0	0	1.98864	0.862936	0	2.28176	0.990335	4.48528	0	0	0	2.29933	0	0	0.885577	0	0	0	0	0	0	0	894.043	2.62044	0
		dTMP	13	321.049	neg.				547.79	593.251	602.394	623.843	646.073	671.105	38.495	5.55033	21.656	6.82594	14.5958	9.65314	7.74572	10.7491	10.0598	14.6585	12.4624	15.9033	16.8223	18.5885	13.0783	19.3058	14.4729	25.7891	17.8771	16.883	19.4561	21.1499	25.1397	26.7123	20.1688	23.2471	20.6877	30.4199	34.4345	34.6419
		dTDP	6.25	401.016	neg.				610.768	732.26	709.838	791.432	749.887	796.377	27.9484	1.41651	18.7578	0.373142	0.368519	0.582126	0	0.283561	0.9459	3.31564	2.21386	3.22053	4.34976	1.41703	1.30882	3.32783	4.59908	9.94753	2.70167	2.18366	3.66647	13.2075	10.2455	14.6754	11.9455	9.73833	6.66437	20.3908	20.8781	23.8429
		dTTP	17.45	480.982	neg.				0.535386	0	0	0	0	0	0	0	0	0	0.346306	0	0	0	0	0	0	0	0	0.340562	0	0	0.292987	0	0	0	0	0	0	0	0	0	0	363.435	1.52004	1.68309
	Purines	Inosin	9.8	269.088	pos.				1731.64	1725.96	1729.12	1132.73	1153.79	1131.45	4340.86	3734.5	3249.22	1861.78	19612.6	1444.3	4756.93	5908.76	4855	1362.87	1372.74	4172.31	6546.38	5342.97	6074.46	2147.71	2719.63	2959.7	7709.96	7338.67	10044.9	17239.9	18201.1	25290.5	9430.33	8506.29	8945.99	49797.5	36934.6	38423.6
		dInosin	6.7	251.079	neg.				824.75	884.234	893.202	302.726	341.403	343.657	307.618	281.538	1238.71	208.817	336.661	156.356	207.217	381.055	307.911	410.224	498.317	638.171	424.369	379.388	337.04	775.577	742.421	1157.08	418.253	345.359	421.695	1317.1	990.988	1344.1	455.128	432.303	427.41	2311.26	1221.27	1510.4
		IMP	13.95	349.054	pos.				113.389	59.2729	34.9317	40.2616	30.6827	34.534	323.856	224.489	277.185	171.392	477.296	131.765	80.1255	92.1042	54.8383	37.6291	35.718	128.114	61.1724	28.5565	19.7932	30.8522	22.2521	18.8605	118.369	12.7369	12.3469	7.21105	8.14543	4.85235	7.13298	10.3828	31.2609	15686.9	1243.3	359.618
		Adenin	5.45	136.062	pos.				546.457	514.491	482.225	318.98	286.538	275.315	2299.04	2011.04	1379.66	1292.88	1587.28	961.948	966.805	889.954	732.718	634.444	547.242	615.134	579.07	543.793	500.873	382.582	369.926	321.043	415.374	330.18	365.658	299.168	205.836	255.332	201.405	223.617	225.326	10594.6	925.754	545.023
		Adenosin	6.45	268.104	pos.				74.5489	27.5912	12.2001	7.14613	8.57775	5.15612	333.576	166.196	77.7699	69.1571	177.687	74.2931	40.947	23.6874	17.5936	3.378	6.51634	18.9708	6.60897	3.12925	2.48918	2.81858	1.43746	1.44001	1.08725	2.12101	0.415658	0	0.307641	0	0	0.810639	0	4912.67	732.444	240.665
		AMP	16.3	348.07	pos.				0	0	0	0	0	0	0	0	0	0	0	0	0	0	0	0	0	0	0	0	0	0	0	0	0	0	0	0	0	0	0	0	0	0	0	0
		ADP	16.55	428.037	pos.				0	0	0	0	0	0	0	0	0	0	0	0	0	0	0	0	0	0	0	0	0	0	0	0	0	0	0	0	0	0	0	0	0	0.921097	0	0
		ATP	16.65	508.003	pos.				0	1.06641	0	0	0	0	0.537182	0	0	1.46945	0	0	0	0	0	0	0	0	0	0	0	0	0	0	0	0	0	0	0	0	0	0	0	0.31305	0	0
		cAMP	9.95	330.06	neg.				0	0	0	0	0	0	0	0	0	0	0	0	0	0	0	0	0	0	0	0	0	0	0	0	0	0	0	0	0	0	0	0	0	0	0	0
		dAMP	13	332.075	pos.				5.19589	5.47307	3.12744	2.08551	4.39416	4.32417	0	0	0.510627	0	0	0	0	0	1.17718	0	0	0	0	0	0	0	0	0	0	0	0	0	0	0	0	0	0	0	0	0
		dADP	15	412.042	pos.				2.9288	0	1.31264	0	0	0	2.21199	0	0.676387	1.7448	1.87116	3.73125	0	0	3.6278	0	0	0	0	0	0	0	0	0	0	0	0	0	0	0	0	0	0	3192.08	95.972	4.42348
		dATP	16.45	492.008	pos.				9.32016	16.3169	6.16309	0	1.58772	0	2.84058	0	23.4047	1.4819	5.15805	0	0	1.64735	0.0292288	0	1.62414	0	1.92171	0	0	3.57068	2.18885	0	21.3051	0	0	3.47961	0	3.04091	1.65795	0	0	1060.27	8.06231	0
		Guanin	10.25	150.042	neg.				0	0	0	0	0	0	0	0	0	2.23554	0	0	0	0	0	1.99764	0	0	0	0	0	1.69077	0	0	0	0	0	0	0	0	0	0	0	175.788	3.78817	0
		Guanosin	11.85	282.084	neg.				0	0.651694	0	0	0	0	0	0.166992	0.739387	0	10.2466	0	0	1.63483	0	12.8652	4.89503	31.1672	4.5834	0	0.764855	8.72566	8.59212	17.4162	1.88691	1.65338	1.46142	14.1063	27.1402	13.7299	2.30663	0.861285	1.35581	34.0644	11.9484	22.901
		GMP	14.1	362.051	neg.				7.2576	7.42667	3.54446	8.2	14.8418	18.1714	32.2718	24.7204	23.852	73.8788	93.8699	64.585	41.1769	32.3218	34.7649	92.8449	91.993	99.9242	40.2347	50.7625	34.9854	81.7343	76.9314	89.1968	50.4468	35.3303	41.2512	89.0248	80.3307	72.9943	35.1724	44.2383	46.6846	90.5569	55.2263	65.1871
		GDP	17.05	442.017	neg.				58273.5	61300.6	62270.2	58052	59168.3	59785.2	2383.62	1130.29	591.062	691.682	840.454	633.95	610.492	882.594	849.49	4951.58	5069.64	5391.26	1415.44	845.186	758.467	12152.1	12868	14078.1	3174.11	1268.55	1204	20506.8	24866.6	23504.6	3262.31	1943.09	1708.18	28057.8	25470.4	27633.6
		GTP	17.45	521.983	neg.				12.6529	10.5838	9.42104	0	4.15648	2.14611	0	0	1543.98	0	0	0	0.318118	0	0	0	0	0	1.0228	0	0.575152	0	0	0	0	0	0	0	0	0	0	1.00636	0	68.0266	0	1.79374
		Hypoxanthin	7.5	135.031	neg.				61.2712	69.8591	74.2811	21.3916	25.2951	23.6419	24.3815	2.80252	11.0879	0.0980532	6.29603	0.734437	1.09235	10.9127	10.522	12.2226	9.84506	14.7702	13.6064	7.35409	7.16848	20.3647	19.7021	36.6815	19.8544	5.29429	6.24023	34.1248	34.8802	37.5841	2.09415	3.81916	8.92364	48.2438	40.2808	59.475
		Xanthin	7.95	151.026	neg.				40733.4	47192.6	48398.2	47744.7	48063.8	48748.1	33398.7	36794.3	10977.2	37974.3	40515.6	31413.9	30271.1	31297.4	32589.1	47048.9	50046.1	46451.9	44054.8	43901	43784.1	57210.7	58071	61859.6	68008.1	51980.1	52623.1	77093.6	90674	87775.2	68782.1	72624.1	72690.5	100302	83868.6	97915.4
		Xanthosin	10	283.068	neg.				382.182	407.221	405.488	402.671	413.811	399.961	157.927	283.098	79.3915	255.432	269.104	233.314	144.897	148.059	152.019	165.114	156.685	143.793	205.203	196.986	196.194	112.452	129.442	113.152	208.17	193.628	197.012	98.8921	99.0867	97.0394	117.645	136.54	172.182	65.769	52.8757	64.4917
		Xanthurenic Acid	14	204.03	neg.				10.0959	9.58734	9.79497	11.5728	4.61943	4.01628	0	0	1.0081	0	0	0	2.64905	0	2.43679	1.55293	0	0	12.3721	13.6879	7.87357	1.82824	3.56681	3.49669	50.3467	42.0471	32.8393	7.50118	10.7024	7.93523	103.386	104.798	123.149	13.7833	8.07186	4.95696
		XMP	14	363.035	neg.				0	0	0	0	0	0	0	0	0	0	0	1.10167	0	0	0	0	1.69771	0	0	0.208834	0	0	0	0	0	0	0	1.36161	0	0	0	0	1.70338	0	0	0
	Co-Factors	Riboflavine	6.75	377.146	pos.				0	0	0	0	0	0	0	0	0	0	0	0	0	0	0	0	0	0	0	0	0	0	0	0	0	0	0	0	0	0	0	0	0	0	0	0
		FMN	12.8	457.112	pos.				0	1.21558	0	0	0	1.03007	0	0	0	0	0	0	0	0.431887	0	0	0.711022	0.743956	0	0	0	0	0	0	0	0	0	0	0	0	0	0	0	0	0	0
		FMNH2	12.5	459.128	pos.				0	0	0	0	0	0	0	0	0	0	0	0	0	0	0	0	0	0	0	0	0	0	0	0	0	0	0	0	0	0	0	0	0	2.39977	0	0
		FAD	12.4	786.164	pos.				0	0	0	0	0	0	0	0	0	0	0	0	0	0	0	0	0	0	0	0	0	0	0	0	0	0	0	0	0	0	0	0	0	0	0	0
		FADH2	12.5	788.18	pos.				0	0	0	0	0	0	0	0	0	0	0	0	0	0	0	0	0	0	0	0	0	0	0	0	0	0	0	0	0	0	0	0	0	0	0	0
		Nicotinamide	2.4	123.055	pos.				0	0	0	0	0	0	0	0.0979871	0	0.608379	0	0	0.603535	1.55853	0.757239	1.23983	0	0.987383	3.38646	3.65248	3.62898	0	0	0	4.76404	5.9262	8.10355	0	0	0	9.39433	5.57028	5.34663	0.610816	1.32723	0
		Nicotinate	6.95	124.039	pos.				0	0	0	0	0	0	0	0	0	0	1.53162	0	0	0	0	0	0	0.929626	0	0	0	0	0	0	0	0	0	0	0	0	0	0	0	1574.68	0	0
		NAD+	13.55	664.116	pos.				0	0	0	0	0	0	0	0	0	0	0	0	0	0	0	0	0	0	0	0	0	0	0	0	0	0	0	0	0	0	0	0	0	11.0799	0	0
		NADH	12.85	666.132	pos.				0	0	0	0	0	0	0	0	0	0	0	0	0	0	0	0	0	0	0	0	0	0	0	0	0	0	0	0	0	0	0	0	0	105.508	0	0
		NADP+	14.2	744.083	pos.				0	0	0	0	0	0	0	0	0	0	0	0	0	0	0	0	0	0	0	0	0	0	0	0	0	0	0	0	0	0	0	0	0	3.08496	0	0
		NADPH	14	746.098	pos.				27577.1	26987.1	28336.6	37218.1	36052.8	35141.3	22872.9	19712.3	12467.7	21115.9	21098.4	21325.2	17808.5	16602.9	18721	23257.1	22586.2	22966.4	14181.6	13938	15258.4	22960.7	24192.6	24259.3	10807.5	9979.67	10578.3	24399.7	25160.4	23588.6	8431.09	7461.39	7155.03	24494	20566	21336.9
		Dihydrofolate	12.7	444.163	pos.				406.874	417.465	527.354	463.971	420.507	405.412	518.611	400.678	245.122	373.613	386.466	370.76	368.672	374.018	396.734	489.742	512.797	495.937	452.924	410.221	390.725	608.349	676.361	671.541	471.037	457.314	431.886	850.067	860.621	909.609	455.506	479.705	447.649	1137	1013.25	1212.29
		Tetrahydrofolate	12.5	446.178	pos.				11597.3	11684.7	12354.9	11534.6	11320.7	11302.2	4315.29	4363.94	1437.33	4789.03	5339.33	4808.66	4283.36	4650.15	4851.55	6471.92	6693.9	6343.16	6135.54	6371.9	6288.14	6912.11	7168.66	6896.34	7668.69	7019.49	6902.01	7215.73	7315.8	6957.02	7089.25	7166.03	7352.05	6217.25	5715.46	6051.79
		5-Methyl-THF	13.05	460.194	pos.				2387.52	2437.89	2485.37	436.105	438.815	435.042	128568	148588	77681.8	154684	160058	138236	89001.5	84407.1	89886.8	134124	139841	134856	39566.6	38891.3	36314.4	114688	120053	111897	16276.6	8360.4	9292.65	105262	113760	111762	8583.63	2997.49	2362.89	95955.9	87235.8	96784.7
		Tetrahydrobiopterin	17.2	242.125	pos.				1854.61	1962.07	1992.09	135.726	143.133	133.904	2551.94	2219.08	1107.67	1520.16	1671.9	1482.77	1841.51	1913.66	2160.94	1957.93	1962.82	1922.48	2476.87	3003.07	2768.13	2096.48	2033.2	1891.09	3650.13	2993.59	3165.25	2477.15	2527.94	2370.21	3054.21	3278.31	3153.66	2031.5	1959.97	2017.63
		Thiamine (+)	15.15	265.112	pos.				0.00287401	0	0	0	0	0	0	0	0	0	0	0	0	0	0	0	0	0	0	0	0	0	0	0	0	0	0	0	0	0	0	0	0	0.546811	0	0
		Thiamine phosphate (+)	18	345.078	pos.				0	0	0	0	0	0	0	0	0	0	0	0	0	0	0	0	0	0	0	0	0	0	0	0	0	0	0	0	0	0	0	0	0	0	0	0
		Pantothenate	9.7	218.103	neg.				13775.4	13260.5	14570.5	10593.2	11800.6	11500.6	8073.82	11494.1	5952.31	8017.03	8972.57	7838.11	14079.1	13179.4	14478	10509.8	10127.4	10572.8	17283.4	17947.6	17618	11673.9	11568.6	11175.5	17792.5	14967.7	16064.9	12744	12170.5	12709	14705.2	15079.2	14616.6	11603.5	10533.5	10606.5
		Pyridoxine	6.75	170.081	pos.				0	0	0	0	0	0	0.390651	0	0	0.569428	1.56358	0	4.30116	2.28927	2.24102	0.440473	0	0.71739	14.1829	13.4794	9.24643	0.723986	0	0.589465	34.8961	30.482	35.6669	0	0	0	50.0936	58.8635	51.1523	0	0	0
	Std.	Lamivudin	3.8	230.059	pos.				1000000	1000000	1000000	1000000	1000000	1000000	1000000	1000000	1000000	1000000	1000000	1000000	1000000	1000000	1000000	1000000	1000000	1000000	1000000	1000000	1000000	1000000	1000000	1000000	1000000	1000000	1000000	1000000	1000000	1000000	1000000	1000000	1000000	1000000	1000000	1000000
		Lamivudine	3.65	228.045	neg.				30000	30000	30000	30000	30000	30000	30000	30000	30000	30000	30000	30000	30000	30000	30000	30000	30000	30000	30000	30000	30000	30000	30000	30000	30000	30000	30000	30000	30000	30000	30000	30000	30000	30000	30000	30000
	Amino Acids						total		3.84188e+06	3.98192e+06	3.94586e+06	3.90998e+06	3.87659e+06	3.84543e+06	1.67879e+06	2.01991e+06	885145	2.12207e+06	2.37476e+06	2.29225e+06	1.84533e+06	1.751e+06	1.82657e+06	2.68445e+06	2.82524e+06	2.7573e+06	1.79803e+06	1.76208e+06	1.67791e+06	2.80478e+06	2.90712e+06	2.8226e+06	1.70875e+06	1.58748e+06	1.52309e+06	2.85083e+06	2.97405e+06	2.98003e+06	1.69745e+06	1.54769e+06	1.54377e+06	2.58906e+06	2.6783e+06	2.78721e+06
							essential		2.02104e+06	2.22269e+06	2.22047e+06	2.14266e+06	2.21377e+06	2.19323e+06	746948	758928	393074	794596	903270	877325	688313	644133	680841	1.06644e+06	1.13629e+06	1.1272e+06	638257	624217	582413	1.12144e+06	1.20032e+06	1.1619e+06	596493	519723	501641	1.14471e+06	1.2552e+06	1.2572e+06	602181	530615	523848	1.04129e+06	1.12603e+06	1.17723e+06
							branched chain		666264	711458	714031	699376	719157	706799	385250	332994	205960	355471	408284	399335	260326	242359	260094	480469	502953	496093	185037	185448	174851	493221	520385	503031	191122	159522	152332	492033	528666	523793	180081	158468	153976	463627	444937	475541
	Amino Acid Derivatives						total		1.05862e+06	1.15226e+06	1.16159e+06	1.16655e+06	1.19162e+06	1.19338e+06	1.18509e+06	1.40798e+06	658396	1.77802e+06	1.89434e+06	1.65706e+06	1.50524e+06	1.52413e+06	1.55427e+06	2.01536e+06	2.08401e+06	2.02201e+06	1.57321e+06	1.61383e+06	1.58703e+06	1.98685e+06	2.02223e+06	1.98229e+06	1.14297e+06	928898	949555	2.15661e+06	2.29547e+06	2.27948e+06	944773	848054	819456	2.03505e+06	1.95946e+06	2.09323e+06
							branched chain		48215.4	52336.9	52493.8	21335.4	19763.6	21104.1	612359	755494	290043	1.06138e+06	1.11801e+06	952141	895026	930935	934192	1.18955e+06	1.21679e+06	1.19503e+06	913455	972964	963061	1.139e+06	1.15153e+06	1.12618e+06	430225	312153	346623	1.27996e+06	1.33903e+06	1.34381e+06	279673	190122	164160	1.16492e+06	1.12464e+06	1.18089e+06
							Trp-Metabs		13671.3	15429.3	15824.1	15115.5	15089	15304.5	18937.8	8002.47	3797.17	8441.36	10933.6	8944.29	9380.9	9037.52	10109	14638.8	15579.8	15142.7	15908.7	16169.8	16077.7	16881.8	17143.1	18339	27820.1	21727.8	22380	19640.5	22091.5	21335.2	30352.4	29168.8	30511.5	21774.2	18666.6	21624.7
							"S"-containing		334774	369185	366786	335155	342086	341881	139185	188103	74255.9	166661	178442	169285	163987	159048	166692	177819	188379	179523	141909	139637	129426	165999	172033	167189	113795	100778	97489.7	152499	166394	165478	89739.7	82778.9	80824.7	113014	146918	150775
	Urea Cycle						total		163524	165647	166306	168879	231516	244476	25689.4	42722.6	21560.2	50588.2	60537	61215.6	68288.6	71159.7	72296.3	74186.7	81926.9	82994.8	78804.1	64134	61011.9	63686.8	85793.8	91315.6	84741.9	62775.1	47627.5	54676.2	93960.5	105038	97653.2	57569.6	49261.1	44651.9	101678	106968
	TCA Cycle						total		275644	259800	246585	231136	211648	203111	242298	258912	114961	266394	264617	232087	251267	255195	246982	263038	260187	247942	327942	354442	350078	308242	291270	299451	491494	493645	496706	391092	391774	376707	552790	622002	683904	489758	429044	417936
	Carbohydrate Metabolites						total		834214	892981	909595	1.05617e+06	1.02605e+06	1.01578e+06	572065	658720	341280	650362	684815	612182	816457	855196	917614	630460	638300	609464	1.13723e+06	1.21775e+06	1.15074e+06	800303	792807	800367	782120	723568	753148	1.25052e+06	1.34971e+06	1.4265e+06	378566	296846	236766	1.51163e+06	1.56003e+06	1.56692e+06
							tot.w/o Pyruvate+Lactate		62935.2	66919	68378.7	69479.1	69434.2	68041.3	49546.7	46146.9	22914.3	60681.7	66366.8	55655.8	43785.8	42340.3	43770.7	64676.3	67461.2	64025.2	46639.3	50453.8	46608.6	66083.1	64560.2	64474.6	54465.7	45723.2	45770.5	61634.1	65736.9	64421.1	43901.1	44718.2	45013.1	72874.9	54105.9	55012.1
							KHs		6141.66	6011.1	6351.49	6124.97	6528.58	6134.82	7014.06	5842.97	3943.17	8476.48	9677.88	8252.68	6553.78	6107.55	6420.73	9755.36	9537.89	9761.69	5584.93	5517.75	5208.17	8454.47	8483.73	8428.33	5703.73	4588.55	4729.01	7196.35	7194.82	7127.57	3656.52	3950.43	3983.27	13983.2	5325.3	5321.61
							Hexoses		6122.89	5985.24	6323.29	6086.99	6494.2	6106.9	6950.44	5783.83	3594.06	8369.1	9588.36	8189.01	6423.88	5908.95	6244.51	9594.34	9406.77	9606.47	5286.73	5226.19	4915.36	8239.79	8260.31	8252.44	5355.22	4226.93	4367.66	6949.25	6950.78	6884.61	3292.61	3598.69	3614.85	13104.6	5135.04	5141.74
							Pentoses		17.566	22.3899	28.1995	37.9757	33.7867	27.9252	63.6255	59.137	347.7	107.376	89.5162	62.3441	129.905	198.599	175.05	161.025	131.125	155.221	298.193	291.559	291.196	214.652	223.423	175.884	346.487	360.241	361.356	247.105	244.048	242.965	363.914	351.743	368.421	720.488	188.355	179.864
	Lipids						total		13787.6	14861.7	15204.5	14049.5	13853	13985.5	16735.4	17776	6742.6	19560.7	21256	17700.5	16961.1	17690.8	18470.2	24433.1	25591.6	24802.3	23973	25562.9	23837.5	26944.1	27696.8	27904.8	28968.4	26832.5	25374.3	30778.9	32203.1	32376.8	26208.4	24476.3	24340.2	27718.3	27630.4	28437.7
	Pyrimidines						total		6962	7273.01	7509.3	8047.31	8009.01	8016.58	3581.07	3086.98	1780.21	3480.32	3444.13	2858.74	3013.03	3187.39	3511.98	3758.75	4003.39	3959.23	4112.16	4262.82	4231.15	4384.79	4771.83	4953.32	5632.27	4900.09	5148.61	4991.84	5427.32	5404.64	6031.48	5899.63	6108.21	33331.8	6047.23	5162.84
							Intermediates		2155.45	2059.94	2216.89	2282.55	2250.71	2326.72	1152.47	753.835	247.344	1093.73	1162.36	1044.07	1442.28	1637.47	2014.55	1918.22	2165.54	2021.12	2625.24	2782.39	2812.99	2575.92	2926.43	3040.68	4191.32	3649.95	3856.72	3200.41	3480.05	3346.45	4715.17	4656.6	4785.78	3301.91	2662.46	3000.4
							Nucleinbases		1139.03	1207.83	1222.06	1259.33	1264.5	1278.38	986.083	996.482	439.689	870.762	822.532	744.566	698.301	688.893	639.911	730.41	712.79	728.262	731.394	733.586	696.115	705.249	676.401	703.057	775.331	709.865	743.638	695.4	731.236	732.175	746.795	762.972	799.926	700.054	666.535	674.354
							Nucleosides		3538.05	3875.64	3931.01	4381.51	4357.12	4286.71	830.663	703.683	659.416	881.783	903.863	790.447	599.805	603.877	652.616	931.481	994.581	1060.88	615.056	619.319	599.413	1014.13	1091.65	1158.84	607.64	490.723	497.452	1050.54	1163.93	1230.63	512.099	416.566	448.613	953.316	975.381	1022.44
							Nucleotides		129.459	129.598	139.339	123.924	136.686	124.67	611.849	632.978	433.444	633.109	555.377	279.659	272.646	257.152	204.911	178.64	130.482	148.974	140.466	127.529	122.639	89.4873	77.3511	50.7462	57.9755	49.5566	50.7994	45.4842	52.1054	95.3883	57.4242	63.487	73.8846	28262.5	1742.86	465.642
	Purines						total		102789	112233	114333	108044	109522	110776	43607.5	44653.1	19475.5	42606.4	63934.1	35120	37123.8	39670.1	39611.2	54735.6	57843	57705.5	53366.8	51313	51724.8	72932.7	75035	80655.8	80197.3	61555.7	64950.9	116712	135199	138407	82400.7	84031.8	84382.7	216412	150673	166852
							Intermediates		99478.3	108996	111170	106234	107684	108967	35964.6	38210.5	13204.3	38921.5	41631.5	32283	31030.6	32339	33604.8	52179.4	55284	52001.7	45702.4	44964.4	44754.4	69497.4	71091.6	76091	71460.6	53489.6	54063.2	97742.3	115685	111422	72267.5	74813.3	74704.6	128556	109440	125680
							Nucleinbases		1731.64	1726.61	1729.12	1132.73	1153.79	1131.45	4340.86	3734.67	3249.96	1861.78	19622.8	1444.3	4756.93	5910.39	4855	1375.73	1377.63	4203.48	6550.96	5342.97	6075.23	2156.43	2728.23	2977.12	7711.85	7340.32	10046.3	17254	18228.2	25304.2	9432.63	8507.15	8947.35	49831.6	36946.5	38446.5
							Nucleosides		1280.66	1374.21	1379.64	737.074	799.745	789.756	522.198	592.159	1353.55	538.226	705.931	454.99	394.384	572.349	506.394	680.406	756.84	896.658	683.412	634.491	575.388	990.128	968.497	1396.11	696.724	579.612	666.198	1539.14	1205.29	1551.71	610.04	616.9	655.2	2515.83	1369.65	1699.55
							Nucleotides		759.296	629.322	546.254	366.388	331.543	317.151	2962.06	2401.73	3302.67	1540.36	2249.29	1172.84	1088.2	1007.39	808.807	677.449	592.798	762.219	649.795	575.688	523.73	421.514	395.804	341.344	556.136	345.038	378.42	311.22	214.289	263.225	210.196	235.817	258.29	35691.6	3009.32	1151.52
	Co-Factors						RedOx.F.		0	0	0	0	0	0	0	0.0979871	0	0.608379	1.53162	0	0.603535	1.55853	0.757239	1.23983	0	1.91701	3.38646	3.65248	3.62898	0	0	0	4.76404	5.9262	8.10355	0	0	0	9.39433	5.57028	5.34663	1697.37	1.32723	0
							Folic Acid Der.		0	1.21558	0	0	0	1.03007	0	0	0	0	0	0	0	0.431887	0	0	0.711022	0.743956	0	0	0	0	0	0	0	0	0	0	0	0	0	0	0	0	0	0
							Vitamins		57598.8	56749.7	60266.7	60381.7	60176.5	58918.5	166901	186778	98891.9	190500	197529	174062	127387	121129	130497	176811	181724	177157	80111.1	80575.6	78647.1	158940	165692	156791	56701.4	43808.7	46470.7	152949	161795	158296	42369	36521	35139	141439	127024	138010
	Average Normalized Peak Area (vs. Lamivudine-Std.)
									Blank Media						Cells Series VS1
		Compound	RT	MIM	Mode				Blank Media +Met			Blank Media -Met			VS1 Media 1d +Met			VS1 Media 1d -Met			VS1 Media 2d +Met			VS1 Media 2d -Met			VS1 Media 3d +Met			VS1 Media 3d -Met			VS1 Media 4d +Met			VS1 Media 4d -Met			VS1 Media 5d +Met			VS1 Media 5d -Met
			[min]	[Da]					Mean	Stabw.		Mean	Stabw.		Mean	Stabw.		Mean	Stabw.		Mean	Stabw.		Mean	Stabw.		Mean	Stabw.		Mean	Stabw.		Mean	Stabw.		Mean	Stabw.		Mean	Stabw.		Mean	Stabw.
	Amino Acids	Alanine	14.15	90.055	pos.				72497.2	1416.94		77855.9	859.995		29656.8	10534.6		42530	804.088		69449.7	2096.39		56849.4	369.986		59367.7	1563.1		65163.3	928.144		32766.9	433.953		76417.6	1827.92		24681.3	4616.6		81868.2	3921.85
		Arginine	14.5	175.119	pos.				421788	57210.4		287765	55333.8		73490.2	60059.4		231723	35769.2		310170	14187		353524	3829.95		388037	18327.9		398856	6570.8		409998	23265.3		418827	11338.5		411287	15085.1		400884	8735.53
		Asparagine	14.5	133.061	pos.				83915.4	2053.7		41251	437.119		37725.2	14385.2		57425.1	1815.87		73911.1	3519.65		67664.2	1264.95		70604.4	1959.97		69432.2	1279.78		50101.8	1066.67		71780.4	1987.92		36236.8	1139.5		65034.3	5990.07
		Aspartate	14.4	132.03	neg.				157630	2870.17		162595	2442.49		65938.6	32329.2		103744	4764.39		95485.2	2089.2		126484	3131.79		110136	2205.97		131872	1171.16		103851	3802.72		131573	2375.91		95596.7	257.13		113958	11825.5
		Cysteine	16.35	122.027	pos.				1700.29	20.6409		1755.52	7.11635		1539.93	517.974		2157.34	76.2442		1971.49	75.4922		1708.54	72.3014		1635.74	18.0604		1510.96	27.8797		1429.99	57.3639		1426.19	44.9481		1236.35	26.1565		1317.86	37.6974
		Glutamate	13.65	146.046	neg.				124440	3760.39		129791	3218.31		55551.9	31368.8		88718.9	3580.09		106891	4113.18		120870	5326.38		140541	4761.16		133032	2216.6		150573	3171.49		142740	3378.34		161688	3062.79		121230	1765.88
		Glutamine	14.05	147.076	pos.				316539	7133.07		406476	4264.56		426259	142906		573260	17310.2		203894	42604.4		533153	15747.4		71507.3	45339.2		495233	17944.1		84371.4	44174.5		466615	6403.62		122162	34380.4		413779	12174.9
		Glycine	14.3	76.0393	pos.				18050.1	437.604		17367.2	78.2246		3511.72	825.955		5518.25	198.891		9707.86	427.004		8379.55	226.349		18198.3	533.906		9720.61	102.743		22613.8	652.444		11133.4	150.909		25698.7	1217.99		10873.2	183.561
		Histidine	17.45	156.077	pos.				1.16407e+06	53091		1.17789e+06	21655.8		220188	84704.5		376494	15036.3		332306	8252.28		474523	12901.1		362927	11558.4		504038	10854.4		325177	9594.87		542683	18867.8		345194	8313.95		504589	42055.1
		Isoleucine	11.27	132.102	pos.				202564	3080.14		206054	4524.56		108699	29553.8		133802	6242.76		72743.1	3439.93		150617	3716.65		23595.7	2338.94		145562	3348.31		11005.1	5165.35		141728	11897.2		10508.9	4820.32		129563	1745.58
		Leucine	10.82	132.102	pos.				215607	17697		223179	1517.42		90055.8	24365.6		112206	6646.14		54309.4	2649.01		153822	3003.05		16505	2214.59		154935	7612.64		7077.78	3789.24		161868	3006.09		7780.99	4454.26		131581	7852.26
		Lysine	12.7	147.113	pos.				57786.6	13735.8		67604.1	88.5404		2742.34	1855.28		14230.1	1821.86		13871.4	3247.21		20702.6	6784.64		17315.6	7509.05		24791.2	10630.1		17881.5	10621.8		26710.7	13893.7		18497	12092.3		29808	15860.5
		Methionine	11.7	150.058	pos.				63556.5	1135.05		7512.71	25.6461		30293.3	8234.66		472.886	378.332		26644.4	1927.67		949.855	781.119		17230.9	793.033		758.46	426.657		7569.75	285.386		590.26	156.233		4336.96	150.239		653.509	35.2077
		Phenylalanine	10.6	166.086	pos.				166790	5386.25		180258	1902.3		58650.6	22052.9		65413.9	5898.31		36512.2	1230.23		97194.9	2892.09		29740.6	1733.79		102401	2656.26		18122.1	3430.3		108096	3553.9		17945.9	3399.07		96150.4	4659.61
		Proline	13	116.071	pos.				349458	2764.1		353364	8207.9		146590	42733		223142	12677.2		206931	3249.88		280490	3664.98		209405	5343.83		274338	6893.41		163920	6776.8		285886	3395.84		124489	12039.7		252598	9067.58
		Serine	14.45	106.05	pos.				40885.6	899.825		41887.9	468.398		8092.22	2350.72		12951.1	516.378		4539.39	426.971		10292.9	347.209		7398.89	218.543		9836.9	442.032		5618.18	312.675		11863	176.868		5357.32	354.527		13040.2	172.839
		Threonine	13.9	120.066	pos.				100077	2395.36		95005.1	914.717		17660.3	5558.44		30449.3	293.939		27966	842.467		35426.3	256.149		27575.6	700.3		38041.6	868.301		18766.8	444.067		39737.7	925.987		16256.5	1148.58		38937.1	810.544
		Tryptophan	11	205.097	pos.				5275.67	68.7173		41509.6	542.447		13040.9	3990.5		14089.4	1876.45		7502.66	411.325		23436.1	624.057		5969.27	332.728		23684.9	921.362		2876.44	668.672		26123.3	1042.63		2065.3	668.102		22281.3	937.924
		Tyrosine	12.3	182.081	pos.				81508.5	1351.68		79002.8	1720.97		28947.9	16285.3		33012.4	6275.39		25622	854.28		50840.4	1558.34		26637.4	408.37		56575.7	882.042		23141.6	1345.57		57937.7	780.862		19398.4	1440.61		56487	1900.04
		Valine	12.3	118.086	pos.				279080	6112.06		279211	6073.28		109314	22299.2		141689	12064.4		127207	4656.38		188734	4873.29		141678	3637.69		205048	709.382		149576	7903.17		211234	1684.75		145885	2338.2		200224	4858.87
	Amino Acid Derivatives	Acetylglycine	12.2	118.05	pos.				0	0		0	0		0	0		0	0		0	0		0.284157	0.401858		0.548475	0.773122		0	0		0	0		0.45018	0.636651		0.433277	0.612746		0	0
		Choline	15.25	104.107	pos.				1989.25	76.8767		812.861	57.012		14146.9	5687.52		35467	2118.73		23498.3	568.468		45856.7	1132.61		29261	388.389		47234.2	483.448		4103.3	1902.88		54976.4	1311.88		3122.52	2143.77		50641.9	1821.22
		Betaine	12.3	116.072	neg.				23578.5	518.949		9025.14	291.039		279460	135678		617959	58582.8		550465	28095.5		605082	53215.4		544530	24662.2		635677	16383		182012	17165.7		678959	62057.7		102698	21778.2		530237	49487.4
		Aminobutyrate	13.6	102.056	neg.				25447.7	1597		10896.4	421.325		259025	135089		390418	48020.3		346088	21988.9		549519	60330.2		376035	5534.21		455992	5857.5		176885	31312.2		586997	83711.8		105498	25601.7		575937	74858.5
		GABA	14.9	104.071	pos.				1.32753	1.00215		75.1478	5.29908		119.116	129.141		31.0832	7.8598		27.5579	5.76651		79.8232	2.82863		44.0365	0.423629		88.3259	1.77355		42.0857	5.56476		121.13	7.81872		37.2822	4.04622		126.238	37.5843
		Hydroxybutyrate	9.5	103.04	neg.				163.443	34.4073		142.6	23.1732		66.6416	6.89562		76.1679	15.0464		78.1876	8.51668		111.086	7.8433		84.437	7.51681		115.143	0.882879		94.4679	10.1339		108.486	33.6063		115.341	12.7784		125.852	12.158
		Hydroxyproline	13.45	132.066	pos.				940.827	16.647		952.568	6.26859		411.307	225.181		663.462	37.6755		773.333	33.6008		883.779	38.243		1039.28	67.4081		1001.45	30.8325		1063.75	39.5749		1058.05	36.4955		1145.5	32.2088		880.749	21.3927
		Phenylpyruvate	12.3	165.055	pos.				45571.7	1850.2		47787.7	764.052		9735.73	2805.57		15302.7	876.194		5358.75	266.176		18907.7	577.678		2192.02	267.027		20457.6	495.561		889.135	558.793		21546.2	889.907		986.177	679.007		18557	765.491
		Creatine	13.65	132.077	pos.				66383.9	2269.55		72788	1862.7		58541.5	27018.6		52995.1	3658.8		39356.4	1639.16		59272.9	2448.5		40206.3	2324.5		64147.9	1496.97		40679.1	2319.78		69420.8	2602.37		46960.2	422.304		64537.8	2830.69
		Creatinine	8.7	114.066	pos.				73266.5	1503.56		101915	3118.27		19500.8	6715.79		31751.5	873.356		6248.9	888.48		26147.3	1868.85		3420.83	787.33		27449.4	249.678		5492.16	1050.13		32770.1	476.732		6029.58	1158.56		40587.7	3022.35
		Carnitine	14.75	162.112	pos.				0	0		0	0		0	0		0	0		0	0		0	0		0	0		0.239915	0.339291		0	0		0	0		0	0		0	0
		Spermidine	15.75	146.165	pos.				248613	8517.24		263326	3126.77		153029	48484.4		207178	6553.29		151215	1428.99		213241	7134.07		143335	4198.43		225503	3174.28		138486	6791.73		250996	6823.72		144783	4303.54		240852	4711.94
		CoA	13.05	768.122	pos.				199339	12558		206300	2557.48		100467	22340		122802	12713.5		128066	5250.96		176035	4538.23		165434	1483.12		177165	4503.34		191990	24272.1		195984	14203.1		204581	7174.82		187924	15631.4
		3-Methyl-2-oxobutanoate	2.45	115.04	neg.				2038.82	90.7344		2150.91	31.6911		1732.51	718.95		1735.79	131.269		1421.53	72.1589		1358.9	41.4756		1252.72	38.8154		1141.39	40.056		1078.56	15.0193		1053.16	19.931		1013.07	0.716064		1541.39	676.013
		3-Methyl-2-oxopentanoate	2.68	129.056	neg.				0	0		0	0		0	0		0	0		0	0		0	0		0	0		0	0		0	0		0	0		0.155956	0.220555		0	0
		4-Methyl-2-oxopentanoate	2.18	129.056	neg.				289539	14709.1		328211	3209.42		100237	40480.1		167044	5267.64		133045	3107.51		177781	5103.18		116635	4968.04		164854	2855.78		93669.3	6882.55		158191	6432.34		77492.7	3938.17		133165	17611.1
		5-Hydroxytryptophane	10.95	221.092	pos.				4013.47	155.224		2627.31	76.7953		7657.47	2375.98		10719.4	517.021		28694.9	1007.49		20956.5	141.872		40397.7	1319.47		26231	578.649		41333.1	1054.18		30117	41.3754		43629.8	709.58		27267.3	2301.94
		3-Hydroxykynurenine	11.95	223.072	neg.				53.0638	10.2386		43.834	2.67195		242.95	165.944		241.478	49.1274		250.423	15.0239		152.534	14.1681		141.638	13.6189		106.141	8.69594		126.963	2.52129		79.6402	9.93042		88.1633	7.56411		365.986	384.65
		Kynurenine	10.8	209.092	pos.				3.47963	3.97599		2.0134	0.559533		26.9873	38.1658		6.7386	7.62478		1.04067	1.47173		3.55291	5.02457		0.473079	0.669034		1.50841	2.13321		0	0		0	0		0.25939	0.366833		1735.72	2366.68
		N-Formylkynurenine	11.3	237.087	pos.				78.4734	2.43877		74.6391	5.97548		38.0347	19.5865		48.8994	16.5449		114.015	8.64907		97.5701	6.80633		110.273	8.67676		100.011	2.6084		70.9512	1.0066		95.8832	4.6155		87.9621	5.82088		88.0872	2.38731
		Quinolinic Acid	7.5	166.015	neg.				100077	2395.36		95005.1	914.717		17660.3	5558.44		30449.3	293.939		27966	842.467		35426.3	256.149		27575.6	700.3		38041.6	868.301		18766.8	444.067		39737.7	925.987		16256.5	1148.58		38937.1	810.544
		Serotonine (5-HT)	11.85	177.102	pos.				4541.35	157.057		4745.3	21.724		3770.33	362.781		4171.58	295.193		5237.8	161.48		5890.91	74.5473		10348.3	274.291		7217.3	84.4972		12670.4	865.612		8604.48	137.052		11558.9	350.373		7876.75	429.609
		Homocysteine	12.6	136.043	pos.				7056.94	371.652		5971.5	127.586		39757	22735		70936.8	2310.95		66614	1403.95		78462.1	2046.84		69050.4	3065.1		75202.8	2552.57		69879.7	3601.77		78156.3	1558.49		71175.9	1901.13		66865.3	2544.4
		Homoserine	13.9	120.066	pos.				578.406	12.3412		652.715	6.01628		340.624	158.617		478.846	74.5134		418.978	17.1029		931.571	38.3634		516.801	24.8278		956.633	24.3585		606.201	36.9611		930.345	52.9213		527.488	7.69612		801.315	101.997
		S-Adenosylhomocysteine	13.35	385.129	pos.				2.81438	1.34528		207.538	9.63127		264.428	215.934		195.196	36.2542		74.4462	13.4551		256.934	29.0465		56.7326	16.0757		227.073	26.1565		36.5664	10.2061		232.291	18.9927		38.2561	12.4676		120.654	14.3317
		S-Adenosylmethionine	12.1	399.145	pos.				10467.2	216.854		10105.7	196.88		3608.95	2300.99		3988.59	1058.11		3223.49	153.679		6616.15	225.012		3373.06	47.2878		7410.32	107.361		2916	156.986		7424	115.812		2382.26	191.664		7155.77	213.334
		Cystathionine	17.7	223.075	pos.				13939.6	917.784		14019.3	100.481		9500.17	6461.46		8706.18	1020.56		8971.22	458.586		13829.9	372.265		15371.8	136.816		16163	604.123		23274.3	2681.59		19721.6	1029.74		29388.8	589.903		19628.9	1302.55
		Cysteamine	13.1	78.0372	pos.				1.88849	1.11875		2.35657	1.11235		6.33757	4.61021		2.10148	0.922836		46.0258	1.68126		10.8768	1.5241		125.899	2.86609		42.0061	2.55276		202.49	4.96849		100.58	3.61949		280.558	4.53004		136.287	27.9049
		Cystine	16.95	241.031	pos.				0	0		0	0		0.840921	0.607505		1.86218	1.84808		0	0		0	0		0	0		0	0		0	0		0	0		0	0		0	0
		GSH	13.35	308.091	pos.				452.764	12.8863		214.985	5.10954		21.4636	11.9235		28.4357	3.29837		16.9476	2.41832		21.9535	1.34258		62.1463	62.114		19.5924	2.30258		16.8154	1.89911		16.5632	0.875946		18.6912	3.32795		11.4645	3.40764
		GSSG	14.5	613.159	pos.				460.468	139.732		861.98	89.6321		32.6886	12.0221		27.7211	0.942465		25.8484	2.11296		26.6304	0.637342		35.5854	0.71934		29.8772	5.07178		47.4216	3.26449		43.201	1.44223		55.0188	6.13518		50.5648	9.48379
		Taurine	13.3	124.007	neg.				5555.39	134.25		4933.15	145.557		4421.51	3849.35		3046.24	238.397		584.67	43.6699		3498.95	136.878		721.297	90.9172		4549.32	61.4484		708.801	117.559		6411.47	287.476		809.092	174.761		13091.3	9368.54
	Urea Cycle	Carbamoylphosphate	12	139.975	neg.				602.853	55.3712		340.199	5.12926		103.798	47.1079		119.654	2.70404		256.16	11.0913		162.492	3.7448		385.889	15.0228		168.485	12.493		459.713	26.7238		208.629	13.8699		546.583	19.4489		217.635	24.5469
		Citrulline	15.25	176.103	pos.				117.455	14.9197		132.028	8.3022		37.7146	19.8046		59.7536	12.8341		72.363	8.0896		91.6369	3.40772		92.6821	4.52633		95.5627	5.39945		113.098	6.02422		112.097	12.2896		88.5697	0.91306		115.329	16.7991
		ArgSucc	14.85	291.13	pos.				44929	1606.61		46054.3	342.51		13741.8	1611.5		16380	601.785		15135.4	269.917		15796.2	243.272		6193.12	304.456		13450.4	154.667		2424.86	329.238		12799.4	292.968		1927.97	954.652		11577.1	1707.48
		Ornithine	15.2	133.097	pos.				17011.2	364.35		18032.9	263.851		9111.65	4992.49		14862.7	543.779		17170.5	612.85		17248.2	218.605		18731.5	191.971		16367.5	532.36		19164	410.325		17070.6	196.101		18560.4	877.041		15757.4	805.229
		N-Acetylornithine	13	175.108	pos.				102498	1116.68		150398	32595.1		6995.74	4620.96		26024.9	4518.09		37947.1	1130.18		46404.3	3978.23		42580.1	7765.88		50183.4	12131.7		42886.5	14520.9		54367.4	21339		47037.7	21070.1		56764.9	26968.1
	TCA Cycle	Citrate	13.95	191.02	neg.				1454.11	41.0037		1168.41	23.4914		2510.48	124.539		3415.66	212.869		6878.62	235.694		7620.16	117.943		17474	668.967		10923.6	126.186		33758.9	2343.6		14496.6	244.442		50737.3	1708.51		13421.8	830.61
		Aconitate	11.75	173.009	neg.				12015	412.95		6386.03	149.493		7554.34	2200.04		10975.7	849.772		28552.1	1169.92		23332.3	440.004		64659.4	1005.61		37158.2	1339.58		92361.8	2596.81		61028.3	1240.06		93246.4	2318.76		63976.7	1276.63
		a-Ketoglutarate	13.15	145.014	neg.				183960	10032.3		152673	9056.13		153482	48832.4		186909	12267.9		161806	3962.23		165857	5438.34		186526	8275.46		181638	4445.92		262178	7791.42		224798	7993.88		339857	45952.7		277253	27102.8
		Succinate	13.35	117.019	neg.				2145.49	114.734		2362.87	53.7133		1516.27	653.427		1762.22	134.531		1584.99	126.798		2150.35	107.001		1966.88	88.748		2219.09	113.891		2056.89	82.6709		2293.17	93.5114		2205.31	64.7791		1873.11	194.056
		Fumarate	13.7	115.004	neg.				34064.6	3685.69		24167.8	1886.47		18952.1	4827.31		23354.7	1618.7		23920.5	392.426		26051.1	421.853		35199.5	2338.18		34307.5	823.205		52105.9	1277.1		47640.4	1422.9		69467.8	6779.63		58497.7	7689.01
		Malate	16.45	133.014	neg.				27037.3	1327.93		28540.5	607.302		21375.2	8315.79		27948.8	1641.11		28405.3	350.72		32044.7	717.139		38328.4	534.154		33407.5	643.102		51487	2154.12		36268.1	1013.08		64051.3	1320.16		30557.7	2641.76
	Carbohydrate Metabolites	Hexosephosphate	15	259.022	neg.				504.488	173.032		228.396	37.2358		3070.72	55.8333		3873.95	460.83		3258.35	128.084		3145.14	224.553		3822.53	130.323		3194.06	431.076		4389.24	291.175		2983.26	182.951		4399.45	259.639		4770.01	2154.81
		Fructose-1,6-bisphosphate	16.7	338.989	neg.				0.507753	0.718071		1.13611	1.60671		49.5391	13.1164		29.1059	5.39542		7.91698	2.85326		11.5302	4.27342		7.16905	3.31967		7.36849	2.01244		3.64886	3.58204		1.8063	1.40056		3.38934	3.41128		177.868	237.067
		Dihydroxyacetone phosphate	16.75	168.991	neg.				20.5473	4.13767		32.1133	3.35664		21.639	4.1507		41.3253	4.35802		14.9293	3.40871		36.0716	4.1625		17.1018	6.19206		42.3861	1.06022		13.3416	3.63825		40.9391	2.10766		8.26424	2.02778		26.8742	3.84402
		3-Phosphoglycerate	16.7	184.986	neg.				1.72293	1.23625		1.59125	1.36997		44.2756	1.26454		53.5063	27.1535		144.558	5.09192		141.948	16.7457		283.885	21.2852		304.53	22.6249		368.324	30.5799		446.579	7.43192		370.454	30.5357		759.737	540.466
		Phosphoenolpyruvate	14.55	166.975	neg.				1.55767	1.43865		0.199183	0.281688		0.469443	0.663893		0.441179	0.623922		0.389805	0.551268		0	0		0.538306	0.761279		0.00908091	0.0128423		1.13205	0.842552		0	0		0	0		53.3308	74.0824
		Pyruvate	12.05	87.0088	neg.				5.66017	4.13109		0.930621	0.659491		86.2568	22.9971		101.57	22.3214		35.8373	13.1454		36.5479	17.796		13.3517	3.71272		39.9243	16.2588		17.6963	6.14166		15.4138	2.33184		11.0502	7.0557		606.863	755.668
		Lactate	10.75	89.0244	neg.				29576.9	1001.36		33627.3	187.118		5730.8	876.419		11472.8	684.316		6998.46	143.789		11306.8	180.276		9568.26	350.565		11553	191.431		11793.9	947.518		12629.8	269.992		14162.9	175.974		13114.5	2790.66
		6-Phosphogluconate	17.05	275.017	neg.				6093.72	144.963		6172.45	182.035		5054.88	1408.63		8262.97	578.146		5623.43	230.017		8818.45	86.3606		4192.8	178.902		7190.8	19.9144		3237.9	354.786		5489.55	53.4786		1739.39	138.282		4279.21	1024.34
		Gluconate	16.15	195.051	neg.				18.1776	0.530427		13.2022	1.81947		5.25538	3.77884		13.1859	3.08697		16.406	0.730491		23.9313	2.45669		18.7308	4.2918		37.1754	1.93293		26.0631	4.16528		54.945	6.72414		27.8197	3.41665		80.6402	26.6761
		Pentose-5-phosphate	15	229.012	neg.				93.7919	10.0949		48.0322	1.2501		787.336	443.363		593.32	29.2644		749.154	29.8377		1028.3	53.8945		1103.07	91.5642		1829.84	118.52		1293.93	52.1942		2096.35	71.7409		1567.96	34.6317		2357.34	282.958
		Erythrose-4-phosphate	14.2	199.001	neg.				26.2509	6.5385		42.7787	9.5574		296.387	44.9756		337.767	31.4678		516.774	33.0872		656.924	3.69314		917.884	24.3572		982.948	2.8054		1368.28	147.223		1368.3	34.0965		1723.79	29.9529		2827.08	1952.55
		Deoxyribose-phosphate	13.3	213.017	neg.				304995	12499.1		311605	5077.45		249243	41224.7		289108	19358.4		365237	15910.4		349192	5158.74		430107	12446.8		398409	10198.4		306271	9943.38		482663	20652.2		143104	25654.7		458643	18544.9
		Glucosamine	12.9	180.087	pos.				29718.4	1461.31		28814.3	449.468		23537.7	10309.2		35472.2	2605.27		23470	507.285		39323.6	1691.4		23721.9	1169.51		38729.8	515.145		20992.3	2122.52		37366.3	1705.56		15110.8	220.598		29965.7	1678.44
		Glucosamine-phosphate	14.15	260.053	pos.				2.17122	0.714577		1.11591	0.799702		135.182	136.267		45.0868	14.7131		152.922	26.2203		113.052	8.78396		276.547	9.37717		162.267	20.3387		342.687	9.47971		203.767	2.90859		353.095	9.07107		336.028	249.314
		Glycerol-3-phosphate	14.35	171.006	neg.				13.678	4.42291		1.27215	1.05121		715.479	53.1575		604.168	46.7656		2309.85	93.2815		745.29	60.5268		3956.81	185.581		965.148	75.1171		4804.7	236.115		1233.73	37.4833		5065.83	119.225		1309.05	238.821
		N-Acetylneuraminic acid	12.15	308.099	neg.				507858	17545.3		652079	11598.8		235242	82310.1		299110	6016.72		454553	25703.9		211495	9828.1		690566	21065.1		334378	11377.6		398021	10705.6		795647	50187.9		116411	32934.1		1.02689e+06	42640.6
	Lipids	Acetoacetate	12.75	101.024	neg.				11928	336.71		11266.1	77.2935		11538.5	4117.05		16921.6	1225.03		15526.5	543.271		21460.8	440.29		21494.1	425.395		23895.8	333.79		23484.1	1428.79		27120.3	475.221		20576.2	315.574		22955.8	405.833
		Mevalonate	14.13	147.066	neg.				0	0		0	0		0	0		0	0		0	0		0	0		0	0		0	0		0	0		0	0		0	0		0	0
		Mevalonate-5-phosphate	13.15	227.033	neg.				2521.62	264.402		2425.85	11.7551		1723.35	780.052		1887.79	200.58		2119.25	139.778		2893.68	207.354		2947.59	376.699		3115.87	116.149		3551.69	258.526		4215.97	241.751		4397.06	553.308		4670.39	387.633
		Geranylgeranyl-PP	6	449.186	neg.				168.256	13.2177		270.725	0.372545		489.498	196.872		696.075	43.7064		61.5858	28.0279		587.857	33.4964		16.1314	16.3786		503.588	11.5458		22.4453	12.3853		449.978	11.6849		34.826	15.009		302.529	24.0932
		Malonate	13.9	103.004	neg.				0	0		0	0		0	0		0.228703	0.323435		0	0		0	0		0	0		0	0		0.127974	0.180982		0	0		0.207749	0.293801		0	0
	Pyrimidines	Carbamoylaspartate	13.55	175.036	neg.				68.9192	14.472		55.1511	6.60929		142.603	91.9309		242.511	18.2972		670.939	113.98		401.536	26.918		896.256	37.3078		385.893	22.7156		1120.32	75.9083		322.331	3.24148		1203.47	57.9932		194.351	18.6561
		Dihydroorotate	10.35	157.025	neg.				0.880356	0.65918		0	0		1.13653	1.60729		0	0		0	0		0	0		0.571185	0.807778		0	0		0	0		0.636451	0.900078		0	0		448.31	627.222
		Orotate	9.25	155.01	neg.				0	0		0	0		5.78679	8.18375		0	0		0	0		0.565519	0.799765		0	0		0.583181	0.824742		0	0		0	0		0	0		146.362	205.961
		Uracil	8.15	113.035	pos.				0	0		0.471605	0.66695		0	0		0	0		0	0		0	0		0	0		0	0		0	0		0	0		0	0		116.093	162.964
		Uridin	8.3	245.077	pos.				2389.17	70.4584		2791.38	75.7975		211.713	152.771		5.05446	2.00464		10.9921	2.64369		24.0068	1.92898		19.1569	5.60404		50.8038	9.19131		22.0759	3.59351		96.4012	6.93701		35.954	3.18343		104.826	12.3151
		UMP	13.65	325.043	pos.				430.865	6.84233		421.486	11.9261		702.937	244.19		716.214	61.6891		530.544	24.471		561.668	11.3198		541.039	17.4735		515.343	15.1281		551.248	17.8658		521.231	19.1442		564.529	14.5074		478.724	12.276
		UDP	16.45	402.995	neg.				0.397779	0.562544		0	0		0	0		0	0		0	0		0.37608	0.531858		0	0		0	0		0	0		0	0		0	0		0	0
		UTP	16.7	484.976	pos.				0	0		0	0		0	0		0	0		0	0		0	0		0	0		0	0		0	0		0	0		0	0		0	0
		dUridine	12.4	227.067	neg.				5.29763	2.47778		7.89585	2.23568		8.56947	5.38033		2.83743	2.39388		4.93925	1.60444		8.29586	2.96239		12.8265	5.10607		5.66105	1.17451		12.6857	4.30406		8.57449	4.03794		17.8054	3.65224		4.58288	0.592509
		dUMP	10.65	307.034	neg.				0	0		0	0		0	0		0	0		0	0		0	0		0	0		0	0		0	0		0	0		0	0		0	0
		dUDP	9.2	387	neg.				2075.17	50.1679		2231.51	33.9012		512.39	225.709		840.565	31.3529		977.039	113.978		1424.29	49.8203		1732.92	52.4009		1949.7	142.318		2446.51	204.104		2429.59	23.5545		3102.55	51.7058		2201.8	166.409
		dUTP	17.45	466.966	neg.				0	0		0	0		0	0		0	0		0	0		0	0		0	0		0	0		0	0		0	0		0	0		0	0
		UDP-Glc	13	567.062	pos.				589.671	48.2011		625.353	23.6891		416.887	147.879		691.197	29.3821		538.822	32.4214		820.561	17.9171		529.904	17.5316		864.69	35.0205		444.815	44.3706		913.494	74.6296		336.331	22.2371		722.04	16.9802
		UDP-Glucuronate	13.5	581.042	pos.				0.626684	0.886265		0.420889	0.595226		0	0		0	0		0	0		8.07706	11.4227		0.351581	0.497211		0	0		0.326403	0.461603		0	0		0.354696	0.501616		13.9022	19.6607
		Cytosin	10.5	110.036	neg.				0	0		0	0		0	0		0	0		0	0		0	0		0	0		0	0		0	0		0	0		0	0		0	0
		Cytidin	10.55	244.093	pos.				0	0		0	0		0	0		0	0		0	0		0	0		0	0		0	0		0	0		0	0		0	0		0	0
		CMP	14.1	322.045	neg.				27.8168	4.53231		30.3917	3.41115		193.924	27.5129		140.178	40.4938		120.835	13.2383		38.4912	5.49566		60.8761	6.12143		17.0063	6.45998		16.1415	3.10559		16.6763	8.41673		1.98929	0.778801		84.7769	13.8809
		CDP	17.1	402.011	neg.				117.343	12.6054		143.754	13.2138		80.0081	39.9167		153.826	24.1557		67.0944	11.4093		130.475	26.7524		58.464	11.61		164.836	16.1329		60.06	6.01136		123.768	11.5776		75.4178	13.3914		133.507	18.9926
		CTP	17.45	481.977	neg.				0	0		0.466823	0.660188		0	0		0	0		0	0		0	0		0	0		0.0529922	0.0749424		0	0		0	0		0	0		0	0
		dCytidine	5.65	226.083	neg.				0	0		0	0		62.8893	81.3474		16.9789	5.57174		50.1204	12.6206		209.133	25.7683		111.024	19.1024		512.08	58.3345		332.494	84.0731		590.383	105.426		413.163	27.8746		592.106	97.4515
		dCMP	9.95	306.05	neg.				0	0		0	0		0	0		0	0		0	0		0	0		0	0		0	0		0	0		0	0		0	0		0	0
		dCDP	6.25	386.016	neg.				1.0928	0.564835		2.06445	0.850524		6.60538	1.26981		8.17848	8.41485		1.44754	0.125771		17.6877	20.454		1.37986	0.411499		1.91735	0.441559		2.13718	0.833328		1.99574	1.08581		1.9407	1.02022		1.63559	0.617857
		dCTP	10.75	465.982	neg.				177.633	10.4296		198.91	3.34157		82.5807	31.8763		86.0474	9.52379		135.639	2.56686		147.811	4.81623		163.163	4.56008		159.703	7.31184		173.624	9.17735		174.039	5.94046		184.001	9.31916		168.425	10.9219
		Thymin	2.15	127.05	pos.				88.3345	1.88319		87.9639	1.87248		329.549	83.2163		303.637	107.149		113.139	14.6264		82.6486	9.2659		50.7277	3.88657		43.146	6.05762		23.3284	3.32601		38.4388	10.418		44.1233	9.59066		75.4888	9.7989
		Thymidine	7.25	243.098	pos.				0	0		0	0		0	0		0.187907	0.265741		0	0		0.250848	0.354753		0	0		0	0		0	0		0	0		0	0		0.338923	0.479309
		TMP	12.4	339.059	pos.				5.91407	0.675907		0.456538	0.579741		19.792	12.4699		42.1082	48.1895		5.03938	5.61519		12.9025	15.0883		3.24988	4.59602		5.21456	4.69218		0	0		0	0		0.659294	0.932383		8846.03	11219
		TDP	5.55	419.025	pos.				0	0		0.0336059	0.0475259		0	0		0.310352	0.438904		0	0		0	0		0	0		0	0		0	0		0	0		0	0		8.34372	11.7998
		TTP	17.45	482.997	pos.				0	0		0	0		0.104306	0.147511		0	0		0	0		0	0		0	0		0	0		0	0		0	0		0	0		29.6596	41.945
		dThymidine	12.7	241.083	neg.				3.35255	1.39908		0.359661	0.508638		0.665616	0.494086		0.317565	0.449104		0.950526	0.814219		1.0907	0.934225		1.49509	2.11438		0.766444	1.08392		0.295192	0.417465		0	0		0	0		298.888	420.84
		dTMP	13	321.049	neg.				581.145	23.8794		647.007	19.3062		21.9004	13.4507		10.3583	3.21096		9.51822	1.28455		14.3414	1.42254		16.1631	2.29731		19.856	4.63615		18.0721	1.05948		24.334	2.34126		21.3679	1.34561		33.1654	1.94324
		dTDP	6.25	401.016	neg.				684.289	52.7871		779.232	20.848		16.0409	11.0006		0.441262	0.0996237		0.40982	0.396348		2.91668	0.498484		2.35854	1.4087		5.95815	2.86826		2.8506	0.614444		12.7095	1.84247		9.44938	2.16565		21.704	1.52552
		dTTP	17.45	480.982	neg.				0.178462	0.252383		0	0		0	0		0.115435	0.16325		0	0		0	0		0.113521	0.160543		0.0976622	0.138115		0	0		0	0		0	0		122.213	170.57
	Purines	Inosin	9.8	269.088	pos.				1728.91	2.3247		1139.33	10.2436		3774.86	446.573		7639.55	8467.91		5173.56	521.401		2302.64	1322.06		5987.94	495.084		2609.01	340.599		8364.51	1197.84		20243.8	3590.04		8960.87	377.381		41718.6	5744.93
		dInosin	6.7	251.079	neg.				867.395	30.3763		329.262	18.7863		609.288	445.194		233.945	75.7229		298.728	71.2657		515.571	93.8551		380.266	35.6572		891.693	188.145		395.102	35.2019		1217.4	160.473		438.28	12.0794		1680.98	461.044
		IMP	13.95	349.054	pos.				69.1978	32.7898		35.1594	3.93547		275.177	40.5913		260.151	154.394		75.6893	15.5338		67.1536	43.1123		36.5074	17.804		23.9883	5.04718		47.8176	49.8876		6.73628	1.38568		16.2589	10.6907		5763.26	7026.31
		Adenin	5.45	136.062	pos.				514.391	26.2225		293.611	18.5145		1896.58	383.962		1280.7	255.435		863.159	97.4261		598.94	37.3964		541.245	31.9746		357.85	26.5342		370.404	34.942		253.445	38.1259		216.783	10.8958		4021.8	4650.29
		Adenosin	6.45	268.104	pos.				38.1134	26.5189		6.96	1.40306		192.514	106.078		107.046	49.9948		27.4093	9.89056		9.62173	6.73383		4.0758	1.81018		1.89868	0.650465		1.20797	0.701419		0.102547	0.145024		0.270213	0.382139		1961.93	2096.13
		AMP	16.3	348.07	pos.				0	0		0	0		0	0		0	0		0	0		0	0		0	0		0	0		0	0		0	0		0	0		0	0
		ADP	16.55	428.037	pos.				0	0		0	0		0	0		0	0		0	0		0	0		0	0		0	0		0	0		0	0		0	0		0.307032	0.434209
		ATP	16.65	508.003	pos.				0.355471	0.502712		0	0		0.179061	0.25323		0.489816	0.692705		0	0		0	0		0	0		0	0		0	0		0	0		0	0		0.10435	0.147573
		cAMP	9.95	330.06	neg.				0	0		0	0		0	0		0	0		0	0		0	0		0	0		0	0		0	0		0	0		0	0		0	0
		dAMP	13	332.075	pos.				4.5988	1.04654		3.60128	1.07219		0.170209	0.240712		0	0		0.392395	0.55493		0	0		0	0		0	0		0	0		0	0		0	0		0	0
		dADP	15	412.042	pos.				1.41381	1.19782		0	0		0.962792	0.925471		2.44907	0.908107		1.20927	1.71016		0	0		0	0		0	0		0	0		0	0		0	0		1097.49	1481.57
		dATP	16.45	492.008	pos.				10.6	4.2429		0.529241	0.74846		8.74842	10.4282		2.21332	2.16835		0.558859	0.769771		0.541378	0.765625		0.640569	0.905902		1.91984	1.47008		7.10171	10.0433		2.17351	1.5473		0.552649	0.781563		356.112	497.928
		Guanin	10.25	150.042	neg.				0	0		0	0		0	0		0.74518	1.05384		0	0		0.665881	0.941698		0	0		0.56359	0.797037		0	0		0	0		0	0		59.8586	81.9888
		Guanosin	11.85	282.084	neg.				0.217231	0.307212		0	0		0.302126	0.316617		3.41552	4.83027		0.544943	0.770665		16.3091	10.9985		1.78275	2.00482		11.578	4.12859		1.66723	0.173983		18.3255	6.23484		1.50791	0.599781		22.9713	9.02896
		GMP	14.1	362.051	neg.				6.07624	1.79157		13.7377	4.145		26.9481	3.7811		77.4446	12.2185		36.0879	3.73419		94.9207	3.55504		41.9942	6.56005		82.6208	5.04643		42.3428	6.21938		80.7833	6.55223		42.0318	4.95208		70.3235	14.8739
		GDP	17.05	442.017	neg.				60614.8	1702.16		59001.8	717.32		1368.32	750.915		722.029	86.9929		780.859	121.223		5137.5	185.797		1006.36	291.419		13032.7	794.87		1882.22	913.885		22959.4	1821.14		2304.53	684.012		27054	1133.04
		GTP	17.45	521.983	neg.				10.8859	1.33659		2.10086	1.69718		514.659	727.838		0	0		0.106039	0.149962		0	0		0.532651	0.418637		0	0		0	0		0	0		0.335453	0.474402		23.2734	31.6537
		Hypoxanthin	7.5	135.031	neg.				68.4705	5.40124		23.4429	1.59981		12.7573	8.8883		2.37617	2.78391		7.509	4.54006		12.2793	2.01108		9.37633	2.99208		25.5828	7.85265		10.463	6.65197		35.5297	1.48505		4.94565	2.89968		49.3332	7.87379
		Xanthin	7.95	151.026	neg.				45441.4	3365.24		48185.5	418.587		27056.7	11454.1		36634.6	3834.61		31385.9	948.373		47849	1572.63		43913.3	110.858		59047.1	2019.52		57537.1	7408.79		85180.9	5839.76		71365.6	1826.98		94028.6	7249.97
		Xanthosin	10	283.068	neg.				398.297	11.417		405.481	5.99338		173.472	83.886		252.617	14.7461		148.325	2.91327		155.197	8.76769		199.461	4.07284		118.349	7.84963		199.604	6.21289		98.3394	0.922636		142.122	22.612		61.0455	5.80035
		Xanthurenic Acid	14	204.03	neg.				9.82608	0.20879		6.73615	3.42885		0.336032	0.475222		0	0		1.69528	1.20187		0.517642	0.732057		11.3112	2.48941		2.96391	0.803553		41.7444	7.15058		8.71293	1.41787		110.444	9.00215		8.93737	3.65493
		XMP	14	363.035	neg.				0	0		0	0		0	0		0.367222	0.51933		0	0		0.565903	0.800307		0.0696114	0.0984453		0	0		0	0		0.453871	0.641871		0.567792	0.802979		0	0
	Co-Factors	Riboflavine	6.75	377.146	pos.				0	0		0	0		0	0		0	0		0	0		0	0		0	0		0	0		0	0		0	0		0	0		0	0
		FMN	12.8	457.112	pos.				0.405192	0.573028		0.343357	0.48558		0	0		0	0		0.143962	0.203593		0.484993	0.343205		0	0		0	0		0	0		0	0		0	0		0	0
		FMNH2	12.5	459.128	pos.				0	0		0	0		0	0		0	0		0	0		0	0		0	0		0	0		0	0		0	0		0	0		0.799925	1.13126
		FAD	12.4	786.164	pos.				0	0		0	0		0	0		0	0		0	0		0	0		0	0		0	0		0	0		0	0		0	0		0	0
		FADH2	12.5	788.18	pos.				0	0		0	0		0	0		0	0		0	0		0	0		0	0		0	0		0	0		0	0		0	0		0	0
		Nicotinamide	2.4	123.055	pos.				0	0		0	0		0.0326624	0.0461916		0.202793	0.286793		0.9731	0.418687		0.742405	0.534981		3.55597	0.120247		0	0		6.2646	1.38419		0	0		6.77041	1.85764		0.646014	0.542409
		Nicotinate	6.95	124.039	pos.				0	0		0	0		0	0		0.51054	0.722013		0	0		0.309875	0.43823		0	0		0	0		0	0		0	0		0	0		524.894	742.312
		NAD+	13.55	664.116	pos.				0	0		0	0		0	0		0	0		0	0		0	0		0	0		0	0		0	0		0	0		0	0		3.69331	5.22313
		NADH	12.85	666.132	pos.				0	0		0	0		0	0		0	0		0	0		0	0		0	0		0	0		0	0		0	0		0	0		35.1693	49.7369
		NADP+	14.2	744.083	pos.				0	0		0	0		0	0		0	0		0	0		0	0		0	0		0	0		0	0		0	0		0	0		1.02832	1.45426
		NADPH	14	746.098	pos.				27633.6	552.363		36137.4	849.958		18350.9	4355.61		21179.9	103		17710.8	867.484		22936.6	274.729		14459.3	573.724		23804.2	597.056		10455.1	348.991		24382.9	641.802		7682.51	543.906		22132.3	1699.36
		Dihydrofolate	12.7	444.163	pos.				450.564	54.4707		429.963	24.8241		388.137	112.003		376.946	6.8317		379.808	12.1656		499.492	9.74192		417.957	25.9751		652.084	30.9873		453.412	16.2195		873.432	25.9413		460.953	13.6418		1120.85	82.0561
		Tetrahydrofolate	12.5	446.178	pos.				11879	338.416		11385.8	105.443		3372.19	1368.29		4979.01	254.914		4595.02	235.215		6502.99	144.865		6265.2	97.846		6992.37	124.821		7196.73	337.154		7162.85	151.168		7202.44	110.337		5994.83	208.774
		5-Methyl-THF	13.05	460.194	pos.				2436.92	39.9536		436.654	1.58858		118279	29847.6		150993	9283.31		87765.1	2401.85		136274	2540.36		38257.5	1401.32		115546	3384.37		11309.9	3532.58		110261	3627.67		4648	2794.94		93325.5	4319.28
		Tetrahydrobiopterin	17.2	242.125	pos.				1936.25	59.0193		137.588	3.99076		1959.56	617.515		1558.27	81.7812		1972.04	136.784		1947.74	17.9727		2749.36	215.229		2006.92	85.8872		3269.66	278.01		2458.43	65.7403		3162.06	91.6791		2003.03	30.9729
		Thiamine (+)	15.15	265.112	pos.				0.000958002	0.00135482		0	0		0	0		0	0		0	0		0	0		0	0		0	0		0	0		0	0		0	0		0.18227	0.257769
		Thiamine phosphate (+)	18	345.078	pos.				0	0		0	0		0	0		0	0		0	0		0	0		0	0		0	0		0	0		0	0		0	0		0	0
		Pantothenate	9.7	218.103	neg.				13868.8	538.856		11298.1	513.261		8506.73	2283.02		8275.9	498.004		13912.2	543.165		10403.3	196.829		17616.4	271.145		11472.7	214.468		16275	1162.75		12541.2	262.494		14800.3	200.481		10914.5	488.112
		Pyridoxine	6.75	170.081	pos.				0	0		0	0		0.130217	0.184155		0.711003	0.646131		2.94382	0.95999		0.385954	0.2954		12.3029	2.18025		0.437817	0.314417		33.6817	2.28429		0	0		53.3698	3.90861		0	0
	Amino Acids						total		3.92322e+06	59367.6		3.87734e+06	26359.1		1.52795e+06	475386		2.26303e+06	105211		1.80763e+06	40768.3		2.75566e+06	57490.9		1.74601e+06	50337.4		2.84483e+06	44643.1		1.60644e+06	76972.9		2.93497e+06	59545.6		1.5963e+06	71540.7		2.68486e+06	81024.6
							essential		2.15473e+06	94536.4		2.18322e+06	29880.3		632983	169712		858397	46340.5		671096	19308.1		1.10998e+06	31010		614962	23719		1.16122e+06	32208.5		539286	41119.6		1.21903e+06	52564.5		552215	35439.1		1.11485e+06	56060.5
							branched chain		697251	21936.3		708444	8158.97		308068	75287		387697	23078		254260	8415.65		493172	9408.73		181779	4901.46		505545	11231.4		167659	16848.5		514831	16242.7		164175	11395.7		461368	12595.6
	Amino Acid Derivatives						total		1.12416e+06	46497.4		1.18385e+06	12252.4		1.08382e+06	314283		1.77647e+06	96875.3		1.52788e+06	20191.4		2.04046e+06	30916.1		1.59136e+06	16861.7		1.99712e+06	17849.9		1.00714e+06	96415.8		2.24385e+06	62036.7		870761	53620.9		2.02925e+06	54768
							branched chain		51015.4	1980.92		20734.4	692.874		552632	194656		1.04384e+06	68840.7		920051	17745.6		1.20046e+06	11762.4		949827	26034.4		1.1389e+06	10350.9		363000	49574.1		1.32093e+06	29039.2		211319	49482.5		1.15682e+06	23666
							Trp-Metabs		14974.9	935.778		15169.7	95.9425		10245.8	6381.43		9439.74	1076.08		9509.15	446.735		15120.4	384.51		16052.1	108.132		17454.6	634.379		23976	2731.23		21022.4	1024.77		30010.9	598.979		20688.5	1430.99
							"S"-containing		356915	15686.7		339707	3220.16		133848	46630.9		171463	5049.82		163242	3165		181907	4629.08		136991	5428.94		168407	2609.59		104021	7040.63		161457	6345.32		84447.8	3826.08		136902	16964.7
	Urea Cycle						total		165159	1186.67		214957	33008.7		29990.7	9159.24		57447	4857.77		70581.5	1686.44		79702.8	3924.78		67983.4	7756.86		80265.4	11937.6		65048.2	15236.9		84558.1	21608.2		68161.3	21128		84432.4	28211.8
	TCA Cycle						total		260676	11879.6		215298	11728.6		205391	64301.8		254366	15770.2		251148	3354.21		257056	6548.52		344154	11601.2		299654	6930.2		493948	2138.62		386524	6947.32		619565	53554.6		445580	31566.7
	Carbohydrate Metabolites						total		878930	32338.5		1.03267e+06	17139.5		524022	133973		649120	29665.4		863089	41672.4		626074	12173.8		1.16857e+06	35209.4		797826	3548.82		752945	23904.1		1.34224e+06	72037.7		304059	58113.7		1.54619e+06	24600.5
							tot.w/o Pyruvate+Lactate		66077.6	2300.55		68984.9	667.447		39536	11834.9		60901.4	4375.52		43298.9	677.879		65387.6	1490.19		47900.5	1805.45		65039.3	738.865		48653.1	4110.14		63930.7	1710.48		44544.1	470.388		60664.3	8642.12
							KHs		6168.09	140.214		6262.79	187.987		5600.07	1265.4		8802.34	625.801		6360.69	187.056		9684.98	104.04		5436.95	164.079		8455.51	22.63		5007.09	495.92		7172.92	32.0679		3863.41	146.903		8210.03	4082.24
							Hexoses		6143.81	138.799		6229.36	187.444		5442.78	1391.3		8715.49	621.576		6192.45	213.418		9535.86	91.4156		5142.76	162.686		8250.85	8.45339		4649.93	502.01		6928.21	30.837		3502.05	148.243		7793.8	3755.31
							Pentoses		22.7185	4.34734		33.2292	4.122		156.821	134.984		86.412	18.5147		167.851	28.5026		149.123	12.9456		293.649	3.21641		204.653	20.6555		356.028	6.76167		244.706	1.75325		361.36	7.04429		362.902	252.875
	Lipids						total		14617.9	603.595		13962.7	81.8292		13751.3	4974.09		19505.7	1452.02		17707.4	616.203		24942.3	483.194		24457.8	783.408		27515.3	412.68		27058.4	1475.92		31786.3	715.838		25008.3	850.386		27928.8	361.634
	Pyrimidines						total		7248.1	224.131		8024.3	16.5612		2816.08	759.742		3261.06	284.869		3237.47	206.752		3907.12	106.453		4202.04	64.8592		4703.31	237.104		5226.99	304.004		5274.6	200.158		6013.11	86.1375		14847.3	13075.5
							Intermediates		2144.09	64.5778		2286.66	31.1666		717.883	370.39		1100.05	48.4994		1698.1	237.529		2034.96	101.44		2740.21	82.2442		2847.67	197.741		3899.33	223.058		3342.3	114.198		4719.18	52.8138		2988.26	261.195
							Nucleinbases		1189.64	36.2543		1267.4	8.04321		807.418	260.058		812.62	51.9939		675.702	25.5977		723.821	7.84889		720.365	17.1707		694.902	13.1129		742.945	26.731		719.604	17.1186		769.898	22.2369		680.314	14.3182
							Nucleosides		3781.57	173.672		4341.78	40.1925		731.254	72.5787		858.698	49.0949		618.766	23.9929		995.647	52.8317		611.263	8.55771		1088.2	59.1245		531.938	53.5997		1148.37	74.3417		459.092	39.6988		983.713	28.8289
							Nucleotides		132.799	4.62506		128.427	5.84813		559.424	89.4979		489.381	151.654		244.903	28.9772		152.698	19.8361		130.212	7.52105		72.5282	16.1795		52.7772	3.71061		64.326	22.1301		64.9319	6.79716		10157	12813.1
	Purines						total		109785	5020.87		109447	1116.28		35912	11630.2		47220.2	12207.3		38801.7	1186.72		56761.4	1433.54		52134.9	887.182		76207.8	3260.17		68901.3	8106.87		130106	9560.95		83605.1	863.587		177979	27967.8
							Intermediates		106548	5077.38		107629	1116.45		29126.5	11296		37612	3927.21		32324.8	1050.95		53155	1507.16		45140.4	406.568		72226.7	2808.93		59671.1	8339.72		108283	7654.07		73928.5	1175.31		121225	8415.48
							Nucleinbases		1729.13	2.05365		1139.33	10.2436		3775.16	446.277		7642.96	8472.74		5174.11	522.169		2318.95	1332.57		5989.72	496.852		2620.59	343.579		8366.17	1197.71		20262.2	3587.39		8962.38	377.974		41741.5	5753.2
							Nucleosides		1344.84	45.4371		775.525	27.4931		822.635	376.498		566.382	104.363		491.042	73.4605		777.968	89.5397		631.097	44.1661		1118.25	196.679		647.511	49.6033		1432.05	160.427		627.38	19.8702		1861.68	481.763
							Nucleotides		644.957	87.6741		338.361	20.6708		2888.82	371.438		1654.16	446.766		968.132	117.39		677.489	69.1656		583.071	51.7301		386.221	33.4234		426.531	92.6519		262.911	39.5725		234.768	19.6482		13284.1	15862.6
	Co-Factors						RedOx.F.		0	0		0	0		0.0326624	0.0461916		0.713333	0.62967		0.9731	0.418687		1.05228	0.793773		3.55597	0.120247		0	0		6.2646	1.38419		0	0		6.77041	1.85764		566.231	799.833
							Folic Acid Der.		0.405192	0.573028		0.343357	0.48558		0	0		0	0		0.143962	0.203593		0.484993	0.343205		0	0		0	0		0	0		0	0		0	0		0	0
							Vitamins		58205.1	1498.45		59825.6	646.852		150857	37630.2		187364	9833.75		126338	3895.69		178564	2239.06		79777.9	821.805		160474	3792.26		48993.6	5557.54		157680	3637.52		38009.7	3133.73		135491	6148.56
	Rel. Average Normalized Peak Area
									Blank Media						Cells Series VS1
		Compound	RT	MIM	Mode				Blank Media +Met			Blank Media -Met			VS1 Media 1d +Met			VS1 Media 1d -Met			VS1 Media 2d +Met			VS1 Media 2d -Met			VS1 Media 3d +Met			VS1 Media 3d -Met			VS1 Media 4d +Met			VS1 Media 4d -Met			VS1 Media 5d +Met			VS1 Media 5d -Met
			[min]	[Da]					Mean	Stabw.		Mean	Stabw.		Mean	Stabw.		Mean	Stabw.		Mean	Stabw.		Mean	Stabw.		Mean	Stabw.		Mean	Stabw.		Mean	Stabw.		Mean	Stabw.		Mean	Stabw.		Mean	Stabw.
	Amino Acids	Alanine	14.15	90.055	pos.				100	1.95448		100	1.1046		40.9075	35.5215		58.6644	1.89063		95.7963	3.01857		78.416	0.650817		81.8896	2.63291		89.8839	1.42434		45.1974	1.32436		105.408	2.39202		34.0445	18.7048		112.926	4.79044
		Arginine	14.5	175.119	pos.				100	13.5638		100	19.2288		17.4235	81.7245		54.9384	15.4362		73.5369	4.57393		83.8158	1.08336		91.9982	4.72323		94.5632	1.64741		97.2049	5.6745		99.2981	2.7072		97.5104	3.66779		95.0441	2.17907
		Asparagine	14.5	133.061	pos.				100	2.44735		100	1.05965		44.9562	38.1317		68.4321	3.16215		88.0781	4.762		80.6338	1.86945		84.1376	2.77599		82.7406	1.84321		59.7051	2.129		85.5389	2.76945		43.1825	3.14458		77.4997	9.21065
		Aspartate	14.4	132.03	neg.				100	1.82083		100	1.50219		41.8313	49.0293		65.815	4.59245		60.5756	2.18798		80.241	2.47604		69.8698	2.00296		83.6596	0.888101		65.8826	3.66172		83.4696	1.80578		60.6464	0.268974		72.295	10.377
		Cysteine	16.35	122.027	pos.				100	1.21396		100	0.40537		90.5684	33.6362		126.88	3.53418		115.95	3.8292		100.485	4.23176		96.2036	1.10411		88.8647	1.84516		84.1023	4.0115		83.8788	3.15163		72.7139	2.11562		77.5077	2.8605
		Glutamate	13.65	146.046	neg.				100	3.02185		100	2.4796		44.6414	56.4675		71.2944	4.03532		85.8972	3.84803		97.1311	4.4067		112.939	3.38774		106.905	1.66621		121	2.10628		114.706	2.36677		129.932	1.89426		97.4206	1.45663
		Glutamine	14.05	147.076	pos.				100	2.25346		100	1.04915		134.663	33.5257		181.103	3.01961		64.4135	20.8954		168.432	2.95363		22.5904	63.405		156.453	3.62336		26.6544	52.3572		147.412	1.37236		38.5932	28.1432		130.72	2.94237
		Glycine	14.3	76.0393	pos.				100	2.42438		100	0.450415		19.4553	23.52		30.5718	3.60424		53.7827	4.39854		46.4237	2.70121		100.821	2.93383		53.8534	1.05696		125.283	2.88515		61.6803	1.35547		142.374	4.73948		60.2387	1.6882
		Histidine	17.45	156.077	pos.				100	4.5608		100	1.83852		18.9153	38.4692		32.3428	3.99377		28.5468	2.48334		40.764	2.71874		31.1774	3.18478		43.2996	2.15349		27.9345	2.95066		46.6194	3.47676		29.654	2.40848		43.3469	8.33453
		Isoleucine	11.27	132.102	pos.				100	1.52058		100	2.19582		53.6613	27.1888		66.0542	4.66567		35.9111	4.72887		74.3551	2.46762		11.6485	9.91254		71.8597	2.30026		5.4329	46.9359		69.967	8.39438		5.18792	45.8691		63.9615	1.34728
		Leucine	10.82	132.102	pos.				100	8.20799		100	0.67991		41.7685	27.0561		52.0417	5.92318		25.1891	4.87764		71.3435	1.9523		7.65513	13.4177		71.8601	4.91343		3.28272	53.5371		75.0756	1.85712		3.60888	57.2455		61.0284	5.9676
		Lysine	12.7	147.113	pos.				100	23.7698		100	0.130969		4.74563	67.653		24.6252	12.8029		24.0044	23.4094		35.8259	32.772		29.9647	43.3658		42.9013	42.8785		30.944	59.401		46.223	52.0156		32.0091	65.3743		51.5828	53.2088
		Methionine	11.7	150.058	pos.				100	1.78589		100	0.341369		47.6637	27.1831		0.744041	80.0048		41.9225	7.2348		1.49451	82.2356		27.1111	4.6024		1.19336	56.2531		11.9103	3.77009		0.928718	26.4686		6.82378	3.46416		1.02823	5.38748
		Phenylalanine	10.6	166.086	pos.				100	3.22936		100	1.05532		35.1644	37.6004		39.2194	9.0169		21.8911	3.36935		58.2738	2.97556		17.8312	5.82972		61.3955	2.59397		10.8652	18.9289		64.8099	3.28772		10.7596	18.9407		57.6476	4.84617
		Proline	13	116.071	pos.				100	0.790968		100	2.32279		41.9478	29.1514		63.8537	5.68122		59.2148	1.57052		80.2642	1.30664		59.9228	2.55191		78.5038	2.51275		46.9069	4.13421		81.8085	1.18783		35.6233	9.67133		72.2829	3.58972
		Serine	14.45	106.05	pos.				100	2.20084		100	1.11822		19.7924	29.0492		31.6765	3.98713		11.1027	9.4059		25.1748	3.3733		18.0966	2.95372		24.0596	4.49361		13.7412	5.56542		29.015	1.49092		13.1032	6.61762		31.8944	1.32543
		Threonine	13.9	120.066	pos.				100	2.39351		100	0.962808		17.6467	31.4742		30.4258	0.965339		27.9444	3.01247		35.3989	0.723048		27.5543	2.53956		38.0122	2.28251		18.7523	2.36624		39.707	2.33025		16.2439	7.06534		38.907	2.08168
		Tryptophan	11	205.097	pos.				100	1.30253		100	1.3068		247.189	30.5999		267.063	13.3182		142.212	5.48239		444.231	2.6628		113.147	5.57401		448.946	3.89008		54.5228	23.2465		495.165	3.9912		39.1477	32.3489		422.34	4.20947
		Tyrosine	12.3	182.081	pos.				100	1.65832		100	2.17836		35.5152	56.2572		40.5018	19.0092		31.4348	3.33416		62.3744	3.06515		32.6805	1.53307		69.4108	1.55905		28.3917	5.81449		71.0817	1.34776		23.7992	7.42644		69.302	3.36368
		Valine	12.3	118.086	pos.				100	2.19008		100	2.17515		39.1693	20.3993		50.7701	8.51468		45.5809	3.66047		67.6271	2.5821		50.7662	2.56757		73.4729	0.345959		53.5961	5.28372		75.6896	0.797573		52.2736	1.60277		71.7443	2.42672
	Amino Acid Derivatives	Acetylglycine	12.2	118.05	pos.				#DIV/0!	#DIV/0!		#DIV/0!	#DIV/0!		#DIV/0!	#DIV/0!		#DIV/0!	#DIV/0!		#DIV/0!	#DIV/0!		#DIV/0!	141.421		#DIV/0!	140.959		#DIV/0!	#DIV/0!		#DIV/0!	#DIV/0!		#DIV/0!	141.421		#DIV/0!	141.421		#DIV/0!	#DIV/0!
		Choline	15.25	104.107	pos.				100	3.86461		100	7.01374		711.169	40.2032		1782.93	5.97379		1181.26	2.41919		2305.23	2.46989		1470.96	1.32732		2374.47	1.02351		206.274	46.3745		2763.67	2.38626		156.97	68.6552		2545.78	3.59628
		Betaine	12.3	116.072	neg.				100	2.20094		100	3.22476		1185.24	48.55		2620.86	9.48006		2334.61	5.10396		2566.25	8.79474		2309.44	4.52908		2696	2.57725		771.94	9.4311		2879.57	9.14013		435.559	21.206		2248.82	9.33307
		Aminobutyrate	13.6	102.056	neg.				100	6.27561		100	3.86666		1017.87	52.1531		1534.2	12.2997		1360	6.35356		2159.41	10.9787		1477.68	1.47173		1791.88	1.28456		695.094	17.702		2306.68	14.261		414.568	24.2675		2263.22	12.9977
		GABA	14.9	104.071	pos.				100	75.49		100	7.05154		8972.77	108.416		2341.43	25.2864		2075.88	20.925		6012.92	3.54362		3317.18	0.961996		6653.41	2.00796		3170.23	13.2225		9124.47	6.45482		2808.4	10.8529		9509.24	29.7726
		Hydroxybutyrate	9.5	103.04	neg.				100	21.0516		100	16.2505		40.7736	10.3473		46.6021	19.7542		47.8379	10.8926		67.966	7.06059		51.6615	8.90226		70.4484	0.766768		57.7987	10.7274		66.3753	30.9777		70.5698	11.0788		77.0006	9.66053
		Hydroxyproline	13.45	132.066	pos.				100	1.7694		100	0.658073		43.7176	54.7477		70.519	5.67861		82.1971	4.34494		93.9364	4.32721		110.464	6.48604		106.443	3.0788		113.066	3.7203		112.46	3.44931		121.755	2.81177		93.6143	2.42892
		Phenylpyruvate	12.3	165.055	pos.				100	4.05998		100	1.59885		21.3635	28.8173		33.5793	5.72575		11.7589	4.96713		41.49	3.05525		4.81005	12.1817		44.891	2.42238		1.95107	62.8469		47.2798	4.13022		2.16401	68.8524		40.7203	4.12509
		Creatine	13.65	132.077	pos.				100	3.41882		100	2.55908		88.1863	46.153		79.8312	6.90403		59.286	4.1649		89.2881	4.13089		60.5663	5.78145		96.6317	2.33362		61.2785	5.70265		104.575	3.74869		70.7404	0.899279		97.2191	4.3861
		Creatinine	8.7	114.066	pos.				100	2.05217		100	3.05968		26.6163	34.4385		43.3369	2.7506		8.529	14.2182		35.688	7.14737		4.66902	23.0158		37.4651	0.909593		7.49614	19.1205		44.7272	1.45478		8.22966	19.2146		55.3974	7.44647
		Carnitine	14.75	162.112	pos.				#DIV/0!	#DIV/0!		#DIV/0!	#DIV/0!		#DIV/0!	#DIV/0!		#DIV/0!	#DIV/0!		#DIV/0!	#DIV/0!		#DIV/0!	#DIV/0!		#DIV/0!	#DIV/0!		#DIV/0!	141.421		#DIV/0!	#DIV/0!		#DIV/0!	#DIV/0!		#DIV/0!	#DIV/0!		#DIV/0!	#DIV/0!
		Spermidine	15.75	146.165	pos.				100	3.4259		100	1.18741		61.5531	31.6831		83.3335	3.16312		60.8232	0.945008		85.7722	3.34554		57.6537	2.92911		90.7044	1.40765		55.7034	4.90428		100.959	2.71866		58.2365	2.97239		96.8783	1.95636
		CoA	13.05	768.122	pos.				100	6.29985		100	1.23969		50.4	22.2362		61.6049	10.3528		64.2454	4.1002		88.3096	2.57803		82.9912	0.896504		88.8764	2.54189		96.3136	12.6424		98.317	7.2471		102.63	3.50708		94.2737	8.31796
		3-Methyl-2-oxobutanoate	2.45	115.04	neg.				100	4.45033		100	1.47338		84.9759	41.4976		85.1369	7.56248		69.7231	5.07614		66.6513	3.05214		61.4433	3.09848		55.9826	3.50942		52.9009	1.39254		51.6553	1.89249		49.689	0.0706824		75.6018	43.8574
		3-Methyl-2-oxopentanoate	2.68	129.056	neg.				#DIV/0!	#DIV/0!		#DIV/0!	#DIV/0!		#DIV/0!	#DIV/0!		#DIV/0!	#DIV/0!		#DIV/0!	#DIV/0!		#DIV/0!	#DIV/0!		#DIV/0!	#DIV/0!		#DIV/0!	#DIV/0!		#DIV/0!	#DIV/0!		#DIV/0!	#DIV/0!		#DIV/0!	141.421		#DIV/0!	#DIV/0!
		4-Methyl-2-oxopentanoate	2.18	129.056	neg.				100	5.08019		100	0.977853		34.6195	40.3844		57.6931	3.15345		45.9506	2.33568		61.4015	2.87048		40.283	4.25947		56.9367	1.73231		32.3512	7.34772		54.6353	4.0662		26.7642	5.08198		45.9922	13.225
		5-Hydroxytryptophane	10.95	221.092	pos.				100	3.86758		100	2.92296		190.795	31.0282		267.087	4.8232		714.966	3.51105		522.154	0.676983		1006.55	3.26621		653.575	2.20598		1029.86	2.55046		750.399	0.137382		1087.08	1.62637		679.395	8.44214
		3-Hydroxykynurenine	11.95	223.072	neg.				100	19.2948		100	6.09562		457.846	68.3038		455.07	20.3445		471.929	5.99939		287.454	9.28849		266.92	9.6153		200.025	8.19281		239.264	1.98585		150.084	12.4691		166.146	8.57966		689.709	105.1
		Kynurenine	10.8	209.092	pos.				100	114.265		100	27.7904		775.581	141.421		193.659	113.151		29.9075	141.421		102.106	141.421		13.5957	141.421		43.3496	141.421		0	#DIV/0!		0	#DIV/0!		7.45455	141.421		49882.4	136.351
		N-Formylkynurenine	11.3	237.087	pos.				100	3.10777		100	8.00583		48.4682	51.4964		62.3134	33.8345		145.292	7.58588		124.335	6.97583		140.523	7.86841		127.446	2.60811		90.4143	1.41873		122.186	4.81367		112.092	6.61749		112.251	2.71016
		Quinolinic Acid	7.5	166.015	neg.				100	2.39351		100	0.962808		17.6467	31.4742		30.4258	0.965339		27.9444	3.01247		35.3989	0.723048		27.5543	2.53956		38.0122	2.28251		18.7523	2.36624		39.707	2.33025		16.2439	7.06534		38.907	2.08168
		Serotonine (5-HT)	11.85	177.102	pos.				100	3.45837		100	0.4578		83.0224	9.62198		91.8579	7.07629		115.336	3.08298		129.717	1.26546		227.868	2.65059		158.924	1.17076		279.001	6.83177		189.47	1.5928		254.527	3.03119		173.445	5.45414
		Homocysteine	12.6	136.043	pos.				100	5.26647		100	2.13658		563.374	57.1848		1005.21	3.25776		943.95	2.10759		1111.84	2.6087		978.475	4.43893		1065.66	3.39425		990.226	5.15424		1107.51	1.99407		1008.59	2.67103		947.511	3.80526
		Homoserine	13.9	120.066	pos.				100	2.13366		100	0.921731		58.8901	46.5666		82.7871	15.5611		72.4367	4.08206		161.058	4.11815		89.3491	4.80413		165.391	2.54627		104.805	6.09716		160.846	5.68835		91.1969	1.45901		138.538	12.7287
		S-Adenosylhomocysteine	13.35	385.129	pos.				100	47.8001		100	4.64073		9395.6	81.6606		6935.66	18.5732		2645.21	18.0736		9129.3	11.3051		2015.81	28.3358		8068.3	11.519		1299.27	27.9113		8253.73	8.17625		1359.31	32.5897		4287.04	11.8784
		S-Adenosylmethionine	12.1	399.145	pos.				100	2.07175		100	1.9482		34.4787	63.7578		38.1056	26.5284		30.7961	4.76748		63.2084	3.40094		32.2251	1.40192		70.7956	1.4488		27.8584	5.38363		70.9263	1.55997		22.7593	8.04548		68.3637	2.98129
		Cystathionine	17.7	223.075	pos.				100	6.58401		100	0.716734		68.1525	68.0141		62.4565	11.7223		64.3578	5.11174		99.213	2.69175		110.274	0.890046		115.95	3.73769		166.965	11.5217		141.479	5.22136		210.829	2.00724		140.814	6.63589
		Cysteamine	13.1	78.0372	pos.				100	59.2404		100	47.2021		335.589	72.7442		111.278	43.9136		2437.18	3.65287		575.95	14.0124		6666.66	2.2765		2224.32	6.07712		10722.3	2.4537		5325.93	3.59863		14856.2	1.61465		7216.72	20.4751
		Cystine	16.95	241.031	pos.				#DIV/0!	#DIV/0!		#DIV/0!	#DIV/0!		#DIV/0!	72.2428		#DIV/0!	99.2428		#DIV/0!	#DIV/0!		#DIV/0!	#DIV/0!		#DIV/0!	#DIV/0!		#DIV/0!	#DIV/0!		#DIV/0!	#DIV/0!		#DIV/0!	#DIV/0!		#DIV/0!	#DIV/0!		#DIV/0!	#DIV/0!
		GSH	13.35	308.091	pos.				100	2.84613		100	2.3767		4.74057	55.5522		6.28046	11.5994		3.74314	14.2694		4.84876	6.11555		13.726	99.948		4.32728	11.7524		3.71394	11.2938		3.65823	5.28851		4.12823	17.8049		2.5321	29.7235
		GSSG	14.5	613.159	pos.				100	30.3457		100	10.3984		7.099	36.7778		6.02019	3.39981		5.6135	8.17443		5.78334	2.39328		7.7281	2.02145		6.48844	16.9754		10.2986	6.88397		9.38198	3.33842		11.9485	11.151		10.9812	18.7557
		Taurine	13.3	124.007	neg.				100	2.41657		100	2.95059		79.5895	87.0598		54.8339	7.82594		10.5244	7.46916		62.9829	3.91199		12.9837	12.6047		81.8901	1.35072		12.7588	16.5857		115.41	4.48377		14.5641	21.5996		235.65	71.5634
	Urea Cycle	Carbamoylphosphate	12	139.975	neg.				100	9.18486		100	1.50773		17.2178	45.3842		19.848	2.25987		42.4914	4.32981		26.9538	2.3046		64.0104	3.89303		27.948	7.41488		76.2563	5.81315		34.6069	6.64814		90.6661	3.55827		36.1008	11.2789
		Citrulline	15.25	176.103	pos.				100	12.7026		100	6.2882		32.11	52.5119		50.8739	21.4783		61.6094	11.1792		78.019	3.71872		78.9089	4.88372		81.3615	5.65016		96.291	5.32654		95.4385	10.9634		75.4077	1.03089		98.1904	14.5662
		ArgSucc	14.85	291.13	pos.				100	3.57588		100	0.743709		30.5857	11.727		36.4575	3.67391		33.6874	1.78335		35.1581	1.54007		13.7843	4.91603		29.9371	1.14991		5.3971	13.5776		28.4881	2.28892		4.29115	49.516		25.7676	14.7488
		Ornithine	15.2	133.097	pos.				100	2.14182		100	1.46317		53.5626	54.7924		87.37	3.65868		100.936	3.56921		101.393	1.26741		110.113	1.02485		96.2161	3.25253		112.655	2.14113		100.349	1.14877		109.107	4.72533		92.6295	5.11016
		N-Acetylornithine	13	175.108	pos.				100	1.08946		100	21.6726		6.82521	66.054		25.3905	17.3606		37.0221	2.97831		45.2731	8.57298		41.5422	18.2383		48.9602	24.1746		41.8412	33.8588		53.0421	39.2496		45.8912	44.7941		55.3812	47.5084
	TCA Cycle	Citrate	13.95	191.02	neg.				100	2.81984		100	2.01055		172.646	4.96077		234.896	6.23213		473.045	3.42648		524.041	1.54778		1201.69	3.82837		751.223	1.15516		2321.61	6.94218		996.938	1.6862		3489.22	3.36737		923.021	6.18853
		Aconitate	11.75	173.009	neg.				100	3.43694		100	2.34093		62.8741	29.1229		91.3494	7.74233		237.637	4.09749		194.193	1.88581		538.154	1.55524		309.264	3.60508		768.718	2.81156		507.933	2.03194		776.081	2.4867		532.472	1.99546
		a-Ketoglutarate	13.15	145.014	neg.				100	5.45351		100	5.93173		83.4326	31.8163		101.603	6.56355		87.9575	2.44875		90.1595	3.27893		101.395	4.43663		98.738	2.44768		142.519	2.97181		122.199	3.55603		184.745	13.5212		150.714	9.77549
		Succinate	13.35	117.019	neg.				100	5.34769		100	2.27323		70.6723	43.0944		82.1359	7.63418		73.8752	7.99991		100.226	4.97599		91.6752	4.51211		103.43	5.13232		95.8703	4.01922		106.883	4.07783		102.788	2.93741		87.3047	10.3601
		Fumarate	13.7	115.004	neg.				100	10.8197		100	7.80574		55.6356	25.4712		68.56	6.93092		70.2211	1.64054		76.4755	1.61933		103.331	6.64267		100.713	2.39949		152.962	2.45096		139.853	2.98676		203.929	9.75938		171.726	13.1441
		Malate	16.45	133.014	neg.				100	4.91146		100	2.12786		79.058	38.904		103.371	5.87184		105.06	1.2347		118.52	2.23793		141.761	1.39362		123.561	1.92502		190.429	4.18382		134.141	2.79332		236.9	2.0611		113.021	8.64513
	Carbohydrate Metabolites	Hexosephosphate	15	259.022	neg.				100	34.2985		100	16.3032		608.68	1.81825		767.897	11.8956		645.872	3.93096		623.432	7.13967		757.706	3.40933		633.129	13.4962		870.039	6.63383		591.345	6.13258		872.062	5.90163		945.515	45.1741
		Fructose-1,6-bisphosphate	16.7	338.989	neg.				100	141.421		100	141.421		9756.54	26.477		5732.29	18.5372		1559.22	36.0397		2270.84	37.0627		1411.92	46.3055		1451.2	27.3114		718.63	98.1686		355.744	77.5373		667.518	100.647		35030.5	133.282
		Dihydroxyacetone phosphate	16.75	168.991	neg.				100	20.1373		100	10.4525		105.313	19.1816		201.123	10.5457		72.6583	22.8324		175.554	11.5396		83.2314	36.2071		206.286	2.50133		64.9314	27.2699		199.244	5.14827		40.2206	24.5368		130.792	14.3038
		3-Phosphoglycerate	16.7	184.986	neg.				100	71.7526		100	86.0944		2569.79	2.85607		3105.54	50.7483		8390.25	3.5224		8238.77	11.797		16476.9	7.49783		17675.1	7.42946		21377.8	8.30244		25919.7	1.66419		21501.4	8.24278		44095.6	71.1385
		Phosphoenolpyruvate	14.55	166.975	neg.				100	92.3594		100	141.421		30.1376	141.421		28.3231	141.421		25.0249	141.421		0	#DIV/0!		34.5585	141.421		0.582981	141.421		72.6762	74.4269		0	#DIV/0!		0	#DIV/0!		3423.76	138.911
		Pyruvate	12.05	87.0088	neg.				100	72.9853		100	70.8657		1523.92	26.6612		1794.46	21.9764		633.149	36.6807		645.702	48.6922		235.889	27.807		705.354	40.7242		312.645	34.706		272.32	15.1283		195.227	63.8513		10721.6	124.52
		Lactate	10.75	89.0244	neg.				100	3.3856		100	0.556445		19.376	15.2931		38.7898	5.96467		23.6619	2.05457		38.2286	1.5944		32.3505	3.66384		39.061	1.65698		39.8752	8.034		42.7016	2.13774		47.885	1.2425		44.3405	21.2791
		6-Phosphogluconate	17.05	275.017	neg.				100	2.3789		100	2.94915		82.9522	27.8667		135.598	6.99684		92.2823	4.09033		144.714	0.979316		68.8052	4.26689		118.003	0.276942		53.135	10.9573		90.0854	0.974188		28.5439	7.95006		70.2233	23.9376
		Gluconate	16.15	195.051	neg.				100	2.91802		100	13.7816		28.9112	71.9042		72.5393	23.4111		90.2536	4.4526		131.652	10.2656		103.043	22.913		204.512	5.19949		143.38	15.9815		302.267	12.238		153.043	12.2814		443.623	33.0803
		Pentose-5-phosphate	15	229.012	neg.				100	10.7631		100	2.60263		839.451	56.3117		632.592	4.93232		798.741	3.98286		1096.37	5.24112		1176.09	8.30083		1950.96	6.47706		1379.57	4.03379		2235.11	3.42218		1671.75	2.20871		2513.37	12.0033
		Erythrose-4-phosphate	14.2	199.001	neg.				100	24.9077		100	22.3415		1129.05	15.1746		1286.68	9.31642		1968.59	6.40265		2502.48	0.562187		3496.57	2.65363		3744.43	0.285406		5212.3	10.7597		5212.37	2.4919		6566.6	1.73762		10769.5	69.0659
		Deoxyribose-phosphate	13.3	213.017	neg.				100	4.09813		100	1.62945		81.7204	16.54		94.7912	6.69588		119.752	4.3562		114.491	1.47734		141.021	2.89388		130.628	2.55978		100.418	3.2466		158.253	4.27882		46.9201	17.9273		150.377	4.04343
		Glucosamine	12.9	180.087	pos.				100	4.91719		100	1.55988		79.2025	43.7985		119.361	7.34453		78.9744	2.16143		132.32	4.30123		79.822	4.93011		130.323	1.3301		70.6374	10.1109		125.734	4.56443		50.8464	1.45987		100.832	5.6012
		Glucosamine-phosphate	14.15	260.053	pos.				100	32.9112		100	71.6637		6226.07	100.803		2076.56	32.6329		7043.13	17.1462		5206.82	7.76986		12736.9	3.3908		7473.52	12.5341		15783.1	2.76629		9384.88	1.42741		16262.5	2.56902		15476.4	74.1942
		Glycerol-3-phosphate	14.35	171.006	neg.				100	32.3359		100	82.6325		5230.87	7.42963		4417.07	7.74051		16887.3	4.03843		5448.82	8.12124		28928.3	4.69016		7056.2	7.78296		35127.2	4.91425		9019.79	3.03822		37036.3	2.35351		9570.5	18.2438
		N-Acetylneuraminic acid	12.15	308.099	neg.				100	3.45477		100	1.77874		46.3205	34.9895		58.8965	2.01154		89.504	5.65476		41.6445	4.64697		135.976	3.05041		65.8408	3.40263		78.3726	2.6897		156.667	6.30781		22.922	28.2911		202.2	4.15242
	Lipids	Acetoacetate	12.75	101.024	neg.				100	2.82284		100	0.68607		96.7341	35.681		141.864	7.23942		130.169	3.49898		179.919	2.0516		180.198	1.97913		200.333	1.39685		196.882	6.08405		227.366	1.75227		172.503	1.53368		192.453	1.76789
		Mevalonate	14.13	147.066	neg.				#DIV/0!	#DIV/0!		#DIV/0!	#DIV/0!		#DIV/0!	#DIV/0!		#DIV/0!	#DIV/0!		#DIV/0!	#DIV/0!		#DIV/0!	#DIV/0!		#DIV/0!	#DIV/0!		#DIV/0!	#DIV/0!		#DIV/0!	#DIV/0!		#DIV/0!	#DIV/0!		#DIV/0!	#DIV/0!		#DIV/0!	#DIV/0!
		Mevalonate-5-phosphate	13.15	227.033	neg.				100	10.4854		100	0.484575		68.3431	45.2636		74.8642	10.6251		84.0431	6.59564		114.755	7.16576		116.893	12.7799		123.566	3.72764		140.849	7.27897		167.193	5.73416		174.374	12.5836		185.214	8.29979
		Geranylgeranyl-PP	6	449.186	neg.				100	7.8557		100	0.13761		290.925	40.2191		413.701	6.27898		36.6025	45.5103		349.383	5.69805		9.58745	101.532		299.299	2.2927		13.34	55.18		267.437	2.59677		20.6982	43.0971		179.803	7.96392
		Malonate	13.9	103.004	neg.				#DIV/0!	#DIV/0!		#DIV/0!	#DIV/0!		#DIV/0!	#DIV/0!		#DIV/0!	141.421		#DIV/0!	#DIV/0!		#DIV/0!	#DIV/0!		#DIV/0!	#DIV/0!		#DIV/0!	#DIV/0!		#DIV/0!	141.421		#DIV/0!	#DIV/0!		#DIV/0!	141.421		#DIV/0!	#DIV/0!
	Pyrimidines	Carbamoylaspartate	13.55	175.036	neg.				100	20.9985		100	11.984		206.914	64.4661		351.877	7.54491		973.515	16.9881		582.619	6.70375		1300.44	4.16262		559.921	5.88651		1625.56	6.77558		467.694	1.00564		1746.21	4.81882		281.998	9.5992
		Dihydroorotate	10.35	157.025	neg.				100	74.8766		#DIV/0!	#DIV/0!		129.099	141.421		0	#DIV/0!		0	#DIV/0!		0	#DIV/0!		64.8812	141.421		0	#DIV/0!		0	#DIV/0!		72.2948	141.421		0	#DIV/0!		50923.7	139.908
		Orotate	9.25	155.01	neg.				#DIV/0!	#DIV/0!		#DIV/0!	#DIV/0!		#DIV/0!	141.421		#DIV/0!	#DIV/0!		#DIV/0!	#DIV/0!		#DIV/0!	141.421		#DIV/0!	#DIV/0!		#DIV/0!	141.421		#DIV/0!	#DIV/0!		#DIV/0!	#DIV/0!		#DIV/0!	#DIV/0!		#DIV/0!	140.72
		Uracil	8.15	113.035	pos.				#DIV/0!	#DIV/0!		100	141.421		#DIV/0!	#DIV/0!		#DIV/0!	#DIV/0!		#DIV/0!	#DIV/0!		#DIV/0!	#DIV/0!		#DIV/0!	#DIV/0!		#DIV/0!	#DIV/0!		#DIV/0!	#DIV/0!		#DIV/0!	#DIV/0!		#DIV/0!	#DIV/0!		#DIV/0!	140.373
		Uridin	8.3	245.077	pos.				100	2.94907		100	2.71542		8.86135	72.1593		0.211557	39.6609		0.460078	24.051		1.00482	8.03513		0.801823	29.2533		2.12642	18.0918		0.923999	16.278		4.03492	7.19598		1.50487	8.85416		4.38756	11.7481
		UMP	13.65	325.043	pos.				100	1.58805		100	2.82953		163.146	34.7385		166.227	8.61322		123.135	4.61244		130.358	2.01539		125.571	3.22961		119.607	2.93554		127.94	3.24098		120.973	3.67288		131.022	2.56983		111.108	2.56432
		UDP	16.45	402.995	neg.				100	141.421		#DIV/0!	#DIV/0!		0	#DIV/0!		0	#DIV/0!		0	#DIV/0!		94.545	141.421		0	#DIV/0!		0	#DIV/0!		0	#DIV/0!		0	#DIV/0!		0	#DIV/0!		0	#DIV/0!
		UTP	16.7	484.976	pos.				#DIV/0!	#DIV/0!		#DIV/0!	#DIV/0!		#DIV/0!	#DIV/0!		#DIV/0!	#DIV/0!		#DIV/0!	#DIV/0!		#DIV/0!	#DIV/0!		#DIV/0!	#DIV/0!		#DIV/0!	#DIV/0!		#DIV/0!	#DIV/0!		#DIV/0!	#DIV/0!		#DIV/0!	#DIV/0!		#DIV/0!	#DIV/0!
		dUridine	12.4	227.067	neg.				100	46.7716		100	28.3146		161.76	62.7848		53.5604	84.3677		93.2352	32.4835		156.596	35.7093		242.117	39.8089		106.86	20.7472		239.46	33.9284		161.855	47.0925		336.101	20.512		86.5081	12.9288
		dUMP	10.65	307.034	neg.				#DIV/0!	#DIV/0!		#DIV/0!	#DIV/0!		#DIV/0!	#DIV/0!		#DIV/0!	#DIV/0!		#DIV/0!	#DIV/0!		#DIV/0!	#DIV/0!		#DIV/0!	#DIV/0!		#DIV/0!	#DIV/0!		#DIV/0!	#DIV/0!		#DIV/0!	#DIV/0!		#DIV/0!	#DIV/0!		#DIV/0!	#DIV/0!
		dUDP	9.2	387	neg.				100	2.41753		100	1.51921		24.6914	44.0501		40.5058	3.72998		47.0823	11.6656		68.6347	3.49791		83.5074	3.02384		93.9536	7.29949		117.894	8.34263		117.079	0.969483		149.508	1.66656		106.102	7.55788
		dUTP	17.45	466.966	neg.				#DIV/0!	#DIV/0!		#DIV/0!	#DIV/0!		#DIV/0!	#DIV/0!		#DIV/0!	#DIV/0!		#DIV/0!	#DIV/0!		#DIV/0!	#DIV/0!		#DIV/0!	#DIV/0!		#DIV/0!	#DIV/0!		#DIV/0!	#DIV/0!		#DIV/0!	#DIV/0!		#DIV/0!	#DIV/0!		#DIV/0!	#DIV/0!
		UDP-Glc	13	567.062	pos.				100	8.17425		100	3.78812		70.6982	35.4723		117.218	4.25091		91.3768	6.0171		139.156	2.18352		89.8643	3.30845		146.639	4.05007		75.4344	9.97507		154.916	8.16969		57.037	6.61168		122.448	2.3517
		UDP-Glucuronate	13.5	581.042	pos.				100	141.421		100	141.421		0	#DIV/0!		0	#DIV/0!		0	#DIV/0!		1288.86	141.421		56.1019	141.421		0	#DIV/0!		52.0841	141.421		0	#DIV/0!		56.5988	141.421		2218.38	141.421
		Cytosin	10.5	110.036	neg.				#DIV/0!	#DIV/0!		#DIV/0!	#DIV/0!		#DIV/0!	#DIV/0!		#DIV/0!	#DIV/0!		#DIV/0!	#DIV/0!		#DIV/0!	#DIV/0!		#DIV/0!	#DIV/0!		#DIV/0!	#DIV/0!		#DIV/0!	#DIV/0!		#DIV/0!	#DIV/0!		#DIV/0!	#DIV/0!		#DIV/0!	#DIV/0!
		Cytidin	10.55	244.093	pos.				#DIV/0!	#DIV/0!		#DIV/0!	#DIV/0!		#DIV/0!	#DIV/0!		#DIV/0!	#DIV/0!		#DIV/0!	#DIV/0!		#DIV/0!	#DIV/0!		#DIV/0!	#DIV/0!		#DIV/0!	#DIV/0!		#DIV/0!	#DIV/0!		#DIV/0!	#DIV/0!		#DIV/0!	#DIV/0!		#DIV/0!	#DIV/0!
		CMP	14.1	322.045	neg.				100	16.2935		100	11.2239		697.15	14.1874		503.933	28.8874		434.396	10.9556		138.374	14.2777		218.847	10.0556		61.1368	37.9859		58.0279	19.2398		59.9506	50.4712		7.1514	39.1498		304.769	16.3734
		CDP	17.1	402.011	neg.				100	10.7423		100	9.19198		68.1828	49.8909		131.09	15.7032		57.1778	17.0048		111.191	20.5038		49.823	19.8584		140.473	9.78723		51.1831	10.0089		105.475	9.35433		64.2709	17.7562		113.774	14.226
		CTP	17.45	481.977	neg.				#DIV/0!	#DIV/0!		100	141.421		#DIV/0!	#DIV/0!		#DIV/0!	#DIV/0!		#DIV/0!	#DIV/0!		#DIV/0!	#DIV/0!		#DIV/0!	#DIV/0!		#DIV/0!	141.421		#DIV/0!	#DIV/0!		#DIV/0!	#DIV/0!		#DIV/0!	#DIV/0!		#DIV/0!	#DIV/0!
		dCytidine	5.65	226.083	neg.				#DIV/0!	#DIV/0!		#DIV/0!	#DIV/0!		#DIV/0!	129.35		#DIV/0!	32.8158		#DIV/0!	25.1806		#DIV/0!	12.3215		#DIV/0!	17.2056		#DIV/0!	11.3917		#DIV/0!	25.2856		#DIV/0!	17.8572		#DIV/0!	6.74664		#DIV/0!	16.4584
		dCMP	9.95	306.05	neg.				#DIV/0!	#DIV/0!		#DIV/0!	#DIV/0!		#DIV/0!	#DIV/0!		#DIV/0!	#DIV/0!		#DIV/0!	#DIV/0!		#DIV/0!	#DIV/0!		#DIV/0!	#DIV/0!		#DIV/0!	#DIV/0!		#DIV/0!	#DIV/0!		#DIV/0!	#DIV/0!		#DIV/0!	#DIV/0!		#DIV/0!	#DIV/0!
		dCDP	6.25	386.016	neg.				100	51.6868		100	41.1986		604.444	19.2239		748.394	102.89		132.461	8.68859		1618.56	115.64		126.268	29.8219		175.453	23.0296		195.568	38.992		182.625	54.4067		177.589	52.5697		149.669	37.7758
		dCTP	10.75	465.982	neg.				100	5.8714		100	1.67994		46.4894	38.6002		48.441	11.0681		76.3592	1.89241		83.2116	3.25836		91.8539	2.7948		89.9061	4.57839		97.7429	5.28576		97.9764	3.4133		103.585	5.06473		94.8161	6.48473
		Thymin	2.15	127.05	pos.				100	2.13188		100	2.12869		373.069	25.2516		343.736	35.2883		128.08	12.9278		93.5632	11.2112		57.4268	7.66164		48.8439	14.0398		26.4091	14.2573		43.515	27.103		49.9502	21.7361		85.4578	12.9806
		Thymidine	7.25	243.098	pos.				#DIV/0!	#DIV/0!		#DIV/0!	#DIV/0!		#DIV/0!	#DIV/0!		#DIV/0!	141.421		#DIV/0!	#DIV/0!		#DIV/0!	141.421		#DIV/0!	#DIV/0!		#DIV/0!	#DIV/0!		#DIV/0!	#DIV/0!		#DIV/0!	#DIV/0!		#DIV/0!	#DIV/0!		#DIV/0!	141.421
		TMP	12.4	339.059	pos.				100	11.4288		100	126.986		334.659	63.0051		712	114.442		85.21	111.426		218.167	116.941		54.9517	141.421		88.1721	89.9824		0	#DIV/0!		0	#DIV/0!		11.1479	141.421		149576	126.825
		TDP	5.55	419.025	pos.				#DIV/0!	#DIV/0!		100	141.421		#DIV/0!	#DIV/0!		#DIV/0!	141.421		#DIV/0!	#DIV/0!		#DIV/0!	#DIV/0!		#DIV/0!	#DIV/0!		#DIV/0!	#DIV/0!		#DIV/0!	#DIV/0!		#DIV/0!	#DIV/0!		#DIV/0!	#DIV/0!		#DIV/0!	141.421
		TTP	17.45	482.997	pos.				#DIV/0!	#DIV/0!		#DIV/0!	#DIV/0!		#DIV/0!	141.421		#DIV/0!	#DIV/0!		#DIV/0!	#DIV/0!		#DIV/0!	#DIV/0!		#DIV/0!	#DIV/0!		#DIV/0!	#DIV/0!		#DIV/0!	#DIV/0!		#DIV/0!	#DIV/0!		#DIV/0!	#DIV/0!		#DIV/0!	141.421
		dThymidine	12.7	241.083	neg.				100	41.7316		100	141.421		19.854	74.2298		9.47232	141.421		28.3523	85.6598		32.5334	85.6538		44.5957	141.421		22.8615	141.421		8.805	141.421		0	#DIV/0!		0	#DIV/0!		8915.23	140.802
		dTMP	13	321.049	neg.				100	4.10903		100	2.98393		3.7685	61.4176		1.78239	30.999		1.63784	13.4957		2.46778	9.91916		2.78124	14.2134		3.4167	23.3489		3.10973	5.86255		4.18725	9.62135		3.67686	6.29735		5.70691	5.85924
		dTDP	6.25	401.016	neg.				100	7.71415		100	2.67545		2.34417	68.5787		0.0644848	22.577		0.05989	96.7126		0.426235	17.0908		0.34467	59.7277		0.870707	48.1402		0.416578	21.5549		1.85732	14.4968		1.38091	22.9185		3.17175	7.02875
		dTTP	17.45	480.982	neg.				100	141.421		#DIV/0!	#DIV/0!		0	#DIV/0!		64.6835	141.421		0	#DIV/0!		0	#DIV/0!		63.6106	141.421		54.7244	141.421		0	#DIV/0!		0	#DIV/0!		0	#DIV/0!		68481	139.568
	Purines	Inosin	9.8	269.088	pos.				100	0.13446		100	0.899088		218.338	11.8302		441.871	110.843		299.239	10.0782		133.185	57.4152		346.342	8.26802		150.905	13.0547		483.803	14.3205		1170.9	17.734		518.296	4.21143		2413	13.7707
		dInosin	6.7	251.079	neg.				100	3.50202		100	5.70557		70.2434	73.068		26.971	32.3679		34.4396	23.8564		59.4389	18.2041		43.8399	9.37692		102.801	21.0997		45.5504	8.90958		140.351	13.1817		50.5283	2.75609		193.796	27.4271
		IMP	13.95	349.054	pos.				100	47.3856		100	11.1932		397.667	14.751		375.953	59.348		109.381	20.5231		97.0459	64.1996		52.758	48.7681		34.6662	21.0402		69.1028	104.329		9.73481	20.5704		23.4963	65.7528		8328.68	121.916
		Adenin	5.45	136.062	pos.				100	5.09778		100	6.3058		368.704	20.245		248.974	19.9449		167.802	11.2872		116.437	6.24376		105.221	5.90759		69.5678	7.41489		72.0083	9.43347		49.2709	15.0431		42.1436	5.02613		781.857	115.627
		Adenosin	6.45	268.104	pos.				100	69.579		100	20.159		505.108	55.1012		280.861	46.7042		71.9151	36.0847		25.245	69.9857		10.6939	44.4129		4.98166	34.2588		3.16941	58.066		0.269058	141.421		0.70897	141.421		5147.6	106.84
		AMP	16.3	348.07	pos.				#DIV/0!	#DIV/0!		#DIV/0!	#DIV/0!		#DIV/0!	#DIV/0!		#DIV/0!	#DIV/0!		#DIV/0!	#DIV/0!		#DIV/0!	#DIV/0!		#DIV/0!	#DIV/0!		#DIV/0!	#DIV/0!		#DIV/0!	#DIV/0!		#DIV/0!	#DIV/0!		#DIV/0!	#DIV/0!		#DIV/0!	#DIV/0!
		ADP	16.55	428.037	pos.				#DIV/0!	#DIV/0!		#DIV/0!	#DIV/0!		#DIV/0!	#DIV/0!		#DIV/0!	#DIV/0!		#DIV/0!	#DIV/0!		#DIV/0!	#DIV/0!		#DIV/0!	#DIV/0!		#DIV/0!	#DIV/0!		#DIV/0!	#DIV/0!		#DIV/0!	#DIV/0!		#DIV/0!	#DIV/0!		#DIV/0!	141.421
		ATP	16.65	508.003	pos.				100	141.421		#DIV/0!	#DIV/0!		50.3728	141.421		137.794	141.421		0	#DIV/0!		0	#DIV/0!		0	#DIV/0!		0	#DIV/0!		0	#DIV/0!		0	#DIV/0!		0	#DIV/0!		29.3554	141.421
		cAMP	9.95	330.06	neg.				#DIV/0!	#DIV/0!		#DIV/0!	#DIV/0!		#DIV/0!	#DIV/0!		#DIV/0!	#DIV/0!		#DIV/0!	#DIV/0!		#DIV/0!	#DIV/0!		#DIV/0!	#DIV/0!		#DIV/0!	#DIV/0!		#DIV/0!	#DIV/0!		#DIV/0!	#DIV/0!		#DIV/0!	#DIV/0!		#DIV/0!	#DIV/0!
		dAMP	13	332.075	pos.				100	22.7568		100	29.7726		3.70116	141.421		0	#DIV/0!		8.53254	141.421		0	#DIV/0!		0	#DIV/0!		0	#DIV/0!		0	#DIV/0!		0	#DIV/0!		0	#DIV/0!		0	#DIV/0!
		dADP	15	412.042	pos.				100	84.7224		#DIV/0!	#DIV/0!		68.0989	96.1237		173.224	37.0797		85.5321	141.421		0	#DIV/0!		0	#DIV/0!		0	#DIV/0!		0	#DIV/0!		0	#DIV/0!		0	#DIV/0!		77626.3	134.996
		dATP	16.45	492.008	pos.				100	40.0272		100	141.421		82.532	119.201		20.8803	97.9682		5.27224	137.74		5.10733	141.421		6.04309	141.421		18.1116	76.573		66.9971	141.421		20.5047	71.1892		5.21365	141.421		3359.53	139.824
		Guanin	10.25	150.042	neg.				#DIV/0!	#DIV/0!		#DIV/0!	#DIV/0!		#DIV/0!	#DIV/0!		#DIV/0!	141.421		#DIV/0!	#DIV/0!		#DIV/0!	141.421		#DIV/0!	#DIV/0!		#DIV/0!	141.421		#DIV/0!	#DIV/0!		#DIV/0!	#DIV/0!		#DIV/0!	#DIV/0!		#DIV/0!	136.971
		Guanosin	11.85	282.084	neg.				100	141.421		#DIV/0!	#DIV/0!		139.08	104.796		1572.29	141.421		250.858	141.421		7507.72	67.438		820.67	112.457		5329.8	35.6589		767.493	10.4354		8435.93	34.0228		694.149	39.7757		10574.6	39.3055
		GMP	14.1	362.051	neg.				100	29.4849		100	30.1724		443.499	14.0311		1274.55	15.7771		593.918	10.3475		1562.16	3.74527		691.122	15.6213		1359.74	6.10794		696.858	14.6882		1329.49	8.11088		691.74	11.7818		1157.35	21.1507
		GDP	17.05	442.017	neg.				100	2.80816		100	1.21576		2.25741	54.8784		1.19118	12.0484		1.28823	15.5243		8.47565	3.6165		1.66026	28.9576		21.5009	6.09903		3.10521	48.5536		37.8775	7.93203		3.80193	29.6812		44.6326	4.18806
		GTP	17.45	521.983	neg.				100	12.2782		100	80.7847		4727.75	141.421		0	#DIV/0!		0.974096	141.421		0	#DIV/0!		4.89304	78.595		0	#DIV/0!		0	#DIV/0!		0	#DIV/0!		3.08153	141.421		213.794	136.008
		Hypoxanthin	7.5	135.031	neg.				100	7.88842		100	6.82428		18.6318	69.6722		3.47036	117.159		10.9668	60.4616		17.9337	16.3778		13.694	31.911		37.3633	30.695		15.281	63.5763		51.8905	4.17974		7.22304	58.631		72.0504	15.9604
		Xanthin	7.95	151.026	neg.				100	7.40566		100	0.868699		59.5421	42.3338		80.6195	10.4672		69.0689	3.02165		105.298	3.28665		96.6372	0.252448		129.941	3.42019		126.618	12.8766		187.452	6.85571		157.05	2.56003		206.923	7.71039
		Xanthosin	10	283.068	neg.				100	2.86644		100	1.47809		43.5535	48.3571		63.4242	5.83734		37.2398	1.96411		38.9652	5.64939		50.0785	2.04192		29.7136	6.63264		50.1143	3.11262		24.69	0.938217		35.6825	15.9102		15.3266	9.50169
		Xanthurenic Acid	14	204.03	neg.				100	2.12485		100	50.9021		3.4198	141.421		0	#DIV/0!		17.2529	70.8952		5.26805	141.421		115.114	22.0084		30.1637	27.1112		424.832	17.1295		88.6715	16.2732		1123.99	8.15083		90.9556	40.895
		XMP	14	363.035	neg.				#DIV/0!	#DIV/0!		#DIV/0!	#DIV/0!		#DIV/0!	#DIV/0!		#DIV/0!	141.421		#DIV/0!	#DIV/0!		#DIV/0!	141.421		#DIV/0!	141.421		#DIV/0!	#DIV/0!		#DIV/0!	#DIV/0!		#DIV/0!	141.421		#DIV/0!	141.421		#DIV/0!	#DIV/0!
	Co-Factors	Riboflavine	6.75	377.146	pos.				#DIV/0!	#DIV/0!		#DIV/0!	#DIV/0!		#DIV/0!	#DIV/0!		#DIV/0!	#DIV/0!		#DIV/0!	#DIV/0!		#DIV/0!	#DIV/0!		#DIV/0!	#DIV/0!		#DIV/0!	#DIV/0!		#DIV/0!	#DIV/0!		#DIV/0!	#DIV/0!		#DIV/0!	#DIV/0!		#DIV/0!	#DIV/0!
		FMN	12.8	457.112	pos.				100	141.421		100	141.421		0	#DIV/0!		0	#DIV/0!		35.5294	141.421		119.695	70.765		0	#DIV/0!		0	#DIV/0!		0	#DIV/0!		0	#DIV/0!		0	#DIV/0!		0	#DIV/0!
		FMNH2	12.5	459.128	pos.				#DIV/0!	#DIV/0!		#DIV/0!	#DIV/0!		#DIV/0!	#DIV/0!		#DIV/0!	#DIV/0!		#DIV/0!	#DIV/0!		#DIV/0!	#DIV/0!		#DIV/0!	#DIV/0!		#DIV/0!	#DIV/0!		#DIV/0!	#DIV/0!		#DIV/0!	#DIV/0!		#DIV/0!	#DIV/0!		#DIV/0!	141.421
		FAD	12.4	786.164	pos.				#DIV/0!	#DIV/0!		#DIV/0!	#DIV/0!		#DIV/0!	#DIV/0!		#DIV/0!	#DIV/0!		#DIV/0!	#DIV/0!		#DIV/0!	#DIV/0!		#DIV/0!	#DIV/0!		#DIV/0!	#DIV/0!		#DIV/0!	#DIV/0!		#DIV/0!	#DIV/0!		#DIV/0!	#DIV/0!		#DIV/0!	#DIV/0!
		FADH2	12.5	788.18	pos.				#DIV/0!	#DIV/0!		#DIV/0!	#DIV/0!		#DIV/0!	#DIV/0!		#DIV/0!	#DIV/0!		#DIV/0!	#DIV/0!		#DIV/0!	#DIV/0!		#DIV/0!	#DIV/0!		#DIV/0!	#DIV/0!		#DIV/0!	#DIV/0!		#DIV/0!	#DIV/0!		#DIV/0!	#DIV/0!		#DIV/0!	#DIV/0!
		Nicotinamide	2.4	123.055	pos.				#DIV/0!	#DIV/0!		#DIV/0!	#DIV/0!		#DIV/0!	141.421		#DIV/0!	141.421		#DIV/0!	43.0261		#DIV/0!	72.0605		#DIV/0!	3.38155		#DIV/0!	#DIV/0!		#DIV/0!	22.0954		#DIV/0!	#DIV/0!		#DIV/0!	27.4376		#DIV/0!	83.9624
		Nicotinate	6.95	124.039	pos.				#DIV/0!	#DIV/0!		#DIV/0!	#DIV/0!		#DIV/0!	#DIV/0!		#DIV/0!	141.421		#DIV/0!	#DIV/0!		#DIV/0!	141.421		#DIV/0!	#DIV/0!		#DIV/0!	#DIV/0!		#DIV/0!	#DIV/0!		#DIV/0!	#DIV/0!		#DIV/0!	#DIV/0!		#DIV/0!	141.421
		NAD+	13.55	664.116	pos.				#DIV/0!	#DIV/0!		#DIV/0!	#DIV/0!		#DIV/0!	#DIV/0!		#DIV/0!	#DIV/0!		#DIV/0!	#DIV/0!		#DIV/0!	#DIV/0!		#DIV/0!	#DIV/0!		#DIV/0!	#DIV/0!		#DIV/0!	#DIV/0!		#DIV/0!	#DIV/0!		#DIV/0!	#DIV/0!		#DIV/0!	141.421
		NADH	12.85	666.132	pos.				#DIV/0!	#DIV/0!		#DIV/0!	#DIV/0!		#DIV/0!	#DIV/0!		#DIV/0!	#DIV/0!		#DIV/0!	#DIV/0!		#DIV/0!	#DIV/0!		#DIV/0!	#DIV/0!		#DIV/0!	#DIV/0!		#DIV/0!	#DIV/0!		#DIV/0!	#DIV/0!		#DIV/0!	#DIV/0!		#DIV/0!	141.421
		NADP+	14.2	744.083	pos.				#DIV/0!	#DIV/0!		#DIV/0!	#DIV/0!		#DIV/0!	#DIV/0!		#DIV/0!	#DIV/0!		#DIV/0!	#DIV/0!		#DIV/0!	#DIV/0!		#DIV/0!	#DIV/0!		#DIV/0!	#DIV/0!		#DIV/0!	#DIV/0!		#DIV/0!	#DIV/0!		#DIV/0!	#DIV/0!		#DIV/0!	141.421
		NADPH	14	746.098	pos.				100	1.99888		100	2.35202		66.4082	23.7351		76.6454	0.48631		64.0917	4.89804		83.0026	1.19778		52.3251	3.96785		86.1424	2.50819		37.8349	3.33799		88.2365	2.63218		27.8014	7.0798		80.0921	7.67818
		Dihydrofolate	12.7	444.163	pos.				100	12.0894		100	5.77355		86.1447	28.8566		83.6609	1.81238		84.2961	3.2031		110.859	1.95037		92.7629	6.21477		144.726	4.75205		100.632	3.57721		193.853	2.97004		102.306	2.95947		248.765	7.3209
		Tetrahydrofolate	12.5	446.178	pos.				100	2.84887		100	0.926092		28.3879	40.5758		41.9145	5.11977		38.682	5.11892		54.7438	2.22767		52.742	1.56174		58.8635	1.7851		60.5839	4.68482		60.2986	2.11045		60.632	1.53194		50.466	3.48257
		5-Methyl-THF	13.05	460.194	pos.				100	1.63951		100	0.363808		4853.63	25.2348		6196.04	6.14818		3601.47	2.73667		5592.03	1.86416		1569.91	3.66288		4741.46	2.92903		464.105	31.2344		4524.61	3.29007		190.732	60.1321		3829.64	4.62819
		Tetrahydrobiopterin	17.2	242.125	pos.				100	3.04812		100	2.90052		101.204	31.5129		80.4787	5.24819		101.848	6.93616		100.593	0.922743		141.994	7.82835		103.65	4.27954		168.865	8.50274		126.969	2.67407		163.308	2.89935		103.449	1.5463
		Thiamine (+)	15.15	265.112	pos.				100	141.421		#DIV/0!	#DIV/0!		0	#DIV/0!		0	#DIV/0!		0	#DIV/0!		0	#DIV/0!		0	#DIV/0!		0	#DIV/0!		0	#DIV/0!		0	#DIV/0!		0	#DIV/0!		19026.1	141.421
		Thiamine phosphate (+)	18	345.078	pos.				#DIV/0!	#DIV/0!		#DIV/0!	#DIV/0!		#DIV/0!	#DIV/0!		#DIV/0!	#DIV/0!		#DIV/0!	#DIV/0!		#DIV/0!	#DIV/0!		#DIV/0!	#DIV/0!		#DIV/0!	#DIV/0!		#DIV/0!	#DIV/0!		#DIV/0!	#DIV/0!		#DIV/0!	#DIV/0!		#DIV/0!	#DIV/0!
		Pantothenate	9.7	218.103	neg.				100	3.88538		100	4.54288		61.3371	26.8378		59.6728	6.01753		100.313	3.90425		75.0125	1.89198		127.021	1.53917		82.7227	1.86939		117.35	7.14439		90.4271	2.09306		106.717	1.35457		78.6981	4.47215
		Pyridoxine	6.75	170.081	pos.				#DIV/0!	#DIV/0!		#DIV/0!	#DIV/0!		#DIV/0!	141.421		#DIV/0!	90.876		#DIV/0!	32.6104		#DIV/0!	76.5374		#DIV/0!	17.7215		#DIV/0!	71.8146		#DIV/0!	6.78199		#DIV/0!	#DIV/0!		#DIV/0!	7.32364		#DIV/0!	#DIV/0!
	Amino Acids						total		100	1.51324		100	0.679824		38.9462	31.1127		57.6829	4.64913		46.0752	2.25534		70.2398	2.08628		44.5044	2.883		72.5127	1.56927		40.9469	4.79153		74.8103	2.02883		40.6886	4.48165		68.4351	3.01784
							essential		100	4.38739		100	1.36864		29.3764	26.8115		39.8378	5.3985		31.1452	2.87711		51.5135	2.79375		28.5401	3.85699		53.8916	2.77368		25.028	7.62482		56.5748	4.31198		25.628	6.41764		51.7397	5.02852
							branched chain		100	3.14612		100	1.15167		44.1832	24.4384		55.6036	5.95258		36.466	3.30987		70.7309	1.9078		26.0708	2.69639		72.5055	2.22165		24.0457	10.0493		73.8372	3.15497		23.5461	6.9412		66.1696	2.73006
	Amino Acid Derivatives						total		100	4.1362		100	1.03496		96.4122	28.9976		158.027	5.45324		135.914	1.32153		181.51	1.51515		141.56	1.05958		177.656	0.893782		89.5909	9.57322		199.603	2.76474		77.4592	6.15794		180.513	2.69893
							branched chain		100	3.88298		100	3.34167		1083.27	35.2235		2046.13	6.59492		1803.48	1.92876		2353.13	0.979826		1861.84	2.74096		2232.47	0.90885		711.55	13.6568		2589.28	2.19838		414.225	23.4161		2267.58	2.04579
							Trp-Metabs		100	6.24898		100	0.632463		68.4199	62.2833		63.0371	11.3994		63.5006	4.69795		100.972	2.54298		107.193	0.673633		116.559	3.63444		160.108	11.3915		140.384	4.87469		200.408	1.99587		138.155	6.91683
							"S"-containing		100	4.39507		100	0.947923		37.5014	34.8387		48.0402	2.94514		45.7371	1.93883		50.9665	2.54475		38.3818	3.963		47.184	1.54957		29.1445	6.76846		45.2367	3.93005		23.6605	4.53071		38.3572	12.3918
	Urea Cycle						total		100	0.718499		100	15.3559		18.1587	30.5402		34.7828	8.4561		42.7355	2.38935		48.2582	4.92427		41.1624	11.4099		48.5989	14.8727		39.3852	23.424		51.198	25.5543		41.2701	30.997		51.1219	33.4135
	TCA Cycle						total		100	4.55723		100	5.44761		78.7914	31.3071		97.5792	6.19979		96.3447	1.33555		98.6111	2.54751		132.023	3.37093		114.953	2.31273		189.487	0.432965		148.278	1.79738		237.676	8.6439		170.932	7.08441
	Carbohydrate Metabolites						total		100	3.67931		100	1.65973		59.6204	25.5662		73.8534	4.57009		98.1976	4.82829		71.2314	1.94447		132.954	3.01302		90.7723	0.444812		85.6661	3.17474		152.713	5.36697		34.5942	19.1126		175.918	1.59104
							tot.w/o Pyruvate+Lactate		100	3.48158		100	0.967527		59.8326	29.9346		92.1665	7.1846		65.5274	1.56558		98.9557	2.279		72.4914	3.76917		98.4287	1.13603		73.6303	8.44785		96.751	2.67552		67.4119	1.056		91.8077	14.2458
							KHs		100	2.27322		100	3.00165		90.791	22.5961		142.708	7.10948		103.123	2.94082		157.018	1.07425		88.1465	3.01785		137.085	0.267637		81.1774	9.90435		116.291	0.447069		62.6354	3.80241		133.105	49.7226
							Hexoses		100	2.25917		100	3.00905		88.5896	25.5623		141.858	7.13186		100.792	3.44642		155.211	0.958651		83.7064	3.16339		134.295	0.102455		75.6849	10.7961		112.767	0.445094		57.0012	4.23303		126.856	48.1833
							Pentoses		100	19.1357		100	12.4048		690.278	86.0755		380.36	21.4261		738.832	16.9808		656.397	8.68115		1292.56	1.09532		900.821	10.0929		1567.13	1.8992		1077.12	0.716471		1590.6	1.94938		1597.39	69.6813
	Lipids						total		100	4.12915		100	0.586056		94.0718	36.1717		133.437	7.44408		121.135	3.47992		170.629	1.93724		167.314	3.2031		188.23	1.49982		185.105	5.45456		217.448	2.25203		171.08	3.40041		191.059	1.29485
	Pyrimidines						total		100	3.09227		100	0.206388		38.8527	26.9787		44.992	8.73545		44.6664	6.38623		53.9055	2.72459		57.9744	1.54352		64.8902	5.04122		72.1153	5.81604		72.7721	3.79474		82.9611	1.4325		204.844	88.0666
							Intermediates		100	3.01189		100	1.36298		33.4819	51.5947		51.3063	4.40882		79.1989	13.9879		94.91	4.98486		127.803	3.00139		132.815	6.94396		181.864	5.72043		155.884	3.41675		220.102	1.11913		139.371	8.74072
							Nucleinbases		100	3.04749		100	0.634621		67.8706	32.2086		68.3079	6.39831		56.7987	3.78832		60.8435	1.08437		60.5531	2.38362		58.4127	1.88702		62.4511	3.59799		60.489	2.37889		64.7167	2.88829		57.1864	2.10465
							Nucleosides		100	4.59259		100	0.925715		19.3373	9.92523		22.7074	5.71737		16.3627	3.87755		26.3289	5.30627		16.1643	1.4		28.7765	5.43322		14.0666	10.0763		30.3675	6.47368		12.1403	8.64724		26.0133	2.93062
							Nucleotides		100	3.48276		100	4.55366		421.257	15.9982		368.513	30.9889		184.417	11.8321		114.985	12.9904		98.0517	5.77603		54.6151	22.3079		39.7422	7.03071		48.4387	34.403		48.895	10.4681		7648.4	126.151
	Purines						total		100	4.57337		100	1.01992		32.7113	32.3854		43.0115	25.8519		35.3434	3.05841		51.7024	2.52556		47.4882	1.70171		69.4156	4.278		62.7602	11.7659		118.51	7.34858		76.1535	1.03294		162.116	15.7141
							Intermediates		100	4.76534		100	1.03731		27.3364	38.7825		35.3005	10.4414		30.3381	3.25121		49.8882	2.83541		42.3662	0.900675		67.7878	3.88905		56.0039	13.9761		101.628	7.06856		69.385	1.5898		113.775	6.94202
							Nucleinbases		100	0.118768		100	0.899088		218.328	11.8214		442.013	110.857		299.232	10.092		134.111	57.4642		346.402	8.29509		151.556	13.1107		483.838	14.316		1171.81	17.7049		518.318	4.21734		2414.02	13.7829
							Nucleosides		100	3.37863		100	3.54509		61.1699	45.7673		42.1153	18.4262		36.5131	14.9601		57.8484	11.5094		46.9274	6.9983		83.1509	17.5882		48.1479	7.6606		106.485	11.2026		46.651	3.16718		138.431	25.8779
							Nucleotides		100	13.5938		100	6.10911		447.909	12.8578		256.476	27.0086		150.108	12.1254		105.044	10.2091		90.4046	8.872		59.8831	8.65395		66.1333	21.7222		40.7642	15.0517		36.4005	8.36923		2059.69	119.41
	Co-Factors						RedOx.F.		#DIV/0!	#DIV/0!		#DIV/0!	#DIV/0!		#DIV/0!	141.421		#DIV/0!	88.2715		#DIV/0!	43.0261		#DIV/0!	75.4336		#DIV/0!	3.38155		#DIV/0!	#DIV/0!		#DIV/0!	22.0954		#DIV/0!	#DIV/0!		#DIV/0!	27.4376		#DIV/0!	141.256
							Folic Acid Der.		100	141.421		100	141.421		0	#DIV/0!		0	#DIV/0!		35.5294	141.421		119.695	70.765		0	#DIV/0!		0	#DIV/0!		0	#DIV/0!		0	#DIV/0!		0	#DIV/0!		0	#DIV/0!
							Vitamins		100	2.57444		100	1.08123		259.182	24.9443		321.902	5.24848		217.057	3.08355		306.784	1.25392		137.064	1.03012		275.705	2.36316		84.174	11.3434		270.904	2.3069		65.303	8.24456		232.782	4.53799

## Sheet: VS2_Data_Media
		Abs. Peak Area
									Blank Media						Media Series VS2
		Compound	RT	MIM	Mode	Blanks			+Met			-Met			1d +Met			1d -Met			2d +Met			2d -Met			3d +Met			3d -Met			4d +Met			4d -Met			5d +Met			5d -Met
			[min]	[Da]		Blank_01	Blank_02	Blank_03	Sample_241	Sample_242	Sample_243	Sample_244	Sample_245	Sample_246	Sample_61	Sample_62	Sample_63	Sample_64	Sample_65	Sample_66	Sample_67	Sample_68	Sample_69	Sample_70	Sample_71	Sample_72	Sample_73	Sample_74	Sample_75	Sample_76	Sample_77	Sample_78	Sample_79	Sample_80	Sample_81	Sample_82	Sample_83	Sample_84	Sample_85	Sample_86	Sample_87	Sample_88	Sample_89	Sample_90
		3-Hydroxykynurenine	11.95	223.072	neg.	3237	4252	10537	0	0	0	0	0	0	0	0	0	0	0	0	0	0	0	0	11664	0	0	177	0	0	0	0	0	4367	0	0	0	0	12794	9405	0	0	0	0
		3-Methyl-2-oxobutanoate	2.45	115.04	neg.	1832146	1148545	1404229	13331215	13414005	13787386	5792153	5017464	5438660	158664424	148790578	158010981	195392505	188986485	188510532	181127571	156127819	146184611	244237711	221692567	257197178	166240248	154753986	160422256	249426109	255331867	273939986	87767916	95843017	95746947	266098344	252653639	280896153	15157987	17837417	8906501	284614133	282035287	276371075
		3-Methyl-2-oxopentanoate	2.68	129.056	neg.	4343880	3949841	4705748	162374748	163501296	154886078	59299814	58278958	62962850	2949600386	3168873023	3178027882	3452169004	3066847104	3336821316	3143630017	2997213038	2758280743	3571045005	3447367867	3690645617	2803932311	2572394046	3012533487	3137760553	3485473060	3388899344	1472205029	1953180105	1671285030	3325949981	3514748090	3768514544	771654597	824170310	646261938	3377456817	3687542080	3429811545
		3-Phosphoglycerate	16.7	184.986	neg.	9994645	6048239	3446457	5179805	3085216	2115899	1760809	1597864	1203467	10244941	8670283	7779765	7052058	6701776	6491932	10339194	10362615	9837977	8225270	7016075	6576618	10898187	13567238	11379281	10097050	9183792	9035264	11793180	12707004	12153086	12275526	11169581	11128246	16375997	16076093	17457297	14025235	13057567	12571923
		4-Methyl-2-oxopentanoate	2.18	129.056	neg.	2757564	2083121	2342136	163767243	175400468	179008904	74613193	69795151	73484048	2080660725	1954134729	1927681696	2049199084	1935382359	2162411376	2129849512	2187967928	1951935661	2216104512	2371890291	2507902901	1961839863	1780652573	1838410207	2571942620	2388154918	2385304341	1212000826	1326575088	1289255696	2269825660	2563862098	2533325258	555383936	654755213	561559551	2571529455	2417371926	2861449713
		5-Hydroxytryptophane	10.95	221.092	pos.	12236	8165	3094	15213	0	22973	781570	648586	694572	389162	303278	216642	477306	426846	403446	299052	366037	396534	609700	518993	704813	278896	238561	272940	663699	678824	587123	324419	253957	270375	698359	996229	996179	379310	332554	290275	851766	825502	912595
		5-Hydroxytryptophane	11.8	219.078	neg.	0	0	0	12799	0	7035	842353	797085	787029	130345	90217	104922	231887	191694	267354	59263	103860	146127	197004	218753	200718	80291	91223	70331	242336	393380	503630	57208	45131	84655	512670	579371	579943	67989	100197	115201	536595	612413	567621
		5-Methyl-THF	13.05	460.194	pos.	0	0	0	0	0	0	0	0	0	0	0	0	0	0	0	0	0	0	0	0	0	0	0	0	0	0	0	0	0	0	0	0	0	0	0	0	0	0	0
		6-Phosphogluconate	17.2	277.032	pos.	0	16735	3121	9525	0	0	0	0	0	0	0	0	0	0	0	0	0	0	0	0	0	0	0	0	0	0	0	0	0	0	0	0	0	0	0	0	0	0	0
		6-Phosphogluconate	17.05	275.017	neg.	102110	49384	0	0	0	10089	22318	0	0	12740	0	0	24404	0	0	27174	11948	0	0	11321	12148	20449	0	0	0	0	11790	0	0	0	0	0	13062	11759	0	13833	8996	10358	0
		Acetoacetate	14.6	103.039	pos.	0	0	17	0	33307	20111	21436	45653	43861	7793	8501	16592	9826	0	12373	14909	0	23527	8921	0	9968	5319	0	9540	7104	11055	8630	22129	7294	6303	44123	33240	14650	20751	20052	12877	23371	22787	45126
		Acetoacetate	12.75	101.024	neg.	2657447	1621061	1063918	80638695	81691670	80774972	74368224	75209339	75788024	105411792	107202739	106072903	106740446	99789668	106697644	96523383	104833038	102901553	108199838	113044711	110802724	100177971	107655482	99264525	112789213	115354014	107447011	103233504	101202391	98786773	121186213	126939884	130250868	95517665	110162380	111886397	130904074	137625176	130699152
		Acetylglycine	12.2	118.05	pos.	11204	24432	25838	1162439	1596901	1928747	1107501	1618520	1299927	1066783	783622	1133927	1264748	1151344	953478	665016	722128	898294	788083	1092485	1242436	927479	1019905	1258036	1744480	1336093	1097284	879944	641374	584257	854797	2020068	968281	904644	707527	900427	1227782	1709340	1228657
		Aconitate	8.35	175.024	pos.	0	0	0	552005	508814	570891	632853	629457	671778	384348	523104	568185	497157	517498	594100	472274	539172	601789	615729	672713	603242	561579	576212	549999	749294	684687	708267	582403	593310	583203	900187	972442	1057487	609072	705952	743982	1318696	1268151	1284317
		Aconitate	11.75	173.009	neg.	118813	358451	106675	9830185	9998389	9808377	7859713	7814784	7694218	24350515	22721824	21817100	21216355	19397860	20764689	36337910	42652526	40237707	34428876	34848458	39283409	79720016	87912708	72440188	50198963	52217078	50455536	121447448	120440600	120672636	61997611	68336289	71410425	152904270	206114288	221876398	81668216	82379432	80516585
		Adenin	5.45	136.062	pos.	5400669	6723949	8539751	16870523	16430730	16407240	10787549	10814620	10594302	53136571	36349392	32978488	13060857	12300829	10853286	55629792	57969726	40063215	14614568	9715082	9069718	51988555	51782285	40210112	73625200	16042444	17582367	55388973	55405335	70748007	85954582	120261248	125310456	45816428	38153679	50471503	256239151	251856888	254834729
		Adenin	4.4	134.047	neg.	633467	811198	989086	3548776	3319949	3563863	1872634	1951830	2129666	8755178	6487094	5514606	1773884	1795919	1310842	10121219	11020851	7537957	2386196	1333994	962752	10104121	10683276	7652073	14481236	3092423	2977242	11907522	11757807	15286573	16709169	25491936	27165861	9760361	8841775	11380708	58503330	55353659	58893012
		Adenosin	6.45	268.104	pos.	883938	1177353	1108507	8035125	8417697	8475378	2883002	3199997	3217811	2301425	3025802	1687224	1545669	1788044	1648742	3948954	3472042	2273408	3053792	2702739	3555653	2938850	2928264	2494980	9060527	9201770	8299697	3132325	3271658	3689817	11442541	14722544	10459707	3808752	3542455	3759277	15983677	15809546	12315492
		Adenosin	6	266.089	neg.	0	0	0	0	0	0	0	0	0	0	8567	0	0	0	0	0	0	0	0	0	0	0	0	0	0	0	0	0	0	0	0	0	0	0	0	0	0	0	0
		ADP	16.55	428.037	pos.	35568	6930771	1173376	1104690	564264	331458	383430	287592	323357	152400	90224	45884	24789	43807	10766	242583	365584	97471	28583	10701	26953	37375	95340	24820	727861	57961	10364	28665	74407	266207	144469	36091	47935	46082	9746	237990	21935	4149	5347
		ADP	16.65	426.022	neg.	1104612	362551	148799	394729	33808	52695	52156	35019	44892	55346	13060	13565	13267	0	9379	23352	57380	0	0	0	10809	0	0	0	291615	0	0	0	11673	48138	51523	0	10259	14404	0	12790	0	0	0
		a-Ketoglutarate	13.15	145.014	neg.	301145	237147	233383	82409129	79042756	83444539	43069987	42882183	41768861	95670401	81277864	74436755	68424494	62050249	66958350	131052606	155922415	132848566	107451271	105764058	117049534	287419300	318335647	245213883	168948010	168969726	154971028	346976239	333772116	330039457	223837723	244074999	252767955	386149316	455718578	470797630	341515117	358594137	345511873
		Alanine	14.15	90.055	pos.	12548229	63182857	27033046	689083606	706352507	688537705	733472610	726528840	740068321	438577793	426091236	418221049	372589896	374634884	375074189	617044508	525313160	511883470	477383163	498257149	516517371	465808576	403254420	540030660	582431135	586473881	565241692	278835016	313838326	294998502	601924908	616591399	639923246	276454861	232123950	162738741	708285209	739132374	740319772
		Alanine	13.8	88.0404	neg.	2645360	2483278	1829305	113852472	116527571	115882448	131726005	136554745	132845063	61002904	62352510	62621746	61336155	59549644	64436640	81567944	70242692	72717908	87688177	94277924	102039252	47857751	40629773	56349949	112791459	110663426	102135179	25962086	29396788	27194532	122524778	134479085	141123669	30104611	23476642	16930081	153425754	164995468	161928826
		Aminobutyrate	14.9	104.071	pos.	9649245	6825508	6309728	35381005	38113005	36767999	22428714	23081242	23790347	81737334	72342491	72312427	52232732	49151368	53551370	137707838	157738053	131987683	90942208	94098352	117512770	221005385	239163813	206597083	154269501	174930512	168845519	224742434	201200670	203226150	157622230	178584748	180350489	214081155	229160710	256728323	197501680	210671793	212610688
		Aminobutyrate	13.6	102.056	neg.	142626	97431	93713	6466057	6450203	6265122	6257870	6355855	6442090	3614151	3735335	3726261	3764130	3565057	3774443	4128298	4448948	4438011	4423501	4616974	4620101	4655102	5055544	4254489	5012390	5034355	5035371	4550706	4693375	4550236	4977290	5422377	5866686	4408075	5508028	5672307	5294397	5336819	4978615
		AMP	16.3	348.07	pos.	5895414	55775104	17480243	5323854	4897831	4575718	3037799	2685746	2577897	5623713	3727006	2913916	2148980	1575603	1430447	1893251	3064493	1305961	1014083	741382	664615	983767	1076979	834401	3803938	685374	490341	683899	1055541	4237399	715586	421847	485794	377822	467974	1466294	365173	304245	299147
		AMP	13.75	346.056	neg.	901808	344924	111724	221663	132910	171673	34295	36572	25298	0	9377	0	0	0	0	39684	162105	0	8542	0	0	0	10056	0	468750	0	0	0	31363	447604	45648	15789	20456	0	6909	71016	0	0	0
		Arginine	14.5	175.119	pos.	3303679273	1006956520	74141893	4892565282	3707202777	3546451128	3480350543	2409633466	2254388681	603518015	4040662938	4428458935	4422254632	4507687720	4403976537	4567454518	4499284389	4610419743	4662427109	4562895092	4638726813	4576491398	4438003062	4571069720	4568075772	4502801792	4385168044	4032414811	4261505674	4166682881	4180906162	3944089809	3980738788	3433359927	3718321259	3870530439	4100038961	3773798131	3748278719
		ArgSucc	14.85	291.13	pos.	32709	2448953	27658	5112891	6162771	6038540	3188332	3174869	3249935	1323859	1526616	1533445	1425685	1443168	1339644	2361298	2480970	2134962	1969339	1840918	2052702	3206358	3418259	3117140	2339786	2028384	1816811	3735946	3730922	3672137	2089989	2140282	2197229	3932302	3846200	4341235	2368400	2374708	2317056
		Asparagine	14.5	133.061	pos.	20780543	30133934	4122189	790460910	819017082	802536767	395612405	380859077	389323430	554212991	572787147	561397555	543809715	530809629	535741026	607324127	602813952	591659433	566127669	569697995	581450269	564273124	574018204	637429019	566675155	557866130	549219507	446006630	455695511	447487939	530479410	557534264	565188471	320796015	340536668	328227144	530794449	555458602	551620756
		Asparagine	14.7	131.046	neg.	441308	289578	116751	180157051	187183776	184495994	87676344	87234135	86641445	150048429	157454648	154859621	174558287	164435362	169431988	124664930	123169066	129841948	168455173	171838990	170103698	89746293	85841271	91940042	165691725	154409549	137158049	68123995	65233431	64797301	137028397	154435927	156656074	53170372	53019087	48946060	141670458	149447212	143803488
		Aspartate	13.9	134.045	pos.	4598266	27732056	3148881	203962118	212630185	212759701	214947494	212352091	216829046	97838557	102369691	99048025	101810346	98760957	102000704	120257718	132401707	124848727	106599441	107564143	108608783	175198918	190655871	183652827	108735373	127658205	125727718	190431822	190805944	197397520	125141233	132679064	133504745	151805176	173592066	180369171	119374971	119546556	115248934
		Aspartate	14.4	132.03	neg.	10565599	7538269	5651493	1081255257	1074937268	1057311617	1085564317	1091935274	1074704634	617647934	628407473	613982058	656598714	641008169	659628916	605639488	639733940	648956033	716067634	727949621	724306282	612610233	603359316	604429353	715331866	786958163	764736437	563533381	557368945	550830258	738976484	779210533	777319073	497281102	504334787	499199684	671920876	672037620	634086645
		ATP	16.65	508.003	pos.	0	3082452	346222	726293	262662	115764	68056	80400	48279	4753	0	0	2912	0	0	4655	0	0	0	3630	3669	0	3107	0	6657	0	0	0	2998	0	0	0	3057	3727	0	0	0	0	0
		ATP	16.85	505.988	neg.	22869	21349	0	57057	41562	11741	0	8754	9518	12103	0	0	0	0	0	0	0	0	0	0	0	0	0	0	0	0	0	0	0	0	10031	0	0	0	0	0	0	0	0
		Betaine	12.3	116.072	neg.	1249331	1285322	1056575	303097444	311217846	314172564	318943937	322011667	314894329	82374749	84864704	85923768	104107749	98496429	103057552	50052439	48217714	57959552	101376989	103873651	106131168	13793927	9784553	17118990	102715636	105206284	96570562	6530870	7059953	5922331	98892898	108906235	110275021	4338067	2734866	1667515	101956140	105438808	101905752
		cAMP	13.3	330.06	pos.	0	11369	2025	0	151	794	0	133	28	2131	0	0	0	0	0	258	0	0	0	0	0	310	19	0	18	0	611	451	1388	1812	44	309	505	480	1017	0	1062	1520	1752
		cAMP	9.95	330.06	neg.	0	0	0	0	0	0	0	0	0	0	0	0	0	0	0	0	0	0	0	0	0	0	0	0	0	0	0	0	0	0	0	0	0	0	0	0	0	0	0
		Carbamoylaspartate	12.6	177.051	pos.	0	0	0	7157	6918	0	0	0	0	55408	97872	80741	121036	100518	92152	60012	41659	12192	14863	7186	0	5119	4200	0	0	0	0	0	0	0	0	0	0	0	0	0	0	0	0
		Carbamoylaspartate	13.55	175.036	neg.	25404	51070	42772	491447	341772	570841	305379	422554	376959	1804958	1778297	1590033	1376902	1316774	1378444	4797862	2791458	2713393	1725959	1617035	2046271	5318029	4232465	9744310	1896318	1847361	1966652	6681666	7834767	8346651	1501532	1606513	1562932	10679214	10915701	8946843	1411120	1281714	1023354
		Carbamoylphosphate	12.5	141.99	pos.	0	0	0	0	0	0	0	0	0	0	0	0	0	0	0	0	0	0	0	0	0	0	0	0	0	0	0	0	0	0	0	0	0	0	0	0	0	0	0
		Carbamoylphosphate	12	139.975	neg.	57906	168792	31638	686925	898659	803424	788102	920960	934307	478923	473625	370759	381619	380473	349957	323193	423890	383257	479621	463566	519532	402312	619701	354065	392758	442289	447724	436459	449047	381699	462629	512746	527945	314322	595200	371141	382877	533035	483091
		Carnitine	14.75	162.112	pos.	2266412	4841663	2256931	616540263	639869038	651434530	675194849	676210271	705274433	382840207	409371620	396482618	412034582	394608950	422321486	340758323	352365625	371886556	428440594	447519612	437785348	285850206	280716283	291957957	431949565	445645989	434933282	282044927	263413481	260684358	475464158	516053765	548926821	318870777	341511805	341932956	500046613	529996233	528770621
		CDP	16.7	404.025	pos.	0	28822	0	17160	3295	7313	0	14229	9816	0	14381	0	0	0	4354	0	0	0	0	2878	0	0	4492	4468	0	0	4573	0	0	0	0	0	3332	0	0	0	0	0	0
		CDP	17.1	402.011	neg.	0	9448	0	7428	0	10505	0	0	0	0	0	0	11726	13141	0	0	0	0	0	0	0	11906	0	0	0	0	0	0	0	0	0	0	0	0	0	0	0	0	0
		cGMP	12.15	346.055	pos.	0	0	0	0	0	0	0	0	0	0	21	0	0	0	0	0	0	0	0	0	0	0	0	0	0	0	0	0	0	0	0	0	0	0	0	0	0	0	0
		cGMP	12.15	344.04	neg.	0	0	0	0	0	0	0	0	0	0	0	0	0	0	0	0	0	0	0	0	0	0	0	0	0	0	0	0	0	0	0	0	0	0	0	0	0	0	0
		Choline	15.25	104.107	pos.	11811442	72287605	10820060	696547343	696203430	713282942	932199536	988673659	958623204	307301793	306620843	332067229	299009343	303005041	325865351	138036867	135853210	178959909	254797694	263150201	202301809	29088445	25176006	21598913	178036020	130775732	127894194	28372543	24063139	25944601	205573492	221330942	231266624	39878584	46831793	38696688	331543476	361218820	354723580
		Citrate	13.95	191.02	neg.	422523716	435593968	376308348	1381824915	1238170648	1137133324	1079606312	1009729908	962765703	719173239	701225060	678981997	664318980	653172751	640588598	652030910	664422131	670332475	652291035	643999984	642866070	704030169	756515681	774410027	753666352	732644825	712971432	826703857	897580599	962308150	887593475	854286009	826896651	949300804	1183811582	1409524369	1196909858	1128878654	1071055397
		Citrulline	15.25	176.103	pos.	7666935	7491784	5549820	416046130	442107789	433081675	433983906	433910211	433525056	141080039	142536343	142153075	127586515	122629829	123498571	127760642	122585704	123737555	117097940	114429404	111969924	56257060	48101339	74363640	94773181	100574272	101872337	33696100	37557746	36596598	94808010	95740524	95961828	16806208	15511612	12615275	88262076	87974767	88202597
		Citrulline	14.6	174.088	neg.	0	0	0	6852889	7139173	7468276	8015481	7926966	7788616	2590624	2753571	2504402	2685415	2600003	2694195	1691667	1686820	2029487	2222158	2258069	2487190	446572	340281	600569	1634572	1751514	1592597	131138	102760	197563	1762919	1947594	1809166	37845	27689	8857	1599628	1565015	1452188
		CMP	13.75	324.059	pos.	0	253824	14365	13557	43840	0	0	0	0	0	0	0	0	0	0	0	0	0	0	0	0	0	7817	0	0	0	0	0	6772	7095	21383	21036	0	0	9038	38671	0	0	0
		CMP	14.1	322.045	neg.	0	0	0	0	0	0	0	0	0	0	0	0	0	0	0	0	0	0	0	0	0	0	0	0	0	0	8786	0	0	7925	31702	0	0	0	0	0	0	30693	0
		CoA	13.05	768.122	pos.	0	7506	0	0	0	0	0	0	0	0	0	0	0	0	0	0	0	0	0	0	0	0	0	0	0	0	0	5464	0	0	0	0	0	0	0	0	0	6097	0
		Creatine	13.65	132.077	pos.	8316412	14258037	11710561	2311472108	2387695693	2445898605	2466759551	2496483572	2477699106	1714957238	1742831038	1600949863	1745143755	1675456969	1685361560	1375446245	1329351786	1393388727	1651989892	1732047754	1601409370	1108773780	1099618576	1084048741	1738129752	1731924573	1724727208	1006913258	951355049	991848911	1854899423	1922204930	1908975066	972617895	980429647	981902079	1906391197	1878330757	1890840939
		Creatine	13.65	130.062	neg.	0	0	0	3385040	3488545	3563620	3662859	3663253	3684138	2205082	2238177	2312838	2294838	2376804	2581221	1675200	1569457	1772694	2244282	2286946	2476178	1169268	1091470	1074541	2704183	2732236	2664315	965096	805940	1015657	3026276	3085591	3529897	871623	931895	917514	3127249	3117042	3106638
		Creatinine	8.7	114.066	pos.	1773285	17820079	10043805	1769077296	1978810651	1979058868	1930523721	1946752017	1952194677	1007333963	996448440	991224027	914206672	855135529	986209212	860477758	1028566909	1111047536	1006049116	1070633602	1010449814	993532012	1041919753	987908347	1113951942	1175277707	1014761381	1081493022	1005071097	1022635156	1060132802	1203768233	1251724425	1097056265	1224477120	1262936347	1319931864	1191806485	1196324137
		Creatinine	8.7	112.052	neg.	494870	869301	718848	65403498	68552471	67612182	67237347	67280571	68524187	45809785	46888527	46227659	44872772	43313175	47225215	42394506	47517858	49831636	46962092	47431503	46470067	46305517	48384155	46385164	49240969	49885054	46444064	48547021	45975208	45769857	49426070	53615902	55194842	52366388	55968263	55306442	53586201	53497359	51575438
		CTP	16.45	483.992	pos.	0	5822	0	0	0	0	0	0	0	0	0	0	0	0	0	0	0	0	0	0	0	0	0	0	0	0	0	0	0	0	0	0	0	0	0	0	0	0	0
		CTP	17.45	481.977	neg.	0	0	0	0	0	0	0	0	9512	0	0	0	0	0	0	0	0	0	0	0	0	0	0	0	0	0	0	0	0	0	0	0	0	0	0	0	0	0	0
		Cystathionine	17.7	223.075	pos.	1413317	385456	211502	18640360	20226267	19722468	20066613	20441733	20269583	8021747	8415136	8223277	7996291	7444404	7812095	7409154	7480542	7469727	7289040	6855644	7039114	6990665	6906021	6950155	6881639	6640531	6201136	6597508	6346105	6532661	6018184	6339991	6561581	5356597	6405091	6793120	6339584	6370903	6268902
		Cystathionine	17.45	221.06	neg.	0	0	0	593065	740991	758871	693929	700807	830062	79963	56582	50771	99281	62882	23251	51687	70297	25758	72194	41892	52273	79827	37760	68656	40224	24210	52403	39933	26634	32697	40293	83997	35834	54862	49668	64213	61082	71700	50069
		Cysteamine	13.1	78.0372	pos.	0	7569	1537	0	0	0	0	0	0	0	0	0	0	0	0	0	0	0	0	0	0	0	0	0	0	0	0	0	0	0	0	0	0	150	0	0	6339	0	0
		Cysteine	16.35	122.027	pos.	3967589	222019935	93243162	16281078	16313091	16284022	16665482	16548764	16395911	8823718	9358280	9444986	8902265	8562032	9078668	8815459	9382676	9336927	8586529	8436419	8590915	9009201	9013829	9432413	8302604	9010108	8260337	8522334	8564366	8617647	8125206	8505231	8373577	8266654	9180345	8219477	8643687	8692148	8431761
		Cysteine	13.9	120.012	neg.	5204208	3639509	2784701	480432	593615	607243	628699	580473	590742	65737	71636	45722	46105	64964	98901	44894	70267	83620	116065	108474	79801	147150	138805	149777	127627	186186	204087	145087	164709	139465	207394	177767	218824	240808	248255	152753	247697	226833	211540
		Cystine	16.95	241.031	pos.	207828170	88596779	48406698	2618190840	2857670408	2843734371	3082498529	3098639669	3093398010	1397379313	1504002243	1488042955	1553845996	1469041178	1531134472	1253734413	1260235522	1291625933	1406942174	1358422505	1355616057	957721002	895391844	952862633	1202686620	1248320289	1167798099	850185563	816070927	822460161	1103771213	1188283046	1201557577	639119069	720515005	704971181	1088951681	1087148592	1082403576
		Cystine	17.55	239.017	neg.	9582050	7853189	6511290	408263226	437816028	439832518	477451025	492466524	489692964	180489643	199777104	195021838	206996869	198435126	205421156	158308548	156042211	166170146	188623368	184856382	185551156	114969339	108250054	116699621	165122167	168611737	160520799	102685567	97121763	96836731	154461650	168087445	170836821	84453073	87410593	83376012	152837070	159727293	155330016
		Cytidin	10.55	244.093	pos.	0	4394	15868	22445006	22726671	23497782	26834424	26883834	25170998	125802	124906	42303	40343	32740	28762	183453	109292	48458	136505	80093	140614	137673	124211	68143	427991	398212	417390	166777	111173	159957	659984	1027943	773915	220665	158164	174805	819659	931233	936573
		Cytidine	18.1	242.078	neg.	132454	0	0	0	0	0	82963	178548	146153	0	0	0	0	0	0	0	0	0	0	0	0	0	0	0	0	0	0	0	13338	0	42550	10432	61158	0	0	15608	0	37800	33870
		Cytosin	3.75	112.051	pos.	16260760	24403466	15035077	3288165279	3186248471	3180818995	3179785797	3137185572	3113750905	4170474892	4045178328	4050838188	4042958123	3909678512	3809846438	3915124689	3859595548	3722918500	3793499779	3785950010	3750787541	3835026269	3615425955	3720911247	3505943438	3378264855	3686331206	3477270671	3589753857	3484761327	3584348553	3392916276	3273463805	3506561216	3321332593	3461245945	3261772922	3378947395	3264305666
		Cytosin	10.5	110.036	neg.	1049538	1153049	676920	2987823	2964106	2834185	2869558	2793723	2765684	2270263	2154580	2011763	1883492	1999136	1935970	2004178	2020448	1939482	2024634	1980223	1894094	1953505	2144888	2178071	2136705	2108374	2056486	2326300	2272663	2215299	2188964	2330539	2283017	2614671	2471972	2438530	2401418	2300870	2243828
		dADP	15	412.042	pos.	0	0	0	0	0	0	0	0	0	0	0	0	0	0	0	0	0	0	0	0	0	0	0	0	0	0	0	0	0	0	0	0	0	0	0	0	0	0	0
		dADP	7.15	410.027	neg.	0	0	0	0	0	0	0	0	0	9446	0	0	0	0	0	0	0	0	7773	0	0	0	0	0	8635	0	0	7776	0	0	9190	0	0	0	0	0	0	0	0
		dAMP	13	332.075	pos.	0	0	0	0	10152	0	0	0	0	0	8166	0	0	0	16167	0	6716	0	0	0	0	0	0	0	0	0	0	0	0	0	10876	0	0	0	0	0	0	0	0
		dAMP	5.5	330.061	neg.	0	0	0	0	0	0	0	0	0	0	0	0	0	0	0	0	0	0	0	0	0	0	0	0	0	0	0	0	0	0	0	0	0	0	0	0	0	0	0
		dATP	16.45	492.008	pos.	0	0	0	0	0	0	0	0	0	0	0	0	0	0	0	0	0	0	0	0	0	0	0	0	0	0	0	0	0	0	0	0	0	0	0	0	0	0	0
		dATP	17.45	489.994	neg.	0	0	0	0	0	0	0	0	0	0	0	0	0	0	0	0	0	0	0	0	0	0	0	0	0	0	0	0	0	0	0	0	12249	0	0	0	0	0	0
		dCDP	8.25	388.031	pos.	0	0	0	0	0	0	0	0	0	0	0	0	0	0	0	0	0	0	0	0	0	0	0	0	0	0	0	0	0	0	0	0	0	0	0	0	0	0	0
		dCDP	6.25	386.016	neg.	0	0	0	8402	0	0	0	0	0	0	0	0	0	0	0	0	0	0	0	0	0	0	0	0	0	0	0	0	0	0	0	0	7006	0	0	0	0	0	0
		dCMP	12.5	308.064	pos.	2500	1501383	1395116	0	0	0	0	0	0	0	40931	40817	68031	115503	125228	107214	17861	0	4361	0	0	0	0	0	0	0	0	0	0	0	0	0	0	6213	0	0	0	0	0
		dCMP	9.95	306.05	neg.	0	0	0	0	0	0	0	0	0	0	0	0	0	0	0	0	0	0	0	0	0	0	0	0	0	0	0	0	0	0	0	0	0	0	0	0	0	0	0
		dCTP	17.45	467.997	pos.	0	0	0	0	0	0	0	0	0	0	0	0	0	0	0	0	0	0	0	0	0	0	0	0	0	0	0	0	0	0	0	0	0	0	0	0	0	0	0
		dCTP	10.75	465.982	neg.	0	0	0	12912	44228	49601	31596	67906	59019	6948	9207	7697	17244	16578	0	22085	0	40837	8880	9432	37327	17070	25959	21520	16144	28958	6146	16365	22406	53036	29311	31925	38573	21574	45940	15059	43523	30510	30188
		dCytidin	12.5	228.098	pos.	17660	70708	50320	19531256	16628598	17353388	17468166	16404667	15717161	8640975	7840593	6970112	6556482	5478308	5281666	5161227	5805824	6036774	5327670	4926844	5120816	5284546	5289033	5020460	4573003	4497516	3731189	3793796	4094758	4000794	3951469	3991742	3613326	3214139	3920129	3774672	3164254	3105469	2598618
		dCytidine	5.65	226.083	neg.	0	0	0	0	0	0	0	0	0	0	0	0	0	0	0	0	0	0	0	0	0	0	0	0	0	0	8305	0	0	0	0	0	0	0	0	0	0	0	0
		Deoxyribose-phosphate	12.45	215.032	pos.	0	0	0	0	0	0	0	0	0	0	0	0	0	0	0	0	0	0	0	0	0	0	0	365	0	0	0	0	158	508	0	0	0	0	53	0	163	0	0
		Deoxyribose-phosphate	13.3	213.017	neg.	5118	5097	0	114197	129925	173013	236664	217325	187745	124915	108582	170237	199512	185231	119535	70919	112675	152586	205144	136656	129635	78927	63803	133503	140142	218431	165044	48017	46601	50306	162726	140636	104592	38416	44393	24006	88590	86189	128893
		Dihydrofolate	12.7	444.163	pos.	0	0	0	0	11572	0	0	0	9645	0	0	0	0	0	0	0	0	0	0	0	0	0	0	0	0	0	0	0	0	0	0	0	0	0	0	0	0	0	0
		Dihydroorotate	12.5	159.04	pos.	2214	0	0	0	0	0	0	0	0	0	0	0	0	0	0	0	0	0	0	0	0	0	0	0	0	0	0	0	0	0	0	0	0	0	0	0	0	0	0
		Dihydroorotate	10.35	157.025	neg.	188285	120876	71862	14684582	13525077	14112290	14640878	14734077	15265879	6628242	6879447	6739476	6639397	6459580	6865635	6695693	7375055	7631443	7178765	7563902	7683834	7881826	7925163	7744821	7741920	7843140	7655648	8705345	8740843	8412276	8541535	9672584	9920672	10175813	11788375	12217932	10032371	10498961	9953155
		Dihydroxyacetone phosphate	16.75	168.991	neg.	0	0	6796	16386	19128	0	21897	0	9612	260604	293920	221970	199355	128481	211892	666169	736451	607534	502500	518243	590156	1358237	1397703	1355253	1268338	1607100	1735500	1294506	1116265	1193279	2086723	2853073	2580640	1961050	1618520	1733593	2488379	2773955	2637389
		dInosin	10.8	253.093	pos.	0	0	0	0	188	0	0	0	0	0	10464	0	0	0	0	6863	7161	0	0	3057	0	0	3077	7144	0	0	2935	7724	4469	0	8382	0	9	2288	2481	5868	0	0	0
		dInosin	6.7	251.079	neg.	0	0	0	36583	36843	20714	13656	29591	29072	0	0	0	0	0	0	0	0	0	0	0	0	0	0	0	0	0	0	0	0	0	0	0	0	0	0	0	0	0	0
		dTDP	12.5	403.03	pos.	0	0	0	12331	0	0	0	0	11604	0	0	0	0	0	0	0	0	0	0	0	0	0	0	0	0	0	0	0	0	0	0	0	0	4507	0	0	0	0	0
		dTDP	6.25	401.016	neg.	0	0	0	0	0	0	0	0	0	0	0	0	0	0	0	0	0	0	0	0	0	0	0	0	0	0	0	0	0	0	0	0	0	0	0	0	0	0	7182
		dThymidin	9.5	243.098	pos.	10850	63753	127948	62372	91711	71469	106701	54124	75046	22701	18061	29314	10150	23947	25468	19922	22514	5529	13772	18553	18645	12819	9806	12788	32358	10164	18249	18541	28919	13323	5320	19815	4724	21024	21854	33728	30534	27245	13544
		dThymidine	12.7	241.083	neg.	0	0	0	3677701	4258296	4067318	4214210	3985929	4306710	4507724	4936557	4962431	5443412	4796198	5371149	4272314	4302215	4504439	5117956	5269349	5461293	3200864	3189222	3533297	4683101	5050783	5131381	3081211	2912112	2809760	4737099	5322319	5164127	2352055	2221063	2269135	4280235	5004481	4398046
		dTMP	13.1	323.064	pos.	0	0	0	0	0	0	0	0	0	0	0	0	0	0	0	0	0	0	0	0	0	0	0	0	0	0	0	0	0	0	0	0	0	0	0	0	0	0	0
		dTMP	13	321.049	neg.	0	0	0	13237	0	0	8268	0	0	0	0	0	0	0	0	0	0	0	0	0	0	0	0	0	0	0	0	0	0	0	0	0	0	0	0	0	0	0	0
		dTTP	17.45	482.997	pos.	0	0	0	0	0	0	0	0	0	0	0	5881	0	0	0	0	0	0	0	6196	6165	0	0	4127	0	10219	3644	0	0	0	0	0	0	0	0	0	0	5347	0
		dTTP	17.45	480.982	neg.	0	0	0	0	0	0	0	0	0	0	0	0	0	0	0	0	0	0	0	0	0	11075	0	0	0	0	0	0	0	0	0	0	0	0	0	0	0	10861	0
		dUDP	14	389.015	pos.	0	0	0	0	0	0	0	0	0	0	0	0	0	5557	0	0	0	0	0	0	0	0	0	0	0	0	0	0	0	0	0	0	0	0	0	0	0	0	0
		dUDP	9.2	387	neg.	0	0	0	0	0	0	0	0	0	0	0	0	0	0	0	0	0	0	0	0	0	0	0	0	0	0	0	0	0	0	0	0	0	0	0	0	0	0	0
		dUMP	8.6	309.048	pos.	0	0	0	0	0	0	0	0	0	0	0	0	0	0	0	0	0	0	0	0	0	0	0	0	0	0	0	0	0	0	0	0	0	0	0	0	0	0	0
		dUMP	10.65	307.034	neg.	0	0	0	163796	176275	225195	183272	237149	188050	494804	531485	496834	259745	192009	233958	661760	582544	517962	290639	293523	329544	540383	441319	598755	444622	413376	414324	99361	211920	176614	397131	476528	622362	135354	89416	31720	524214	631324	726458
		dUridin	13.25	229.082	pos.	0	2222	81	10467	36014	14484	8225	0	14400	0	5021	0	0	0	0	6345	0	0	0	0	0	0	0	0	0	0	6370	5961	5576	0	0	0	6188	8348	25787	16947	0	0	0
		dUridine	12.4	227.067	neg.	10138	0	0	705581	818799	862242	828196	984647	1066051	784929	1031021	886894	1111261	817347	990253	862803	593585	826275	889540	1087235	1196886	416306	514384	385352	979745	905153	1048528	350693	361298	466480	947884	772209	695185	398023	261723	281983	921449	860907	851787
		dUTP	17.45	468.981	pos.	0	3669	0	0	0	0	0	3671	0	0	0	0	0	0	0	0	0	0	0	0	0	0	0	0	0	0	0	0	0	0	0	0	0	0	0	0	0	0	0
		dUTP	17.45	466.966	neg.	0	0	0	0	0	0	0	9431	0	0	0	11358	0	0	0	0	0	12061	0	0	0	0	0	0	0	0	0	0	0	0	0	0	0	0	0	0	0	0	0
		Erythrose-4-phosphate	13.15	201.016	pos.	0	0	0	0	0	0	0	0	0	0	0	0	0	0	0	0	0	0	0	0	0	0	0	0	0	0	0	0	0	0	0	0	0	0	0	0	0	0	0
		Erythrose-4-phosphate	14.2	199.001	neg.	0	0	0	8470	23359	0	0	4024	0	0	0	0	0	0	8188	18509	0	0	0	0	0	0	0	0	0	0	2272	0	7377	0	0	0	0	0	0	0	0	8151	10580
		FAD	12.4	786.164	pos.	0	0	0	0	0	0	0	0	0	0	0	0	0	0	0	0	0	0	0	0	0	0	0	0	0	0	0	0	0	0	0	0	0	0	0	0	0	0	0
		FAD	12.3	784.15	neg.	0	0	0	0	0	0	0	0	0	0	0	0	0	0	0	0	0	0	0	0	0	0	0	0	0	0	0	0	0	0	0	0	0	0	0	0	0	0	0
		FADH2	12.5	788.18	pos.	0	0	0	0	0	0	0	0	0	0	0	0	0	0	0	0	11178	0	0	0	0	0	0	0	0	0	0	0	0	0	0	0	0	0	0	0	0	0	0
		FADH2	8.35	786.166	neg.	0	0	0	0	0	0	0	12853	0	0	0	0	0	0	5280	0	0	0	0	0	0	0	0	0	0	0	0	0	0	0	0	0	0	0	0	0	0	0	7566
		FMN	12.8	457.112	pos.	0	0	0	0	0	0	0	0	0	0	0	0	0	0	0	0	0	0	0	0	0	0	0	0	0	0	0	0	0	0	0	0	0	0	0	0	0	0	0
		FMN	12.75	455.097	neg.	0	0	0	0	0	0	0	0	0	0	0	0	0	0	0	0	0	0	0	0	0	0	0	0	0	0	0	0	0	0	0	0	0	0	0	0	0	0	0
		FMNH2	12.5	459.128	pos.	0	0	0	0	0	0	0	0	0	7738	0	7940	0	0	0	5366	8142	17192	0	0	10227	14749	32687	24304	0	7928	0	39565	23000	26584	0	9928	8206	78690	66752	57952	22347	0	5746
		FMNH2	8.55	457.113	neg.	0	0	0	0	0	0	0	0	0	0	0	0	0	0	0	0	0	0	0	0	0	0	5708	0	0	0	0	0	0	0	0	0	0	0	0	0	0	0	0
		Fructose-1,6-bisphosphate	16.9	341.003	pos.	1924	231226	4813	4137	3564	0	0	0	0	0	7457	0	0	0	3630	3575	0	0	0	3043	0	0	0	0	0	0	0	3890	0	6006	0	0	0	0	4129	4508	0	0	0
		Fructose-1,6-bisphosphate	16.7	338.989	neg.	32537	21271	0	79873	26839	10923	8791	9760	0	81085	38098	26022	24056	11269	10349	68209	25883	23228	42570	0	11987	33159	28061	35970	50368	24184	2755	10372	12262	0	62530	13329	42968	12364	23556	9892	670	23647	23480
		Fumarate	12.1	117.018	pos.	0	753	0	294703	357932	355647	342497	400129	384306	122137	159800	149349	156146	116012	141064	107995	126683	196758	181279	175368	190666	154585	132258	149587	164922	189803	172874	145662	125635	128713	178400	195349	198327	122545	162838	146515	202374	208416	182357
		Fumarate	13.7	115.004	neg.	2549769	4052852	2581664	14120973	14434317	15145068	15484558	16348451	15437388	13377832	12206948	11840070	11912128	12828009	11423548	11532254	11514523	10347554	11858818	10995468	14065967	9820899	9782409	11484389	11162677	10816315	10643312	8725672	9214230	9428712	10487758	10970633	12595581	8723991	9629156	10608677	10102897	9810004	10350096
		GABA	14.9	104.071	pos.	11154104	8278862	7576943	37131698	39874950	38338735	24064209	24762251	25405341	82959316	73608391	73634902	53412772	50272021	54761048	139216626	159232448	133406514	92157590	95335091	118874265	222786989	240778910	208437986	155678667	176382956	170263360	226494316	202992354	205036161	159034506	179967448	181847662	215756159	230767075	258598502	199066341	212194006	214150899
		GDP	16.6	444.032	pos.	0	1612028	50995	12885	14669	8099	0	6202	5063	0	0	0	0	0	0	6802	0	0	0	0	0	0	3779	0	0	0	0	0	0	0	0	0	0	2691	0	0	0	0	0
		GDP	17.05	442.017	neg.	27669	21455	8904	20621	0	8694	0	0	0	12485	0	0	0	0	0	0	0	11262	0	0	0	0	0	0	11267	0	0	0	0	0	0	0	0	0	0	0	0	0	0
		Geranylgeranyl-PP	6	449.186	neg.	0	0	0	0	0	0	0	0	0	0	0	0	0	0	0	0	0	0	0	0	0	0	0	0	0	0	0	0	0	0	0	0	0	0	0	0	0	0	0
		Gluconate	16.15	195.051	neg.	7056801	1972775	1109793	198279237	203576390	200868144	221926166	225561176	225191312	38444469	39738994	37765183	40671992	37787870	39668507	37844575	39195590	38493585	41181649	41892640	42817858	43061402	44273611	40482913	44685077	45345802	42739292	44864754	43151173	43318574	45399198	49879137	50039973	53870501	52594929	55345104	51689522	56546602	53799055
		Glucosamine	12.9	180.087	pos.	2677889	835456	1179819	59048176	56498723	59640542	57372747	60258269	56781240	61017879	56430524	57995404	52096160	46575808	49957684	33473120	36647255	39452776	44511569	46518083	41563547	21697405	23397887	22092889	31779317	33717575	31543585	17447100	17276631	18204779	28223177	26430439	27945313	11344006	15576796	14576591	25679730	27456061	25013557
		Glucosamine	13.5	178.072	neg.	0	0	0	156402	289324	133945	115202	210639	127230	349568	286027	233294	239118	149334	197113	226145	227104	210644	117230	175712	153277	225371	151265	218001	233538	213137	160359	113400	108566	85448	222816	275004	170301	85660	89674	118482	240451	181397	183512
		Glucosamine-phosphate	14.15	260.053	pos.	0	0	0	170354	173953	178146	103424	143369	125946	71344	84481	110797	119986	117374	167272	96532	96865	82073	114960	225629	139733	37784	71147	88912	287283	191247	143187	83555	77794	110666	239703	353951	372937	129989	151448	236802	426631	523691	417556
		Glucosamine-phosphate	15.15	258.038	neg.	0	0	0	28160	22876	56421	42673	10738	61347	125843	124590	163864	65551	62631	107681	40025	41005	73147	110439	91371	128146	55716	37378	38647	198398	99447	82512	30044	38619	26865	153244	148027	262327	81877	55369	60267	216458	274542	185749
		Glutamate	13.55	148.06	pos.	6320096	133174947	22896641	1535455075	1574245520	1553655013	1566761039	1541373099	1539549370	874552408	850480103	830132285	772367121	739349697	743929716	1003151152	1061852674	993679270	859654900	848875188	901755140	1328361332	1434404862	1309681311	952924039	942321699	956001152	1432084595	1429311184	1466150694	943566187	956129794	968926817	1312893489	1585952547	1629144409	970803075	943123674	964219109
		Glutamate	13.65	146.046	neg.	4207944	3931774	3106818	839327465	849692710	847039538	879671491	858004299	858021086	528382316	540803898	517095632	523603042	480995727	527944666	578994218	622533644	614207972	617934852	628131938	642706350	688775511	715949891	651022010	686370182	689378961	688895264	701363257	686701278	672610459	706666209	731344111	725845453	646992611	765285470	784388189	721697641	720868398	688319353
		Glutamine	14.05	147.076	pos.	55554806	213085996	15630383	2993884101	3090763512	3014070522	3888094395	3754794740	3844340049	5125828299	5088774630	4872685107	5839434612	5677950297	5584634579	3134051480	3151067486	3576447137	5049621679	4906754266	4964940690	888073840	353726870	223889800	4293789771	4012974612	3627012031	557247737	202474896	169150068	3495368763	3522261307	3580376492	770637895	421325005	416359397	3276836660	3237513309	3116723358
		Glutamine	14	145.062	neg.	597308	313181	231955	162717937	165632627	165286068	265036261	269556003	269543220	551275641	586141708	570866588	861559498	818653619	844461150	186079923	172658591	240900262	663675959	661543378	627212739	26147137	9373190	5352219	486304648	383289564	315346632	14390588	5053226	3935714	313645680	335727634	332424600	23015100	11350827	10752525	279338309	279661110	249916486
		Glycerol-3-phosphate	14	173.021	pos.	0	34984	0	0	11011	0	12555	11537	10834	197001	130022	158467	246853	211958	189851	298658	274900	310152	542682	333667	371379	378944	439148	413097	571907	656174	492346	624174	551068	670712	851692	973662	772542	905243	923660	1021367	1263454	1528182	1265604
		Glycerol-3-phosphate	14.35	171.006	neg.	25712	13761	0	760752	579148	578166	309903	316373	334736	2840074	2510145	2252494	3546795	3209224	3292235	3579973	3939294	4401440	6061059	5970675	5521679	4537037	4577752	4317022	8785258	7513078	7126552	5591222	5321490	5847291	10847534	11669868	10264820	7923901	7854489	7810218	14108075	16647982	13438729
		Glycine	14.3	76.0393	pos.	4162649	17966174	4275818	169865124	174165695	174780912	165425185	161872759	163499655	42383395	42494636	42027213	40556356	38850128	40415035	63775102	68407930	63636865	53901775	56554065	61108787	120627830	137099503	118666850	69380587	75484870	75130154	154332230	150398712	144474040	77848747	82800649	84811317	157939593	163045582	180162640	85923470	86376042	86124945
		Glycine	14.15	74.0247	neg.	733514	770964	521248	59229629	61270431	62480765	62150316	61693001	61340460	16962954	18437642	17999332	19684263	18464187	19633794	19955727	21710937	21250271	25445227	25440906	27122475	31781734	34419018	28138260	31704941	32427538	30584341	39754877	36969456	35527182	33597733	38312411	38886241	46051238	45762323	49352455	37990731	39167824	38559582
		GMP	14.1	364.065	pos.	0	1064992	192936	62514	84110	105289	16072	12012	0	0	0	0	0	0	0	11553	0	0	0	0	0	10206	8536	0	0	0	0	8084	25891	7452	0	0	0	0	0	71909	0	10439	0
		GMP	14.1	362.051	neg.	92544	114538	44072	65621	109840	40820	0	10692	0	0	0	0	7950	8280	0	7835	0	0	0	0	0	0	0	0	7435	0	0	0	378	11853	8214	0	0	7717	0	8883	0	0	0
		GSH	13.35	308.091	pos.	171935	19848463	14853172	598081	563199	366660	453034	397936	388364	1260227	784168	600165	507055	585761	472313	750059	612225	679215	493369	472964	445100	644601	636237	605084	626215	375382	357540	558380	611989	510357	694331	445316	425603	25785	537724	414760	374249	391428	255755
		GSH	13.45	306.077	neg.	4473593	5387750	4640315	66711	9966	37998	21322	39839	45018	193715	108435	115284	97256	54629	89911	143340	77771	113532	63576	62737	50216	90036	33257	66505	72145	97430	47677	60497	44146	73746	100768	29035	61256	10193	48435	31684	41013	39489	26975
		GSSG	14.5	613.159	pos.	0	15761	0	88117	0	13230	12979	18264	25551	0	0	0	0	0	0	23431	10859	0	0	0	0	0	0	0	0	0	0	0	0	0	21591	0	0	221507	0	0	0	0	0
		GSSG	14.6	611.145	neg.	0	0	0	54032	45568	14898	27507	0	0	0	0	0	0	0	0	0	11428	0	0	0	0	0	0	0	0	0	0	0	0	0	19205	0	0	97874	0	0	0	0	0
		GTP	16.95	523.998	pos.	0	235985	3168	14416	0	6472	0	0	0	0	0	0	0	0	0	0	0	0	0	0	0	0	0	0	0	0	0	0	0	0	0	0	0	0	0	0	0	0	0
		GTP	17.45	521.983	neg.	0	0	0	0	0	0	0	0	0	0	0	0	0	0	0	0	0	0	0	0	0	0	0	0	0	0	0	0	0	0	0	0	0	0	0	0	0	0	0
		Guanin	10.25	152.057	pos.	26322	915072	896488	129186	145586	138679	76887	109435	115516	292637	238614	123801	89643	128786	218750	378556	259137	538098	365173	289016	400497	218220	269131	170810	824678	771185	1075739	252734	2436719	306222	224832892	1933437	1570101	319734	294431	283183	2651898	1205215	1460639
		Guanin	10.25	150.042	neg.	7282	12898	3839	0	4387	0	0	0	0	7664	4993	5959	5987	0	8658	9429	0	20939	5270	5165	6168	10039	5296	0	36166	46220	100629	8603	310539	14421	38472982	196498	147863	4183	4504	0	345084	110673	136436
		Guanosin	11.1	284.099	pos.	2101	12669	19782	49121	75494	53587	0	0	0	9877	26900	0	0	0	0	71591	61006	15590	22684	0	25841	21806	46342	0	459680	630235	506367	30833	17765	38017	539448	781896	601429	72829	25681	10428	756045	827997	692279
		Guanosin	11.85	282.084	neg.	0	0	0	51099	49994	23476	53694	99947	122169	46150	60582	131502	104072	118502	79706	15619	23938	70104	118205	104357	125151	77169	68163	60797	37293	189563	234408	195080	122861	87295	279354	235514	221950	149595	159717	211832	327602	307907	368848
		Hexosephosphate	14.25	261.037	pos.	0	96633	2187	0	0	0	0	0	0	0	0	21813	0	10737	11526	88689	90866	26913	38171	44486	53071	330351	367050	283564	195556	269454	297007	485257	448439	469508	507598	545554	570311	808879	694039	891783	648005	718838	769219
		Hexosephosphate	15	259.022	neg.	248677	104308	39311	233578	189136	115784	330266	327243	197018	1980618	1930392	1755719	1936195	1650405	1792205	3059726	2951151	2778869	3135495	3073026	3255301	4160384	4509521	3989772	4308443	4788514	5091125	4773481	4617694	4378144	6562433	6926293	7257356	6302516	5906736	6561272	7893747	8199690	8344846
		Histidine	17.45	156.077	pos.	250253812	71004908	21019355	10611984022	11488973880	11349640383	10926293470	11196023241	11160135231	3258854694	3391886271	3237511102	3560717738	3253806236	3453282697	2626866812	2647268847	2742686175	3462891863	3371350973	3471093989	2155280253	2108684818	2109352843	3404047377	3514610670	3182780409	1991381770	1890118535	1869533256	3319021702	3728222237	3761460454	1972187459	2171672178	2330907629	4087680131	4234899678	4226376221
		Histidine	17.65	154.062	neg.	278140	19266	0	139270375	147095490	146817383	141445770	144815366	144306768	53402069	56549487	53548742	60142705	56040273	58236849	42619571	43422774	45614314	58009950	57902499	60009735	35902082	35833485	35566486	59515459	59718617	55419947	33724943	31854367	32035786	59300677	65865359	65590958	35203094	37909223	39323316	70973966	75859341	76135194
		Homocysteine	12.6	136.043	pos.	0	214873	28614	785704	714625	756306	791276	658242	661093	1306491	975619	881251	906469	809211	957026	1069661	1088770	1097506	970050	1083454	982548	972785	886559	1157718	1015391	1112915	1125271	723453	832841	797293	1026174	929636	1009467	752122	807693	766699	1019440	1079584	1044388
		Homocysteine	12.45	134.028	neg.	0	0	0	49677	39471	73613	66010	46743	62556	34922	0	24155	36326	23009	0	31958	16244	60481	33279	13454	46330	33458	28453	22720	16172	39704	23173	7993	0	11302	66038	23147	71525	5390	10788	7535	21840	0	38767
		Homoserine	13.9	120.066	pos.	5768395	22580890	5354622	943862501	977176181	955554523	902516515	881281856	900998064	235408614	229523441	224751482	249307282	243029471	248772192	210911578	213282137	212167278	251702834	248949590	255772738	199487070	201825929	222838072	252285902	288983653	277053499	168734300	171298308	168961880	280564786	294564884	305895444	127152885	125108788	126111573	299529999	311226667	307683090
		Homoserine	13.9	118.051	neg.	122059	137605	45398	198061912	201658225	201025253	206573418	209481286	204854859	67310880	68688320	68291931	83063283	79010502	83011381	46252893	44400836	51049916	85895370	86841384	87900778	25057455	22801432	24848165	85061851	88068099	81347295	18395152	17874037	17236003	85420448	94259261	94709637	15874688	13742294	12767893	91230144	93516124	91795604
		Hydroxybutyrate	9.5	103.04	neg.	1974969	1581497	1451013	30431522	31519181	30597211	31235444	31976930	31714783	23935218	23662575	23349378	24259716	22783155	23668459	30679554	33157497	33772257	32253785	32332432	28906203	49856502	54883596	46492874	36513578	35631892	34345282	54999151	48436210	48713045	50766362	54014671	52187230	59479780	57991402	54610749	58617719	61063994	53743681
		Hydroxyproline	13.45	132.066	pos.	1301100	14925050	1960901	70904872	70060439	61994441	58245733	56171044	54361183	550854101	524402278	511570457	528980663	493296053	499072904	470036343	483617122	507772927	510965843	538441362	509027353	427072066	450612666	461098562	496588039	463468160	457001528	405019568	430688705	418320547	459694153	525309562	541430299	408062409	465687227	517322852	549693418	513009084	513650911
		Hydroxyproline	11	130.051	neg.	1418689	956321	630522	4250758	4461768	4517692	4093271	4453234	4042382	3482879	3294950	3097802	2897455	2973874	3158355	4235515	4579091	4305982	3508735	3794346	3729237	5404580	5867494	5448522	4696059	4457408	4157690	6735074	6252230	5981589	5100920	5462754	5877932	8253823	8338001	8449378	6725245	6873788	6586340
		Hypoxanthin	7.5	137.046	pos.	2371630	20285106	10179156	2538814364	2635581860	2665978263	2547195935	2604121020	2583909533	69479451	49139189	33772034	31946331	32638663	29301958	56505520	51951966	28757841	64046214	63227654	179521025	40529791	35114996	25936932	420140866	397845448	373525328	51673250	41323821	58120471	482490956	583026657	631295674	63277487	44058166	45368595	847052368	921196540	1055980061
		Hypoxanthin	7.5	135.031	neg.	735246	1250584	1605576	567729916	583567299	590866477	552856348	554589506	559795538	13116773	9489802	6662279	6462275	6580419	6108132	10925091	9806902	5868714	11908993	11419589	33536080	7820258	7184708	5208912	78383611	75169161	69606840	9896625	8166109	10843551	90703939	110535405	117123860	12027577	8797757	8883181	151712633	167466790	192658684
		IMP	13.95	349.054	pos.	0	1887152	206312	123271	100755	89394	0	38959	20095	0	0	0	0	0	0	0	0	0	0	0	0	0	0	0	0	0	0	0	8755	0	0	0	0	506766	0	0	0	26473	0
		IMP	14.1	347.04	neg.	143710	146146	65934	46939	91529	111435	0	12130	0	0	0	0	0	0	0	0	0	0	0	0	0	0	0	0	0	0	0	0	0	0	0	0	0	0	0	0	0	0	0
		Inosin	9.8	269.088	pos.	0	4840	4245	596935	665042	704835	203722	237093	221370	14281	66446	2553	1788	675	14	64741	50056	510	37883	3110	4122	15475	14883	82	113338	110879	132736	25971	19017	54502	187282	283646	305960	41796	27699	22949	318774	294917	286816
		Inosin	9.8	267.073	neg.	1516	0	0	1034503	978372	1042597	504905	553385	530490	0	38582	0	0	0	0	15450	32740	0	7205	0	0	0	20203	0	73700	93760	92860	0	8230	11523	138108	207732	226327	28030	15984	0	283561	310833	254528
		Isoleucine	11.27	132.102	pos.	12006845	22146533	16169782	1999027612	1887204560	1938224265	1973775813	1976751329	1872785481	1167642042	1218721250	1249544327	1329646981	1238368771	1224606643	807013489	761295633	855832460	1135558301	1113212092	1256574200	216943568	153958635	295677037	1185736342	1174987270	1037135975	102105218	122520626	101721755	1019211860	1107607219	1118427749	87147395	61344149	46598239	992680284	996313712	993589694
		Isoleucine	11.27	130.087	neg.	1301729	1463616	1042841	247705157	239084989	248610886	247850771	246352029	244230571	128417081	137907224	152376581	156425377	142957181	144159266	88475788	85733837	91731146	134175416	137719392	145040329	21341112	15111741	30672578	130436385	137614357	130291955	9309855	11277235	9651634	130743958	128798256	136314458	7479540	4625273	3279076	114955163	125217281	126259014
		Kynurenine	10.8	209.092	pos.	141072	54726	110807	5467500	5612352	5545892	6141387	6181433	6121716	4735424	3711632	3134502	2694492	3310076	3374940	3153255	3703864	3855315	4126728	4366476	3819750	3980320	4056068	3969085	5157339	6959486	6621587	3990687	3770096	3766135	7251744	7031309	7336347	3941050	4216085	4157546	7436746	7556853	6928289
		Kynurenine	10.8	207.078	neg.	0	0	0	226965	229983	241851	328430	322316	342278	162028	122502	91559	110654	166773	169491	104916	169025	163807	252741	194175	161815	141004	124618	143929	198964	298455	300965	187720	147214	117095	353539	281666	349172	202004	205811	229968	352697	367670	290219
		Lactate	10.75	89.0244	neg.	57628489	47979318	41419679	2025182495	2092085633	2096711637	2086729897	2081747626	2064024163	1870199311	2011499148	2010748210	1644011775	1549837713	1663288455	2205093606	2067342966	2118469413	1742396109	1831426024	1864226695	1888572740	1779327240	2059657872	1973413625	2114407034	2013059066	1214736208	1310853821	1274410244	2069000554	2313174657	2465717564	1240607494	1214742550	810525579	2347232416	2555493022	2664439926
		Lamivudin	3.8	230.059	pos.	19245080	15118991	5229928	9742499228	9519762212	9488757667	9523471151	9373086414	9363441670	12408992839	11914345770	12056652595	11882569603	11713160205	11272681886	11617197716	11432921415	11017342163	11330876324	11263986257	11221769024	11364097237	10831341688	10993400551	10413230836	10068002956	10910585226	10293634267	10641772167	10233061369	10548047557	10007633354	9686876730	10334167445	9829072983	10116278418	9535924376	9899430205	9532470430
		Lamivudine	3.65	228.045	neg.	3329	4511	0	211222823	201950603	198698951	196441528	202024978	201694149	281028902	271828889	282054576	278562338	272381852	266511240	268252256	262767938	256720545	271591069	266268419	263076987	258061010	246153180	253102072	236619734	231594422	254719465	226828399	242442797	235144263	246002893	228958177	212063490	230217775	213478540	217130223	209980082	221927635	213863055
		Leucine	10.82	132.102	pos.	6272074	19037067	14445030	1857046262	2182146342	2153805183	2109325299	2110520952	2086946140	1013823294	1030734749	882348913	1102095824	1012686672	1134347631	504495272	579035891	643673644	1089205656	1069409209	1052141727	130900546	98879635	184310338	1052896304	1058201804	986724772	65608690	73789828	61645406	962394011	1099174091	1161073419	50905995	31422713	25389471	955877054	989786094	963569718
		Leucine	10.87	130.087	neg.	650842	781183	620557	430768788	448227394	451974516	461537584	467238426	459264806	205531552	217126128	202461670	258369877	229047091	232990445	110043890	113590701	134285473	218929439	209094172	229611565	24695827	17762784	34701795	219535451	224110151	206304435	10902021	12468968	9403016	196779481	225830556	220709697	8914242	5085588	3489150	193496054	199715435	190973898
		Lysine	12.7	147.113	pos.	107500582	61212999	7222358	375168570	622200914	659398110	642868857	633524348	634083519	53975279	242043749	254244408	249053096	302487520	295244973	309352497	201440113	191411740	205615182	334929116	337011578	335407140	126920503	105067000	110576929	316384330	346712795	320617491	111875032	88752520	79499311	301116646	342650569	317140870	106850617	78671961	91828173	318555534	363814187
		Malate	11.7	135.029	pos.	0	0	0	4867536	5048758	4823543	489936	497610	474073	3887797	3144090	2876274	31923	6409	0	1716792	1829679	2161512	9355	0	0	769480	828719	1089937	8510	0	0	472181	552827	543818	0	0	7597	348341	388643	397536	7420	11549	0
		Malate	16.45	133.014	neg.	315737196	256098009	185267390	273165309	226109659	197422838	175001732	158556528	149472229	93787888	102705905	104350533	105640644	105948730	106498287	119073639	127031397	130354999	128101133	129961818	131753116	154997495	171848177	172734842	174392641	168275207	163809088	185908520	197131370	207194093	200782882	199441461	205416836	233320443	271485732	306279550	281829414	272512393	262275657
		Malonate	13.9	103.004	neg.	4180402	4648599	4109802	15340742	17257418	18693598	15853242	16259348	16418108	12110539	13186542	11565341	11502723	11567795	12756818	13057180	13754154	12952797	13461121	13452175	15823040	16047898	15276217	14060255	16181464	16116398	17827201	16099847	17175710	17498136	20907626	23175816	24025322	15392681	18220571	20414505	32364983	30087425	28019191
		Methionine	11.7	150.058	pos.	42308	476189	67783	607624814	619597017	599837368	71801681	70093062	70418519	479078157	386865173	374122565	11479305	4799102	2488293	224933690	235728479	285120376	6898974	2127651	1447356	113757171	115981676	147467286	6406697	2745131	1708734	75199300	87438508	84942003	2724151	2206086	2260103	55005158	62032009	55077707	5555082	4557088	4177483
		Methionine	11.7	148.044	neg.	0	0	0	56522412	58455732	57145585	5309103	4934068	5144773	35096312	36100295	34300564	788038	340091	132538	22682843	22159754	26478811	506382	104934	31571	8922997	8072818	11523255	345552	80886	74974	5635254	6294883	6130270	117768	82293	125442	4328141	4270645	3598253	412906	340313	255319
		Mevalonate	14.13	147.066	neg.	191729	221188	288798	1095424	1095189	1235193	1775510	1819865	1820501	3799401	3985216	3731852	5823719	5531158	5724431	1193837	1188105	1603334	4511858	4591515	4126768	164357	69422	66794	3297243	2653225	2186266	111548	29665	41508	2144846	2263787	2429409	130609	78547	39121	1866402	1975343	1719271
		Mevalonate-5-phosphate	13.15	227.033	neg.	0	0	0	0	0	0	0	0	0	0	0	0	0	0	0	0	0	0	0	0	0	0	0	0	0	0	42	0	0	0	0	0	0	0	0	0	0	0	0
		N-Acetylneuraminic acid	12.15	308.099	neg.	23930	90	16	195501189	202656732	207199197	190796735	196141639	189449500	159418169	160450173	142108177	121825028	110282256	113984332	128396221	133057050	140834989	133588102	138593477	139147052	103475562	108126484	109091910	133105036	169931386	153167978	94995582	95028563	96543088	150447016	170080503	173020168	68076764	76596886	81834670	152613260	147435117	148396481
		N-Acetylornithine	13	175.108	pos.	0	614362	1967823	164555401	166647443	157872101	170333072	172497258	166759635	125983135	121250050	115770968	108132940	103457544	102513737	116627120	123290384	120279361	105779606	106515264	109469351	121365498	127164617	124863818	107910358	104554686	106581441	118439348	117791255	116012132	106100899	108701776	110713852	94916786	126130243	129253353	115067086	113101710	110561795
		NAD+	13.55	664.116	pos.	0	0	0	0	0	0	0	0	0	0	0	0	0	0	0	0	0	0	0	0	0	0	0	0	0	0	0	0	0	0	0	0	0	0	5090	0	0	0	0
		NADH	12.85	666.132	pos.	0	0	0	0	0	0	0	0	0	0	0	0	0	0	0	0	0	0	0	0	0	0	0	0	0	0	0	0	0	0	0	0	0	0	0	0	0	0	0
		NADP+	14.2	744.083	pos.	0	23337	62	0	0	0	0	0	0	0	0	0	0	0	0	0	0	0	0	0	0	0	0	0	0	0	0	0	0	0	0	0	0	0	0	0	0	0	0
		NADPH	14	746.098	pos.	0	0	0	0	0	0	0	0	0	0	0	0	0	0	0	0	0	0	0	0	0	0	0	0	0	0	0	0	0	0	0	0	0	0	0	0	0	0	0
		N-Formylkynurenine	11.3	237.087	pos.	2264	8033	13150	36503	8682	35909	2030878	2018869	1816256	730248	748998	541514	1235149	1008333	943882	219948	397302	499915	716954	680933	563034	176861	149933	159774	545686	1005528	807022	159998	138365	175401	863161	1040134	1078834	150273	228686	139916	1043678	1019309	937575
		Nicotinamide	2.4	123.055	pos.	422318	6814546	4110805	268669568	256910741	268878737	354445420	337925883	329043431	247313033	214500486	233306659	247010351	230721916	228420479	200636015	182539248	207613168	246014571	223377637	218055328	148610174	124051380	142661019	203490351	202344671	215514453	97382955	96567696	99457405	224097381	200651430	206820405	63603601	75369463	68192271	165216677	184584701	177741152
		Nicotinate	6.95	124.039	pos.	3775147	3387991	5415565	3963970	3974163	5003939	4418611	3941446	3796048	5007436	4780928	4327566	4491100	4863312	4831444	4884925	4396752	4433640	4931964	4910891	5200119	3720858	4001066	4196738	6214144	7455418	7289925	4121332	3751773	3840390	9399330	10148623	10836998	4310898	4529406	4742545	13965823	15238833	14970215
		Nicotinate	9.05	122.025	neg.	6079109	1315386	840757	1942129	2179698	2001801	1754643	1779071	1803140	2069387	1787742	2280575	2069802	2342676	2027861	1925535	2014362	2057061	2540625	2387865	2389047	1964785	2148246	1977477	3075978	3132655	3421488	1687569	1747564	1761673	4571475	5112133	5275456	1907456	1895311	1938230	6713201	6922199	6797542
		Ornithine	15.2	133.097	pos.	169391164	34317705	13222107	1006471844	960728634	979890961	999666795	1559157159	1684301730	58119721	180445833	199721632	198094421	204177583	193402569	207958693	248038008	274604047	283192433	283522336	291003138	314038169	235685808	220096379	231584750	340034432	477139071	530119571	278380726	232493176	201127436	494105464	599697867	580074402	283551515	233861429	211008355	561014170	643776869
		Ornithine	14.2	131.083	neg.	741834	248482	46238	79636791	69593195	69009606	69960187	98715553	104394778	4399852	26010854	30183451	30494074	30798462	29506526	29736668	32593162	36314367	38327560	38536537	38984763	38079847	32651130	31526311	34088027	42371848	51785443	52842003	34272703	30976205	30907782	54101933	62981655	66334797	36035663	32388182	32831088	60257133	66458106
		Orotate	9.25	155.01	neg.	0	0	0	0	0	0	0	0	0	320156	304667	87900	112098	135105	307444	375175	563779	560066	760249	878473	647028	681317	710348	731091	2830662	1420139	1949106	1207903	816429	879092	1310174	2141490	2923152	2050625	2366218	2037907	2115465	2716425	3656129
		Pantothenate	10.25	220.118	pos.	769	7530	9076	57746283	57864803	58172968	54977761	55721560	55638090	30284980	22661381	19620610	20546008	18065317	20413173	17953781	19907919	20751821	22368049	23125866	22448801	20801219	23012940	21289939	24221381	24272894	22553916	21932281	19621175	19942787	20440128	25584463	26255063	22082327	24177945	24194665	26919024	25857739	25326549
		Pantothenate	9.7	218.103	neg.	0	0	0	81653769	78657688	81830057	75529022	76235497	75986545	27852175	30049115	28507796	28861146	27284352	27927056	25470319	27259667	28905670	30168697	29125298	29652547	27260398	29112919	27722653	30286134	30702733	28511941	28721005	27496424	27433869	31284872	33158235	34369753	30603598	33192447	35293766	35495629	35548455	32958405
		Pentose-5-phosphate	14	231.026	pos.	0	10	0	0	0	0	0	0	0	0	0	0	0	0	0	0	0	0	0	0	0	0	0	0	0	0	0	13188	0	0	0	0	0	0	0	16538	0	0	0
		Pentose-5-phosphate	15	229.012	neg.	561152	445049	168790	9481	20797	13761	12003	10200	0	119040	193565	95153	41951	95880	54417	514713	655781	478440	190865	253203	128382	932826	1012972	804471	499879	524545	665684	1090653	996213	1131918	877897	1086684	1150280	1414800	1288320	1276706	850809	972246	899540
		Phenylalanine	10.6	166.086	pos.	1276397	3627045	2306253	1553536699	1605612038	1634430492	1712412195	1713211537	1668429181	694777192	600598666	527648376	671204472	634584156	662867351	390141481	381222010	439185963	699112146	717541161	702562121	221704294	209946126	232720907	730774823	760271009	693303173	169437913	169264290	161652608	755833244	807508661	816135361	146859913	141735662	130328252	787315768	811885269	776017745
		Phenylalanine	10.6	164.072	neg.	192495	177787	146609	399761577	408237215	416358093	431198896	424055275	417713633	126308497	125245808	121403168	163159782	153226304	157672731	79813883	78132885	91964452	162868863	164686973	169120062	40801329	38632390	43296945	165494497	167050620	158532357	34267342	33073335	31626467	164697086	179527646	184747613	30895776	29938390	27784103	178167163	181989182	173610216
		Phenylpyruvate	12.3	165.055	pos.	0	0	0	99873599	102468709	98554904	93667122	95448421	96430289	94668005	68228463	63304139	67247855	66340455	68055244	53623892	57050449	60061840	77119426	76422564	77569056	46688639	48936594	51021779	83339250	83349138	82557996	45355520	43594284	43073825	93392228	88416137	87343550	36239843	40367272	38940975	86966825	87385728	85780842
		Phenylpyruvate	12.3	163.04	neg.	17298	22013	24780	572740	711192	459373	721786	781483	756019	296763	240558	212231	336299	350151	261991	168895	186531	134569	472111	371385	378055	152102	163533	156609	331021	343526	341055	114908	154015	195481	285339	459300	276664	112102	187298	130950	412775	352889	281645
		Phosphoenolpyruvate	14.55	166.975	neg.	32575	9943	16073	132248	95962	52957	8133	0	17308	5148329	5232567	5004426	2629969	2359072	2596092	8893147	13810021	11867949	2565425	2365877	2295397	16909172	19124368	16364657	3100708	5044032	5535921	16467898	15929472	15937553	7061271	7605649	7722519	16706483	18841402	20068011	8800823	8825717	8352135
		Phosphomevalonic acid	9.6	229.047	pos.	54	31954	112914	0	0	0	0	0	0	0	6900	0	0	0	6462	12891	0	2514	0	0	0	0	0	0	0	0	0	0	0	0	0	0	0	0	0	0	0	0	3854
		Proline	13	116.071	pos.	11133806	19507201	7795331	3422652364	3346306003	3278845335	3265003594	3401155072	3318316130	1914130948	1658867878	1595252046	1664499978	1566654438	1631543295	1235944745	1286593841	1354380286	1617458027	1635250230	1657068895	954681614	926032723	936155067	1598108830	1662761035	1527599031	687109515	698886888	654638003	1592646594	1618122551	1664647163	658667159	631252609	542493758	1554017907	1577029103	1522998491
		Proline	12.9	114.056	neg.	667532	710137	519071	188182862	191306084	190869576	194652239	194561758	196229098	61725548	65090607	63142998	74194251	68548110	73600693	46159546	46929332	51837571	79564025	82724912	84545494	31704616	28992736	32196103	85210155	89831789	82908294	21641338	21497505	20682759	88338385	96069573	103223193	24621586	21031744	16576728	98307106	103642347	102722319
		Pyridoxine	6.75	170.081	pos.	2755718	839673	1013602	23260379	23208117	23583058	4153230	4113051	4073489	1318584998	1375188737	1374583179	1391521152	1274346799	1363623765	992402959	930940739	1040640819	1160271719	1158075070	1091456564	377595520	327458792	497800031	910657916	839175615	744949335	191859748	227896275	225122889	738289996	790075349	801842274	87027867	104030184	79480145	700106454	699539006	671305718
		Pyridoxine	6.75	168.067	neg.	134294	90413	104582	3727596	3443885	3466327	596917	474159	538250	175679278	184503210	187187983	189872495	174988173	185847860	133401296	126253090	142112901	161967584	159123229	150547960	51372807	45270956	67285295	127034577	118457558	105798320	27338059	32197760	31281590	105214529	114042895	115004015	13313550	16176404	12693716	100668320	101986636	97403875
		Pyruvate	12.05	87.0088	neg.	36696265	26124941	23380526	3405206513	3468708437	3474918224	4374185185	4360263516	4307782637	1801723655	1759322419	1759406844	1649284670	1510434580	1706417104	2179150468	2003812371	1976362242	1501581917	1473318720	1137838803	2466507128	2400717814	2551797477	1338786838	1401021443	1305825801	1541742416	1692073012	1622258051	2274667200	2644686447	2923819942	1265790596	1390758458	1002611720	4279592475	4515098197	4795951246
		Quinolinic Acid	7.5	166.015	neg.	34989110	30737344	30943132	89166168	96722399	97933758	91429047	93837841	95202580	62107184	58557265	58162945	56242007	50817696	58796620	57730221	65671623	67653384	62163144	67382085	67550060	68514538	74816511	67762317	78700525	82286276	74281535	88219585	78076271	82267414	82212479	93247205	95252010	100033643	108380810	119000395	105919055	99673671	106298259
		Riboflavine	6.75	377.146	pos.	0	0	0	18068510	18678415	18902429	1292582	1341594	1253806	17468110	16215462	17737098	17191625	16520479	18440010	20496719	19678363	21328153	24861811	23452794	23918855	15974257	16797345	15368521	20442869	10460816	6988024	18078204	17751927	18000885	8980118	10892119	11741167	18301090	18609153	20060123	9156609	8852645	8622758
		Riboflavine	7.15	375.131	neg.	0	0	0	80616	90546	36691	0	0	0	147968	66543	123712	87610	92181	108640	178785	96318	235777	222387	174794	308753	68043	67842	65482	178416	34415	15623	111140	120329	68895	17574	38815	15615	125981	122004	177826	9194	23933	13521
		S-Adenosylhomocysteine	13.35	385.129	pos.	0	342767	1649	12618	32894	8682	11278	19068	36060	84117	54299	58926	7570	25018	16827	338645	296120	212730	71324	78719	59962	633157	760988	563915	191874	182093	127951	894517	957260	912811	384894	486071	506163	377158	1027040	1230825	859893	927112	865319
		S-Adenosylhomocysteine	13.15	383.114	neg.	0	0	0	0	0	0	0	0	0	0	0	0	0	0	0	0	0	0	0	0	0	0	0	0	0	0	0	0	0	0	0	0	0	0	0	0	0	7059	0
		S-Adenosylmethionine	12.1	399.145	pos.	0	4291	0	0	0	0	0	0	0	16019	0	19570	24344	28212	9728	12439	0	14368	6870	0	0	0	0	0	0	0	0	0	0	0	7643	0	0	0	8362	0	0	0	0
		S-Adenosylmethionine	13	397.13	neg.	0	0	0	0	0	0	0	0	0	0	15494	0	0	0	0	0	0	0	0	0	0	0	0	0	0	0	0	0	0	0	0	0	0	0	0	0	0	0	0
		Serine	14.45	106.05	pos.	10687631	31211854	7275751	386889067	398855631	389491202	396389708	388937392	398379349	115683231	117296179	110557678	141658823	139273432	136194447	61417171	59307601	76470928	121125863	121263369	104777389	56666622	57038781	53491192	97348018	92514483	88209642	49540588	48389346	45708531	116520184	115140270	113431935	39379947	38776803	38526951	123488542	126480864	119567532
		Serine	14.7	104.035	neg.	1072417	592713	492751	124972820	130249366	128262401	126772472	127563498	125059157	32239000	33589482	31957564	46997091	45402121	45008472	13640734	13295438	17988012	38898045	38527984	32530688	10536613	10662967	9425753	30617784	27872450	24553561	9395132	8498138	8393616	34084297	35781602	34976182	8201522	7794126	7261387	37583488	38802012	36153569
		Serotonine (5-HT)	11.85	177.102	pos.	485928	84661	79235	4291619	4479730	4243532	2024382	1971121	2079533	707912	614895	698223	630952	405238	700652	470594	118519	85273	237037	287769	647827	125689	105071	120830	288112	84306	65831	88691	96589	129253	112386	48521	78270	92682	104871	101829	58411	76575	80545
		Spermidine	15.75	146.165	pos.	2439864	784331	1074411	2713090	4614901	5865513	7067762	8305721	8967132	1072785	926746	991700	1111270	1113390	1076134	1204291	1084430	1144520	1107331	1127083	1141483	1177183	1101060	1195979	1128848	1172447	1166661	1262814	1238762	1176581	1252705	1097090	1095693	1126804	1154873	1221305	1210659	1092903	1104683
		Succinate	13.35	117.019	neg.	36847728	27691036	26735030	179393957	181137657	190250206	192466362	189937920	188405562	176179484	179639908	186208831	178327488	173100532	175752279	192967038	206845578	203681539	182760026	191084725	189818653	231174925	234629928	223266396	189301844	195191344	183817262	280372902	273081793	277273053	192909345	202151311	198982150	238754202	275816280	309585853	212661039	210168289	202159101
		Taurine	13.3	126.022	pos.	118007	1470467	740554	31484014	31828233	31774293	29354511	28231231	28818533	12487906	9611590	8132291	16618423	15560919	15877189	3783210	3746553	4210697	15404216	15948738	16373804	2673706	2381177	1792366	20015377	18750065	18057890	2272041	1858617	2032251	22675698	25368895	25463600	4395766	1731107	1775845	27140557	26033373	27565812
		Taurine	13.3	124.007	neg.	705398	933174	880845	38014168	37294091	37931158	33630427	32331683	32690433	13158881	10803221	9970560	20233485	18430598	18747339	4663894	4477760	4974136	18433790	18026376	19497448	2916674	2848071	2235999	22811544	23183827	21293398	2679425	2210367	2470987	25601865	28787314	28893826	6567210	2300442	2203442	30153864	30305303	33512385
		TDP	5.55	419.025	pos.	0	0	0	0	0	0	0	0	0	0	0	0	0	0	0	0	0	0	0	0	0	0	0	0	0	0	0	0	0	0	0	0	0	0	0	0	0	0	0
		Tetrahydrobiopterin	17.2	242.125	pos.	0	677	0	28	0	0	0	0	0	0	0	0	0	0	0	0	0	0	0	0	0	0	0	0	0	0	0	0	0	0	0	0	0	0	0	0	0	0	0
		Tetrahydrofolate	12.5	446.178	pos.	0	2374	0	0	0	0	0	0	0	0	0	0	0	0	0	0	0	0	0	0	0	0	0	0	0	0	0	0	0	0	0	0	0	0	0	0	0	0	0
		Thiamine (+)	15.15	265.112	pos.	434682	73532	1834	134207127	126236860	138255782	100884479	110607850	107685237	130428020	138409613	142551493	108555084	95101965	104949335	133055421	137212628	143665835	110694448	110081106	123846505	124853836	130149598	124613897	111535017	91486389	77433187	108175178	106527559	110534873	77179258	86090406	83382697	89324677	104808065	110151628	78435584	79837047	73847968
		Thiamine phosphate (+)	18	345.078	pos.	0	0	0	0	0	0	0	0	0	0	0	0	0	0	0	0	0	3448	0	4273	4068	68912	112550	40193	0	0	3376	248827	185777	207066	0	8127	0	315655	350954	418828	0	0	0
		Threonine	13.9	120.066	pos.	5768395	22580890	5354622	943862501	977176181	955554523	902516515	881281856	900998064	235408614	229523441	224751482	249307282	243029471	248772192	210911578	213282137	212167278	251702834	248949590	255772738	199487070	201825929	222838072	252285902	288983653	277053499	168734300	171298308	168961880	280564786	294564884	305895444	127152885	125108788	126111573	299529999	311226667	307683090
		Threonine	13.9	118.051	neg.	122059	137605	45398	198061912	201658225	201025253	206573418	209481286	204854859	67310880	68688320	68291931	83063283	79010502	83011381	46252893	44400836	51049916	85895370	86841384	87900778	25057455	22801432	24848165	85061851	88068099	81347295	18395152	17874037	17236003	85420448	94259261	94709637	15874688	13742294	12767893	91230144	93516124	91795604
		Thymidine	7.25	243.098	pos.	22493	56552	99949	8764	17713	4917	21906	8671	27791	12132	6062	11900	6837	13938	24350	19417	26032	8993	16227	9178	21270	8397	18786	2785	32004	6405	22482	5134	8081	7975	10847	19060	11217	8246	7850	7737	10504	18472	4691
		Thymidine	11.95	257.078	neg.	0	0	0	247521918	251339343	241518749	226972778	235843397	233828935	120555755	108876540	103691418	69652348	69783771	66935598	106707608	116034099	121374205	88729061	89965387	91046742	120961959	122412019	124913478	98478363	142965260	148634717	123239159	124645125	127444329	157956888	160568699	164308536	123080260	127879701	130210792	164405772	165070726	158366116
		Thymin	2.15	127.05	pos.	129776	295705	333113	1625861	1658936	1819510	1878548	1908092	1834346	1421829	1274343	1513310	1403179	1397646	1412301	1349092	1445871	1393510	1350318	1405611	1317429	1430469	1359936	1391258	1255080	1302657	1365595	1308917	1332115	1352640	1177792	1238089	1262449	1399880	1435880	1381811	1350193	1379702	1389480
		TMP	12.4	339.059	pos.	0	0	0	882110	842692	815472	843523	842558	799896	1301797	1245788	1222654	1286603	1086701	1234076	1151492	1199369	1142297	1264693	1016722	961742	841920	783084	864014	1026401	886816	930198	705539	692046	791292	867254	815256	822661	616884	756407	620603	863246	740596	808072
		Tryptophan	11	205.097	pos.	335541	398892	206979	50622389	50142967	50895101	391696314	396263401	385048155	162212213	140173246	129707383	160447055	144852507	158182442	84109315	83366990	96083235	167503125	159044892	167383960	42002300	37173611	44237383	182551135	165457379	147235686	25150658	23592344	22351699	162728567	178829230	183978508	15865993	11768523	10564992	174906674	177048292	172065303
		Tryptophan	11	203.083	neg.	0	0	0	2586820	2592017	2570523	23695507	23798313	23408189	6934662	7509341	7490142	9039166	7682591	8178706	4353395	4246965	4737016	8526640	8534967	9033154	1938034	1843069	2192891	8854161	8479870	7842966	1119630	1179124	975752	8008379	9572286	9008506	717835	517224	494636	8604673	9396560	9279493
		TTP	17.45	482.997	pos.	0	0	0	0	0	0	0	0	0	0	0	5881	0	0	0	0	0	0	0	6196	6165	0	0	4127	0	10219	3644	0	0	0	0	0	0	0	0	0	0	5347	0
		Tyrosine	12.3	182.081	pos.	1484534	5163236	2649107	776425627	789550581	777059914	729292588	750123323	752825508	734002196	527768367	501012320	533234649	521420423	540932771	422815106	451329419	470967983	596778967	590512883	605426774	367783361	386538638	398547114	649589830	651596128	647453379	358551486	343304771	341495239	722156842	690309432	673207677	290121236	316970280	307259268	677035359	672625404	658144533
		Tyrosine	12.25	180.067	neg.	224114	181639	164750	134616770	138250959	137499166	137685751	141151098	138749853	54417985	54406227	51824096	64213202	61843713	62853092	40808598	40214588	43536251	68058849	69666737	68703570	28833183	27788773	29193265	68119441	67886905	64326842	23996846	23678177	23073208	68909529	73657005	76469233	23718586	23229842	22759222	71528811	74604641	74099960
		UDP	13.65	405.009	pos.	0	666	0	11374	0	0	0	0	0	0	0	0	0	0	0	15612	0	0	0	0	0	0	0	0	0	0	0	0	0	0	0	0	0	0	0	0	0	0	0
		UDP	16.45	402.995	neg.	176192	15689	0	46588	41223	33127	8346	640	0	0	11492	11107	0	10210	0	182479	10822	0	11007	0	9996	0	0	0	40773	12876	10285	0	0	0	10962	10650	11271	0	11772	11894	0	0	0
		UDP-Glc	13	567.062	pos.	0	0	0	0	0	0	0	0	944	0	0	0	0	0	0	0	0	0	0	0	0	0	0	0	0	0	0	0	0	0	0	0	0	0	0	0	0	0	0
		UDP-GlcNAc	13.2	608.089	pos.	0	229340	16112	1199859	1122170	1378666	249573	205424	213200	0	0	0	0	2631	0	0	0	0	0	0	0	2842	3987	10136	5630	0	0	0	0	6865	0	6034	0	0	0	4401	0	2687	0
		UDP-GlcNAc	13.1	606.074	neg.	34095	18397	0	1837366	1742974	1819139	358724	363822	336722	0	0	0	0	0	0	48728	8247	0	0	0	0	0	0	0	0	0	0	0	0	15204	18512	0	15637	91841	0	0	0	0	0
		UDP-Glucuronate	13.5	581.042	pos.	0	0	0	0	0	0	0	0	0	0	0	0	0	0	0	0	0	0	0	0	0	0	0	0	0	0	0	0	0	0	0	0	0	0	0	0	0	0	0
		UMP	13.65	325.043	pos.	1802	477836	13057	24731	20923	50493	0	0	10103	0	0	0	0	0	0	9800	12632	0	0	0	0	0	0	0	0	10887	7944	0	14448	0	0	0	0	10038	0	7917	0	7890	0
		UMP	13.8	323.029	neg.	317702	220085	66932	83846	26653	34390	10965	8954	0	56033	68611	18702	41791	40172	23396	106399	18449	20229	53403	40670	46495	0	0	0	81406	38979	72043	7763	8612	16578	47963	53442	45384	0	0	17066	18194	32680	19121
		Uracil	8.15	113.035	pos.	157632	81790	81358	5336839	5647610	5715974	5941149	6055697	6283857	244701	207597	178869	152391	152883	159151	233521	193685	127725	169364	127782	147878	126622	168826	138354	174871	209136	215446	182845	153546	152991	213913	342170	268526	175513	111256	126974	253808	247056	235776
		Uric Acid	12.25	167.021	neg.	114652	161425	110778	20381035	21210069	21113364	17124855	16552650	16367048	16073186	16557836	16323233	16951285	15257109	18619688	16526453	13901041	11142879	17134710	18429428	21444792	15400251	15061381	14806918	18486257	11347713	9140555	14621105	13010590	11634271	6795741	8214478	8783299	13099937	12215110	14369412	7294532	8152528	9958707
		Uridin	8.3	245.077	pos.	43504	678	3646	5950402	6970943	6735485	7537176	7028755	7456829	7339	3145	6764	6779	0	6222	3783	16141	0	6646	12467	11732	8803	12958	3061	73918	36171	54091	29696	9929	40820	134289	253894	151941	19853	14584	19225	150414	137216	171096
		Uridin	8.3	243.062	neg.	13239	15601	3060	47258804	51730970	52176035	52827354	54463161	54424115	11549	99478	8803	16851	8124	8281	314611	224240	25455	97432	87504	209104	155810	141393	43821	912663	758596	822068	362541	189618	564612	1247515	2142805	1397550	620151	270096	345054	1374612	1477271	1491797
		UTP	16.7	484.976	pos.	0	38431	0	5216	0	0	0	0	0	0	0	0	0	0	0	0	0	0	0	0	0	0	0	0	0	0	0	0	0	0	0	0	0	0	0	0	0	0	0
		UTP	16.95	482.961	neg.	0	0	0	8027	0	0	0	0	0	0	0	0	0	0	0	0	0	0	0	0	0	0	0	0	0	0	0	0	0	0	0	0	0	0	0	0	0	0	0
		Valine	12.3	118.086	pos.	71417866	82457673	64927459	2635001413	2703561134	2683235921	2577387616	2653451118	2658339404	1748779341	1651974823	1649456355	1640803712	1587909535	1586278912	1425392500	1494277933	1575172958	1692334223	1749060179	1758156493	1243575052	1248384954	1321602925	1766359090	1852653484	1740357017	1232395716	1154852119	1141250543	1849614596	1923259088	1946663127	1211161998	1200870547	1229457972	1889442537	1927106537	1884654247
		Valine	12.3	116.072	neg.	1249331	1285322	1056575	303097444	311217846	314172564	318943937	322011667	314894329	82374749	84864704	85923768	104107749	98496429	103057552	50052439	48217714	57959552	101376989	103873651	106131168	13793927	9784553	17118990	102715636	105206284	96570562	6530870	7059953	5922331	98892898	108906235	110275021	4338067	2734866	1667515	101956140	105438808	101905752
		Xanthin	8.15	153.041	pos.	0	5976	6816	16516062	18328876	17831987	17864874	18658328	18610605	10874082	9883573	9663743	8793447	8490728	10505209	8548625	10671201	11652449	10814293	11967834	10877735	10079438	10679897	10052568	14809887	15314697	13420873	12859422	11464207	11599527	18764243	22730239	23582916	13132454	15485768	16815642	30096746	27098309	27796457
		Xanthin	7.95	151.026	neg.	721994	446637	430103	286794134	317685933	320555443	312634710	323669466	327740242	165295829	167508390	162718230	154905596	146394918	168387833	149848920	179095471	194669279	182858712	188146533	177409469	170345212	178216015	177551565	240832017	249180059	219504605	209477512	192646476	192285089	299110855	347839430	362462084	233104461	262792801	278717628	463759990	427028455	443094369
		Xanthosin	12.05	285.083	pos.	0	0	0	84973	142356	113944	97956	86082	117337	221571	72290	120540	127455	62257	107596	82212	102999	64734	125141	77632	126521	148010	240061	254503	116357	151247	179742	217702	196028	233402	214438	237683	215737	285439	267303	340008	229879	186359	150716
		Xanthosin	10	283.068	neg.	0	0	0	2690852	2741283	2685669	2636710	2786675	2688994	773385	958512	907584	858031	848320	795893	511607	469057	449258	603074	577381	397797	664355	652530	555782	347244	212456	224230	556584	593415	639871	207208	200177	245361	551875	687163	767580	265898	309871	197668
		Xanthurenic Acid	14	204.03	neg.	0	0	0	71083	64539	64875	75779	31108	27002	0	0	0	7396	0	0	8395	17437	9265	0	18005	0	41051	6412	18562	10126	0	18363	98137	26003	64905	40422	0	8380	0	7523	49836	8409	8768	21304
		XMP	5	365.049	pos.	0	0	0	0	0	0	0	0	0	0	0	0	0	0	0	0	0	0	0	0	0	0	0	0	0	0	0	0	0	0	0	0	0	0	0	0	0	0	0
		XMP	14	363.035	neg.	0	0	0	0	0	0	0	0	0	0	0	0	0	0	0	0	0	0	0	0	0	0	0	0	0	0	0	0	0	0	0	0	0	0	0	0	0	0	0
	Abs. Peak Area (selected compounds)
									Blank Media						Media Series VS2
		Compound	RT	MIM	Mode	Blanks			+Met			-Met			1d +Met			1d -Met			2d +Met			2d -Met			3d +Met			3d -Met			4d +Met			4d -Met			5d +Met			5d -Met
			[min]	[Da]		Blank_01	Blank_02	Blank_03	Sample_249	Sample_250	Sample_251	Sample_252	Sample_253	Sample_254	Sample_151	Sample_152	Sample_153	Sample_154	Sample_155	Sample_156	Sample_157	Sample_158	Sample_159	Sample_160	Sample_161	Sample_162	Sample_163	Sample_164	Sample_165	Sample_166	Sample_167	Sample_168	Sample_169	Sample_170	Sample_171	Sample_172	Sample_173	Sample_174	Sample_175	Sample_176	Sample_177	Sample_178	Sample_179	Sample_180
	Amino Acids	Alanine	14.15	90.055	pos.	12548229	63182857	27033046	689083606	706352507	688537705	733472610	726528840	740068321	438577793	426091236	418221049	372589896	374634884	375074189	617044508	525313160	511883470	477383163	498257149	516517371	465808576	403254420	540030660	582431135	586473881	565241692	278835016	313838326	294998502	601924908	616591399	639923246	276454861	232123950	162738741	708285209	739132374	740319772
		Arginine	14.5	175.119	pos.	3303679273	1006956520	74141893	4892565282	3707202777	3546451128	3480350543	2409633466	2254388681	603518015	4040662938	4428458935	4422254632	4507687720	4403976537	4567454518	4499284389	4610419743	4662427109	4562895092	4638726813	4576491398	4438003062	4571069720	4568075772	4502801792	4385168044	4032414811	4261505674	4166682881	4180906162	3944089809	3980738788	3433359927	3718321259	3870530439	4100038961	3773798131	3748278719
		Asparagine	14.5	133.061	pos.	20780543	30133934	4122189	790460910	819017082	802536767	395612405	380859077	389323430	554212991	572787147	561397555	543809715	530809629	535741026	607324127	602813952	591659433	566127669	569697995	581450269	564273124	574018204	637429019	566675155	557866130	549219507	446006630	455695511	447487939	530479410	557534264	565188471	320796015	340536668	328227144	530794449	555458602	551620756
		Aspartate	14.4	132.03	neg.	10565599	7538269	5651493	1081255257	1074937268	1057311617	1085564317	1091935274	1074704634	617647934	628407473	613982058	656598714	641008169	659628916	605639488	639733940	648956033	716067634	727949621	724306282	612610233	603359316	604429353	715331866	786958163	764736437	563533381	557368945	550830258	738976484	779210533	777319073	497281102	504334787	499199684	671920876	672037620	634086645
		Cysteine	16.35	122.027	pos.	3967589	222019935	93243162	16281078	16313091	16284022	16665482	16548764	16395911	8823718	9358280	9444986	8902265	8562032	9078668	8815459	9382676	9336927	8586529	8436419	8590915	9009201	9013829	9432413	8302604	9010108	8260337	8522334	8564366	8617647	8125206	8505231	8373577	8266654	9180345	8219477	8643687	8692148	8431761
		Glutamate	13.65	146.046	neg.	4207944	3931774	3106818	839327465	849692710	847039538	879671491	858004299	858021086	528382316	540803898	517095632	523603042	480995727	527944666	578994218	622533644	614207972	617934852	628131938	642706350	688775511	715949891	651022010	686370182	689378961	688895264	701363257	686701278	672610459	706666209	731344111	725845453	646992611	765285470	784388189	721697641	720868398	688319353
		Glutamine	14.05	147.076	pos.	55554806	213085996	15630383	2993884101	3090763512	3014070522	3888094395	3754794740	3844340049	5125828299	5088774630	4872685107	5839434612	5677950297	5584634579	3134051480	3151067486	3576447137	5049621679	4906754266	4964940690	888073840	353726870	223889800	4293789771	4012974612	3627012031	557247737	202474896	169150068	3495368763	3522261307	3580376492	770637895	421325005	416359397	3276836660	3237513309	3116723358
		Glycine	14.3	76.0393	pos.	4162649	17966174	4275818	169865124	174165695	174780912	165425185	161872759	163499655	42383395	42494636	42027213	40556356	38850128	40415035	63775102	68407930	63636865	53901775	56554065	61108787	120627830	137099503	118666850	69380587	75484870	75130154	154332230	150398712	144474040	77848747	82800649	84811317	157939593	163045582	180162640	85923470	86376042	86124945
		Histidine	17.45	156.077	pos.	250253812	71004908	21019355	10611984022	11488973880	11349640383	10926293470	11196023241	11160135231	3258854694	3391886271	3237511102	3560717738	3253806236	3453282697	2626866812	2647268847	2742686175	3462891863	3371350973	3471093989	2155280253	2108684818	2109352843	3404047377	3514610670	3182780409	1991381770	1890118535	1869533256	3319021702	3728222237	3761460454	1972187459	2171672178	2330907629	4087680131	4234899678	4226376221
		Isoleucine	11.27	132.102	pos.	12006845	22146533	16169782	1999027612	1887204560	1938224265	1973775813	1976751329	1872785481	1167642042	1218721250	1249544327	1329646981	1238368771	1224606643	807013489	761295633	855832460	1135558301	1113212092	1256574200	216943568	153958635	295677037	1185736342	1174987270	1037135975	102105218	122520626	101721755	1019211860	1107607219	1118427749	87147395	61344149	46598239	992680284	996313712	993589694
		Leucine	10.82	132.102	pos.	6272074	19037067	14445030	1857046262	2182146342	2153805183	2109325299	2110520952	2086946140	1013823294	1030734749	882348913	1102095824	1012686672	1134347631	504495272	579035891	643673644	1089205656	1069409209	1052141727	130900546	98879635	184310338	1052896304	1058201804	986724772	65608690	73789828	61645406	962394011	1099174091	1161073419	50905995	31422713	25389471	955877054	989786094	963569718
		Lysine	12.7	147.113	pos.	107500582	61212999	7222358	375168570	622200914	659398110	642868857	633524348	634083519	53975279	242043749	254244408	249053096	302487520	295244973	309352497	201440113	191411740	205615182	334929116	337011578	335407140	126920503	105067000	110576929	316384330	346712795	320617491	111875032	88752520	79499311	301116646	342650569	317140870	106850617	78671961	91828173	318555534	363814187
		Methionine	11.7	150.058	pos.	42308	476189	67783	607624814	619597017	599837368	71801681	70093062	70418519	479078157	386865173	374122565	11479305	4799102	2488293	224933690	235728479	285120376	6898974	2127651	1447356	113757171	115981676	147467286	6406697	2745131	1708734	75199300	87438508	84942003	2724151	2206086	2260103	55005158	62032009	55077707	5555082	4557088	4177483
		Phenylalanine	10.6	166.086	pos.	1276397	3627045	2306253	1553536699	1605612038	1634430492	1712412195	1713211537	1668429181	694777192	600598666	527648376	671204472	634584156	662867351	390141481	381222010	439185963	699112146	717541161	702562121	221704294	209946126	232720907	730774823	760271009	693303173	169437913	169264290	161652608	755833244	807508661	816135361	146859913	141735662	130328252	787315768	811885269	776017745
		Proline	13	116.071	pos.	11133806	19507201	7795331	3422652364	3346306003	3278845335	3265003594	3401155072	3318316130	1914130948	1658867878	1595252046	1664499978	1566654438	1631543295	1235944745	1286593841	1354380286	1617458027	1635250230	1657068895	954681614	926032723	936155067	1598108830	1662761035	1527599031	687109515	698886888	654638003	1592646594	1618122551	1664647163	658667159	631252609	542493758	1554017907	1577029103	1522998491
		Serine	14.45	106.05	pos.	10687631	31211854	7275751	386889067	398855631	389491202	396389708	388937392	398379349	115683231	117296179	110557678	141658823	139273432	136194447	61417171	59307601	76470928	121125863	121263369	104777389	56666622	57038781	53491192	97348018	92514483	88209642	49540588	48389346	45708531	116520184	115140270	113431935	39379947	38776803	38526951	123488542	126480864	119567532
		Threonine	13.9	120.066	pos.	5768395	22580890	5354622	943862501	977176181	955554523	902516515	881281856	900998064	235408614	229523441	224751482	249307282	243029471	248772192	210911578	213282137	212167278	251702834	248949590	255772738	199487070	201825929	222838072	252285902	288983653	277053499	168734300	171298308	168961880	280564786	294564884	305895444	127152885	125108788	126111573	299529999	311226667	307683090
		Tryptophan	11	205.097	pos.	335541	398892	206979	50622389	50142967	50895101	391696314	396263401	385048155	162212213	140173246	129707383	160447055	144852507	158182442	84109315	83366990	96083235	167503125	159044892	167383960	42002300	37173611	44237383	182551135	165457379	147235686	25150658	23592344	22351699	162728567	178829230	183978508	15865993	11768523	10564992	174906674	177048292	172065303
		Tyrosine	12.3	182.081	pos.	1484534	5163236	2649107	776425627	789550581	777059914	729292588	750123323	752825508	734002196	527768367	501012320	533234649	521420423	540932771	422815106	451329419	470967983	596778967	590512883	605426774	367783361	386538638	398547114	649589830	651596128	647453379	358551486	343304771	341495239	722156842	690309432	673207677	290121236	316970280	307259268	677035359	672625404	658144533
		Valine	12.3	118.086	pos.	71417866	82457673	64927459	2635001413	2703561134	2683235921	2577387616	2653451118	2658339404	1748779341	1651974823	1649456355	1640803712	1587909535	1586278912	1425392500	1494277933	1575172958	1692334223	1749060179	1758156493	1243575052	1248384954	1321602925	1766359090	1852653484	1740357017	1232395716	1154852119	1141250543	1849614596	1923259088	1946663127	1211161998	1200870547	1229457972	1889442537	1927106537	1884654247
	Amino Acid Derivatives	Acetylglycine	12.2	118.05	pos.	11204	24432	25838	1162439	1596901	1928747	1107501	1618520	1299927	1066783	783622	1133927	1264748	1151344	953478	665016	722128	898294	788083	1092485	1242436	927479	1019905	1258036	1744480	1336093	1097284	879944	641374	584257	854797	2020068	968281	904644	707527	900427	1227782	1709340	1228657
		Choline	15.25	104.107	pos.	11811442	72287605	10820060	696547343	696203430	713282942	932199536	988673659	958623204	307301793	306620843	332067229	299009343	303005041	325865351	138036867	135853210	178959909	254797694	263150201	202301809	29088445	25176006	21598913	178036020	130775732	127894194	28372543	24063139	25944601	205573492	221330942	231266624	39878584	46831793	38696688	331543476	361218820	354723580
		Betaine	12.3	116.072	neg.	1249331	1285322	1056575	303097444	311217846	314172564	318943937	322011667	314894329	82374749	84864704	85923768	104107749	98496429	103057552	50052439	48217714	57959552	101376989	103873651	106131168	13793927	9784553	17118990	102715636	105206284	96570562	6530870	7059953	5922331	98892898	108906235	110275021	4338067	2734866	1667515	101956140	105438808	101905752
		Aminobutyrate	13.6	102.056	neg.	142626	97431	93713	6466057	6450203	6265122	6257870	6355855	6442090	3614151	3735335	3726261	3764130	3565057	3774443	4128298	4448948	4438011	4423501	4616974	4620101	4655102	5055544	4254489	5012390	5034355	5035371	4550706	4693375	4550236	4977290	5422377	5866686	4408075	5508028	5672307	5294397	5336819	4978615
		GABA	14.9	104.071	pos.	11154104	8278862	7576943	37131698	39874950	38338735	24064209	24762251	25405341	82959316	73608391	73634902	53412772	50272021	54761048	139216626	159232448	133406514	92157590	95335091	118874265	222786989	240778910	208437986	155678667	176382956	170263360	226494316	202992354	205036161	159034506	179967448	181847662	215756159	230767075	258598502	199066341	212194006	214150899
		Hydroxybutyrate	9.5	103.04	neg.	1974969	1581497	1451013	30431522	31519181	30597211	31235444	31976930	31714783	23935218	23662575	23349378	24259716	22783155	23668459	30679554	33157497	33772257	32253785	32332432	28906203	49856502	54883596	46492874	36513578	35631892	34345282	54999151	48436210	48713045	50766362	54014671	52187230	59479780	57991402	54610749	58617719	61063994	53743681
		Hydroxyproline	13.45	132.066	pos.	1301100	14925050	1960901	70904872	70060439	61994441	58245733	56171044	54361183	550854101	524402278	511570457	528980663	493296053	499072904	470036343	483617122	507772927	510965843	538441362	509027353	427072066	450612666	461098562	496588039	463468160	457001528	405019568	430688705	418320547	459694153	525309562	541430299	408062409	465687227	517322852	549693418	513009084	513650911
		Phenylpyruvate	12.3	165.055	pos.	0	0	0	99873599	102468709	98554904	93667122	95448421	96430289	94668005	68228463	63304139	67247855	66340455	68055244	53623892	57050449	60061840	77119426	76422564	77569056	46688639	48936594	51021779	83339250	83349138	82557996	45355520	43594284	43073825	93392228	88416137	87343550	36239843	40367272	38940975	86966825	87385728	85780842
		Creatine	13.65	132.077	pos.	8316412	14258037	11710561	2311472108	2387695693	2445898605	2466759551	2496483572	2477699106	1714957238	1742831038	1600949863	1745143755	1675456969	1685361560	1375446245	1329351786	1393388727	1651989892	1732047754	1601409370	1108773780	1099618576	1084048741	1738129752	1731924573	1724727208	1006913258	951355049	991848911	1854899423	1922204930	1908975066	972617895	980429647	981902079	1906391197	1878330757	1890840939
		Creatinine	8.7	114.066	pos.	1773285	17820079	10043805	1769077296	1978810651	1979058868	1930523721	1946752017	1952194677	1007333963	996448440	991224027	914206672	855135529	986209212	860477758	1028566909	1111047536	1006049116	1070633602	1010449814	993532012	1041919753	987908347	1113951942	1175277707	1014761381	1081493022	1005071097	1022635156	1060132802	1203768233	1251724425	1097056265	1224477120	1262936347	1319931864	1191806485	1196324137
		Carnitine	14.75	162.112	pos.	2266412	4841663	2256931	616540263	639869038	651434530	675194849	676210271	705274433	382840207	409371620	396482618	412034582	394608950	422321486	340758323	352365625	371886556	428440594	447519612	437785348	285850206	280716283	291957957	431949565	445645989	434933282	282044927	263413481	260684358	475464158	516053765	548926821	318870777	341511805	341932956	500046613	529996233	528770621
		Spermidine	15.75	146.165	pos.	2439864	784331	1074411	2713090	4614901	5865513	7067762	8305721	8967132	1072785	926746	991700	1111270	1113390	1076134	1204291	1084430	1144520	1107331	1127083	1141483	1177183	1101060	1195979	1128848	1172447	1166661	1262814	1238762	1176581	1252705	1097090	1095693	1126804	1154873	1221305	1210659	1092903	1104683
		CoA	13.05	768.122	pos.	0	7506	0	0	0	0	0	0	0	0	0	0	0	0	0	0	0	0	0	0	0	0	0	0	0	0	0	5464	0	0	0	0	0	0	0	0	0	6097	0
		3-Methyl-2-oxobutanoate	2.45	115.04	neg.	1832146	1148545	1404229	13331215	13414005	13787386	5792153	5017464	5438660	158664424	148790578	158010981	195392505	188986485	188510532	181127571	156127819	146184611	244237711	221692567	257197178	166240248	154753986	160422256	249426109	255331867	273939986	87767916	95843017	95746947	266098344	252653639	280896153	15157987	17837417	8906501	284614133	282035287	276371075
		3-Methyl-2-oxopentanoate	2.68	129.056	neg.	4343880	3949841	4705748	162374748	163501296	154886078	59299814	58278958	62962850	2949600386	3168873023	3178027882	3452169004	3066847104	3336821316	3143630017	2997213038	2758280743	3571045005	3447367867	3690645617	2803932311	2572394046	3012533487	3137760553	3485473060	3388899344	1472205029	1953180105	1671285030	3325949981	3514748090	3768514544	771654597	824170310	646261938	3377456817	3687542080	3429811545
		4-Methyl-2-oxopentanoate	2.18	129.056	neg.	2757564	2083121	2342136	163767243	175400468	179008904	74613193	69795151	73484048	2080660725	1954134729	1927681696	2049199084	1935382359	2162411376	2129849512	2187967928	1951935661	2216104512	2371890291	2507902901	1961839863	1780652573	1838410207	2571942620	2388154918	2385304341	1212000826	1326575088	1289255696	2269825660	2563862098	2533325258	555383936	654755213	561559551	2571529455	2417371926	2861449713
		5-Hydroxytryptophane	10.95	221.092	pos.	12236	8165	3094	15213	0	22973	781570	648586	694572	389162	303278	216642	477306	426846	403446	299052	366037	396534	609700	518993	704813	278896	238561	272940	663699	678824	587123	324419	253957	270375	698359	996229	996179	379310	332554	290275	851766	825502	912595
		3-Hydroxykynurenine	11.95	223.072	neg.	3237	4252	10537	0	0	0	0	0	0	0	0	0	0	0	0	0	0	0	0	11664	0	0	177	0	0	0	0	0	4367	0	0	0	0	12794	9405	0	0	0	0
		Kynurenine	10.8	209.092	pos.	141072	54726	110807	5467500	5612352	5545892	6141387	6181433	6121716	4735424	3711632	3134502	2694492	3310076	3374940	3153255	3703864	3855315	4126728	4366476	3819750	3980320	4056068	3969085	5157339	6959486	6621587	3990687	3770096	3766135	7251744	7031309	7336347	3941050	4216085	4157546	7436746	7556853	6928289
		N-Formylkynurenine	11.3	237.087	pos.	2264	8033	13150	36503	8682	35909	2030878	2018869	1816256	730248	748998	541514	1235149	1008333	943882	219948	397302	499915	716954	680933	563034	176861	149933	159774	545686	1005528	807022	159998	138365	175401	863161	1040134	1078834	150273	228686	139916	1043678	1019309	937575
		Quinolinic Acid	7.5	166.015	neg.	34989110	30737344	30943132	89166168	96722399	97933758	91429047	93837841	95202580	62107184	58557265	58162945	56242007	50817696	58796620	57730221	65671623	67653384	62163144	67382085	67550060	68514538	74816511	67762317	78700525	82286276	74281535	88219585	78076271	82267414	82212479	93247205	95252010	100033643	108380810	119000395	105919055	99673671	106298259
		Serotonine (5-HT)	11.85	177.102	pos.	485928	84661	79235	4291619	4479730	4243532	2024382	1971121	2079533	707912	614895	698223	630952	405238	700652	470594	118519	85273	237037	287769	647827	125689	105071	120830	288112	84306	65831	88691	96589	129253	112386	48521	78270	92682	104871	101829	58411	76575	80545
		Homocysteine	12.6	136.043	pos.	0	214873	28614	785704	714625	756306	791276	658242	661093	1306491	975619	881251	906469	809211	957026	1069661	1088770	1097506	970050	1083454	982548	972785	886559	1157718	1015391	1112915	1125271	723453	832841	797293	1026174	929636	1009467	752122	807693	766699	1019440	1079584	1044388
		Homoserine	13.9	120.066	pos.	5768395	22580890	5354622	943862501	977176181	955554523	902516515	881281856	900998064	235408614	229523441	224751482	249307282	243029471	248772192	210911578	213282137	212167278	251702834	248949590	255772738	199487070	201825929	222838072	252285902	288983653	277053499	168734300	171298308	168961880	280564786	294564884	305895444	127152885	125108788	126111573	299529999	311226667	307683090
		S-Adenosylhomocysteine	13.35	385.129	pos.	0	342767	1649	12618	32894	8682	11278	19068	36060	84117	54299	58926	7570	25018	16827	338645	296120	212730	71324	78719	59962	633157	760988	563915	191874	182093	127951	894517	957260	912811	384894	486071	506163	377158	1027040	1230825	859893	927112	865319
		S-Adenosylmethionine	12.1	399.145	pos.	0	4291	0	0	0	0	0	0	0	16019	0	19570	24344	28212	9728	12439	0	14368	6870	0	0	0	0	0	0	0	0	0	0	0	7643	0	0	0	8362	0	0	0	0
		Cystathionine	17.7	223.075	pos.	1413317	385456	211502	18640360	20226267	19722468	20066613	20441733	20269583	8021747	8415136	8223277	7996291	7444404	7812095	7409154	7480542	7469727	7289040	6855644	7039114	6990665	6906021	6950155	6881639	6640531	6201136	6597508	6346105	6532661	6018184	6339991	6561581	5356597	6405091	6793120	6339584	6370903	6268902
		Cysteamine	13.1	78.0372	pos.	0	7569	1537	0	0	0	0	0	0	0	0	0	0	0	0	0	0	0	0	0	0	0	0	0	0	0	0	0	0	0	0	0	0	150	0	0	6339	0	0
		Cystine	16.95	241.031	pos.	207828170	88596779	48406698	2618190840	2857670408	2843734371	3082498529	3098639669	3093398010	1397379313	1504002243	1488042955	1553845996	1469041178	1531134472	1253734413	1260235522	1291625933	1406942174	1358422505	1355616057	957721002	895391844	952862633	1202686620	1248320289	1167798099	850185563	816070927	822460161	1103771213	1188283046	1201557577	639119069	720515005	704971181	1088951681	1087148592	1082403576
		GSH	13.35	308.091	pos.	171935	19848463	14853172	598081	563199	366660	453034	397936	388364	1260227	784168	600165	507055	585761	472313	750059	612225	679215	493369	472964	445100	644601	636237	605084	626215	375382	357540	558380	611989	510357	694331	445316	425603	25785	537724	414760	374249	391428	255755
		GSSG	14.5	613.159	pos.	0	15761	0	88117	0	13230	12979	18264	25551	0	0	0	0	0	0	23431	10859	0	0	0	0	0	0	0	0	0	0	0	0	0	21591	0	0	221507	0	0	0	0	0
		Taurine	13.3	124.007	neg.	705398	933174	880845	38014168	37294091	37931158	33630427	32331683	32690433	13158881	10803221	9970560	20233485	18430598	18747339	4663894	4477760	4974136	18433790	18026376	19497448	2916674	2848071	2235999	22811544	23183827	21293398	2679425	2210367	2470987	25601865	28787314	28893826	6567210	2300442	2203442	30153864	30305303	33512385
	Urea Cycle	Carbamoylphosphate	12	139.975	neg.	57906	168792	31638	686925	898659	803424	788102	920960	934307	478923	473625	370759	381619	380473	349957	323193	423890	383257	479621	463566	519532	402312	619701	354065	392758	442289	447724	436459	449047	381699	462629	512746	527945	314322	595200	371141	382877	533035	483091
		Citrulline	15.25	176.103	pos.	7666935	7491784	5549820	416046130	442107789	433081675	433983906	433910211	433525056	141080039	142536343	142153075	127586515	122629829	123498571	127760642	122585704	123737555	117097940	114429404	111969924	56257060	48101339	74363640	94773181	100574272	101872337	33696100	37557746	36596598	94808010	95740524	95961828	16806208	15511612	12615275	88262076	87974767	88202597
		ArgSucc	14.85	291.13	pos.	32709	2448953	27658	5112891	6162771	6038540	3188332	3174869	3249935	1323859	1526616	1533445	1425685	1443168	1339644	2361298	2480970	2134962	1969339	1840918	2052702	3206358	3418259	3117140	2339786	2028384	1816811	3735946	3730922	3672137	2089989	2140282	2197229	3932302	3846200	4341235	2368400	2374708	2317056
		Ornithine	15.2	133.097	pos.	169391164	34317705	13222107	1006471844	960728634	979890961	999666795	1559157159	1684301730	58119721	180445833	199721632	198094421	204177583	193402569	207958693	248038008	274604047	283192433	283522336	291003138	314038169	235685808	220096379	231584750	340034432	477139071	530119571	278380726	232493176	201127436	494105464	599697867	580074402	283551515	233861429	211008355	561014170	643776869
		N-Acetylornithine	13	175.108	pos.	0	614362	1967823	164555401	166647443	157872101	170333072	172497258	166759635	125983135	121250050	115770968	108132940	103457544	102513737	116627120	123290384	120279361	105779606	106515264	109469351	121365498	127164617	124863818	107910358	104554686	106581441	118439348	117791255	116012132	106100899	108701776	110713852	94916786	126130243	129253353	115067086	113101710	110561795
	TCA Cycle	Citrate	13.95	191.02	neg.	422523716	435593968	376308348	1381824915	1238170648	1137133324	1079606312	1009729908	962765703	719173239	701225060	678981997	664318980	653172751	640588598	652030910	664422131	670332475	652291035	643999984	642866070	704030169	756515681	774410027	753666352	732644825	712971432	826703857	897580599	962308150	887593475	854286009	826896651	949300804	1183811582	1409524369	1196909858	1128878654	1071055397
		Aconitate	11.75	173.009	neg.	118813	358451	106675	9830185	9998389	9808377	7859713	7814784	7694218	24350515	22721824	21817100	21216355	19397860	20764689	36337910	42652526	40237707	34428876	34848458	39283409	79720016	87912708	72440188	50198963	52217078	50455536	121447448	120440600	120672636	61997611	68336289	71410425	152904270	206114288	221876398	81668216	82379432	80516585
		a-Ketoglutarate	13.15	145.014	neg.	301145	237147	233383	82409129	79042756	83444539	43069987	42882183	41768861	95670401	81277864	74436755	68424494	62050249	66958350	131052606	155922415	132848566	107451271	105764058	117049534	287419300	318335647	245213883	168948010	168969726	154971028	346976239	333772116	330039457	223837723	244074999	252767955	386149316	455718578	470797630	341515117	358594137	345511873
		Succinate	13.35	117.019	neg.	36847728	27691036	26735030	179393957	181137657	190250206	192466362	189937920	188405562	176179484	179639908	186208831	178327488	173100532	175752279	192967038	206845578	203681539	182760026	191084725	189818653	231174925	234629928	223266396	189301844	195191344	183817262	280372902	273081793	277273053	192909345	202151311	198982150	238754202	275816280	309585853	212661039	210168289	202159101
		Fumarate	13.7	115.004	neg.	2549769	4052852	2581664	14120973	14434317	15145068	15484558	16348451	15437388	13377832	12206948	11840070	11912128	12828009	11423548	11532254	11514523	10347554	11858818	10995468	14065967	9820899	9782409	11484389	11162677	10816315	10643312	8725672	9214230	9428712	10487758	10970633	12595581	8723991	9629156	10608677	10102897	9810004	10350096
		Malate	16.45	133.014	neg.	315737196	256098009	185267390	273165309	226109659	197422838	175001732	158556528	149472229	93787888	102705905	104350533	105640644	105948730	106498287	119073639	127031397	130354999	128101133	129961818	131753116	154997495	171848177	172734842	174392641	168275207	163809088	185908520	197131370	207194093	200782882	199441461	205416836	233320443	271485732	306279550	281829414	272512393	262275657
	Carbohydrate Metabolites	Hexosephosphate	15	259.022	neg.	248677	104308	39311	233578	189136	115784	330266	327243	197018	1980618	1930392	1755719	1936195	1650405	1792205	3059726	2951151	2778869	3135495	3073026	3255301	4160384	4509521	3989772	4308443	4788514	5091125	4773481	4617694	4378144	6562433	6926293	7257356	6302516	5906736	6561272	7893747	8199690	8344846
		Fructose-1,6-bisphosphate	16.7	338.989	neg.	32537	21271	0	79873	26839	10923	8791	9760	0	81085	38098	26022	24056	11269	10349	68209	25883	23228	42570	0	11987	33159	28061	35970	50368	24184	2755	10372	12262	0	62530	13329	42968	12364	23556	9892	670	23647	23480
		Dihydroxyacetone phosphate	16.75	168.991	neg.	0	0	6796	16386	19128	0	21897	0	9612	260604	293920	221970	199355	128481	211892	666169	736451	607534	502500	518243	590156	1358237	1397703	1355253	1268338	1607100	1735500	1294506	1116265	1193279	2086723	2853073	2580640	1961050	1618520	1733593	2488379	2773955	2637389
		3-Phosphoglycerate	16.7	184.986	neg.	9994645	6048239	3446457	5179805	3085216	2115899	1760809	1597864	1203467	10244941	8670283	7779765	7052058	6701776	6491932	10339194	10362615	9837977	8225270	7016075	6576618	10898187	13567238	11379281	10097050	9183792	9035264	11793180	12707004	12153086	12275526	11169581	11128246	16375997	16076093	17457297	14025235	13057567	12571923
		Phosphoenolpyruvate	14.55	166.975	neg.	32575	9943	16073	132248	95962	52957	8133	0	17308	5148329	5232567	5004426	2629969	2359072	2596092	8893147	13810021	11867949	2565425	2365877	2295397	16909172	19124368	16364657	3100708	5044032	5535921	16467898	15929472	15937553	7061271	7605649	7722519	16706483	18841402	20068011	8800823	8825717	8352135
		Pyruvate	12.05	87.0088	neg.	36696265	26124941	23380526	3405206513	3468708437	3474918224	4374185185	4360263516	4307782637	1801723655	1759322419	1759406844	1649284670	1510434580	1706417104	2179150468	2003812371	1976362242	1501581917	1473318720	1137838803	2466507128	2400717814	2551797477	1338786838	1401021443	1305825801	1541742416	1692073012	1622258051	2274667200	2644686447	2923819942	1265790596	1390758458	1002611720	4279592475	4515098197	4795951246
		Lactate	10.75	89.0244	neg.	57628489	47979318	41419679	2025182495	2092085633	2096711637	2086729897	2081747626	2064024163	1870199311	2011499148	2010748210	1644011775	1549837713	1663288455	2205093606	2067342966	2118469413	1742396109	1831426024	1864226695	1888572740	1779327240	2059657872	1973413625	2114407034	2013059066	1214736208	1310853821	1274410244	2069000554	2313174657	2465717564	1240607494	1214742550	810525579	2347232416	2555493022	2664439926
		6-Phosphogluconate	17.05	275.017	neg.	102110	49384	0	0	0	10089	22318	0	0	12740	0	0	24404	0	0	27174	11948	0	0	11321	12148	20449	0	0	0	0	11790	0	0	0	0	0	13062	11759	0	13833	8996	10358	0
		Gluconate	16.15	195.051	neg.	7056801	1972775	1109793	198279237	203576390	200868144	221926166	225561176	225191312	38444469	39738994	37765183	40671992	37787870	39668507	37844575	39195590	38493585	41181649	41892640	42817858	43061402	44273611	40482913	44685077	45345802	42739292	44864754	43151173	43318574	45399198	49879137	50039973	53870501	52594929	55345104	51689522	56546602	53799055
		Pentose-5-phosphate	15	229.012	neg.	561152	445049	168790	9481	20797	13761	12003	10200	0	119040	193565	95153	41951	95880	54417	514713	655781	478440	190865	253203	128382	932826	1012972	804471	499879	524545	665684	1090653	996213	1131918	877897	1086684	1150280	1414800	1288320	1276706	850809	972246	899540
		Erythrose-4-phosphate	14.2	199.001	neg.	0	0	0	8470	23359	0	0	4024	0	0	0	0	0	0	8188	18509	0	0	0	0	0	0	0	0	0	0	2272	0	7377	0	0	0	0	0	0	0	0	8151	10580
		Deoxyribose-phosphate	13.3	213.017	neg.	5118	5097	0	114197	129925	173013	236664	217325	187745	124915	108582	170237	199512	185231	119535	70919	112675	152586	205144	136656	129635	78927	63803	133503	140142	218431	165044	48017	46601	50306	162726	140636	104592	38416	44393	24006	88590	86189	128893
		Glucosamine	12.9	180.087	pos.	2677889	835456	1179819	59048176	56498723	59640542	57372747	60258269	56781240	61017879	56430524	57995404	52096160	46575808	49957684	33473120	36647255	39452776	44511569	46518083	41563547	21697405	23397887	22092889	31779317	33717575	31543585	17447100	17276631	18204779	28223177	26430439	27945313	11344006	15576796	14576591	25679730	27456061	25013557
		Glucosamine-phosphate	14.15	260.053	pos.	0	0	0	170354	173953	178146	103424	143369	125946	71344	84481	110797	119986	117374	167272	96532	96865	82073	114960	225629	139733	37784	71147	88912	287283	191247	143187	83555	77794	110666	239703	353951	372937	129989	151448	236802	426631	523691	417556
		Glycerol-3-phosphate	14.35	171.006	neg.	25712	13761	0	760752	579148	578166	309903	316373	334736	2840074	2510145	2252494	3546795	3209224	3292235	3579973	3939294	4401440	6061059	5970675	5521679	4537037	4577752	4317022	8785258	7513078	7126552	5591222	5321490	5847291	10847534	11669868	10264820	7923901	7854489	7810218	14108075	16647982	13438729
		N-Acetylneuraminic acid	12.15	308.099	neg.	23930	90	16	195501189	202656732	207199197	190796735	196141639	189449500	159418169	160450173	142108177	121825028	110282256	113984332	128396221	133057050	140834989	133588102	138593477	139147052	103475562	108126484	109091910	133105036	169931386	153167978	94995582	95028563	96543088	150447016	170080503	173020168	68076764	76596886	81834670	152613260	147435117	148396481
	Lipids	Acetoacetate	12.75	101.024	neg.	2657447	1621061	1063918	80638695	81691670	80774972	74368224	75209339	75788024	105411792	107202739	106072903	106740446	99789668	106697644	96523383	104833038	102901553	108199838	113044711	110802724	100177971	107655482	99264525	112789213	115354014	107447011	103233504	101202391	98786773	121186213	126939884	130250868	95517665	110162380	111886397	130904074	137625176	130699152
		Mevalonate	14.13	147.066	neg.	191729	221188	288798	1095424	1095189	1235193	1775510	1819865	1820501	3799401	3985216	3731852	5823719	5531158	5724431	1193837	1188105	1603334	4511858	4591515	4126768	164357	69422	66794	3297243	2653225	2186266	111548	29665	41508	2144846	2263787	2429409	130609	78547	39121	1866402	1975343	1719271
		Mevalonate-5-phosphate	13.15	227.033	neg.	0	0	0	0	0	0	0	0	0	0	0	0	0	0	0	0	0	0	0	0	0	0	0	0	0	0	42	0	0	0	0	0	0	0	0	0	0	0	0
		Geranylgeranyl-PP	6	449.186	neg.	0	0	0	0	0	0	0	0	0	0	0	0	0	0	0	0	0	0	0	0	0	0	0	0	0	0	0	0	0	0	0	0	0	0	0	0	0	0	0
		Malonate	13.9	103.004	neg.	4180402	4648599	4109802	15340742	17257418	18693598	15853242	16259348	16418108	12110539	13186542	11565341	11502723	11567795	12756818	13057180	13754154	12952797	13461121	13452175	15823040	16047898	15276217	14060255	16181464	16116398	17827201	16099847	17175710	17498136	20907626	23175816	24025322	15392681	18220571	20414505	32364983	30087425	28019191
	Pyrimidines	Carbamoylaspartate	13.55	175.036	neg.	25404	51070	42772	491447	341772	570841	305379	422554	376959	1804958	1778297	1590033	1376902	1316774	1378444	4797862	2791458	2713393	1725959	1617035	2046271	5318029	4232465	9744310	1896318	1847361	1966652	6681666	7834767	8346651	1501532	1606513	1562932	10679214	10915701	8946843	1411120	1281714	1023354
		Dihydroorotate	10.35	157.025	neg.	188285	120876	71862	14684582	13525077	14112290	14640878	14734077	15265879	6628242	6879447	6739476	6639397	6459580	6865635	6695693	7375055	7631443	7178765	7563902	7683834	7881826	7925163	7744821	7741920	7843140	7655648	8705345	8740843	8412276	8541535	9672584	9920672	10175813	11788375	12217932	10032371	10498961	9953155
		Orotate	9.25	155.01	neg.	0	0	0	0	0	0	0	0	0	320156	304667	87900	112098	135105	307444	375175	563779	560066	760249	878473	647028	681317	710348	731091	2830662	1420139	1949106	1207903	816429	879092	1310174	2141490	2923152	2050625	2366218	2037907	2115465	2716425	3656129
		Uracil	8.15	113.035	pos.	157632	81790	81358	5336839	5647610	5715974	5941149	6055697	6283857	244701	207597	178869	152391	152883	159151	233521	193685	127725	169364	127782	147878	126622	168826	138354	174871	209136	215446	182845	153546	152991	213913	342170	268526	175513	111256	126974	253808	247056	235776
		Uridin	8.3	245.077	pos.	43504	678	3646	5950402	6970943	6735485	7537176	7028755	7456829	7339	3145	6764	6779	0	6222	3783	16141	0	6646	12467	11732	8803	12958	3061	73918	36171	54091	29696	9929	40820	134289	253894	151941	19853	14584	19225	150414	137216	171096
		UMP	13.65	325.043	pos.	1802	477836	13057	24731	20923	50493	0	0	10103	0	0	0	0	0	0	9800	12632	0	0	0	0	0	0	0	0	10887	7944	0	14448	0	0	0	0	10038	0	7917	0	7890	0
		UDP	16.45	402.995	neg.	176192	15689	0	46588	41223	33127	8346	640	0	0	11492	11107	0	10210	0	182479	10822	0	11007	0	9996	0	0	0	40773	12876	10285	0	0	0	10962	10650	11271	0	11772	11894	0	0	0
		UTP	16.7	484.976	pos.	0	38431	0	5216	0	0	0	0	0	0	0	0	0	0	0	0	0	0	0	0	0	0	0	0	0	0	0	0	0	0	0	0	0	0	0	0	0	0	0
		dUridine	12.4	227.067	neg.	10138	0	0	705581	818799	862242	828196	984647	1066051	784929	1031021	886894	1111261	817347	990253	862803	593585	826275	889540	1087235	1196886	416306	514384	385352	979745	905153	1048528	350693	361298	466480	947884	772209	695185	398023	261723	281983	921449	860907	851787
		dUMP	10.65	307.034	neg.	0	0	0	163796	176275	225195	183272	237149	188050	494804	531485	496834	259745	192009	233958	661760	582544	517962	290639	293523	329544	540383	441319	598755	444622	413376	414324	99361	211920	176614	397131	476528	622362	135354	89416	31720	524214	631324	726458
		dUDP	9.2	387	neg.	0	0	0	0	0	0	0	0	0	0	0	0	0	0	0	0	0	0	0	0	0	0	0	0	0	0	0	0	0	0	0	0	0	0	0	0	0	0	0
		dUTP	17.45	466.966	neg.	0	0	0	0	0	0	0	9431	0	0	0	11358	0	0	0	0	0	12061	0	0	0	0	0	0	0	0	0	0	0	0	0	0	0	0	0	0	0	0	0
		UDP-Glc	13	567.062	pos.	0	0	0	0	0	0	0	0	944	0	0	0	0	0	0	0	0	0	0	0	0	0	0	0	0	0	0	0	0	0	0	0	0	0	0	0	0	0	0
		UDP-Glucuronate	13.5	581.042	pos.	0	0	0	0	0	0	0	0	0	0	0	0	0	0	0	0	0	0	0	0	0	0	0	0	0	0	0	0	0	0	0	0	0	0	0	0	0	0	0
		Cytosin	10.5	110.036	neg.	1049538	1153049	676920	2987823	2964106	2834185	2869558	2793723	2765684	2270263	2154580	2011763	1883492	1999136	1935970	2004178	2020448	1939482	2024634	1980223	1894094	1953505	2144888	2178071	2136705	2108374	2056486	2326300	2272663	2215299	2188964	2330539	2283017	2614671	2471972	2438530	2401418	2300870	2243828
		Cytidin	10.55	244.093	pos.	0	4394	15868	22445006	22726671	23497782	26834424	26883834	25170998	125802	124906	42303	40343	32740	28762	183453	109292	48458	136505	80093	140614	137673	124211	68143	427991	398212	417390	166777	111173	159957	659984	1027943	773915	220665	158164	174805	819659	931233	936573
		CMP	14.1	322.045	neg.	0	0	0	0	0	0	0	0	0	0	0	0	0	0	0	0	0	0	0	0	0	0	0	0	0	0	8786	0	0	7925	31702	0	0	0	0	0	0	30693	0
		CDP	17.1	402.011	neg.	0	9448	0	7428	0	10505	0	0	0	0	0	0	11726	13141	0	0	0	0	0	0	0	11906	0	0	0	0	0	0	0	0	0	0	0	0	0	0	0	0	0
		CTP	17.45	481.977	neg.	0	0	0	0	0	0	0	0	9512	0	0	0	0	0	0	0	0	0	0	0	0	0	0	0	0	0	0	0	0	0	0	0	0	0	0	0	0	0	0
		dCytidine	5.65	226.083	neg.	0	0	0	0	0	0	0	0	0	0	0	0	0	0	0	0	0	0	0	0	0	0	0	0	0	0	8305	0	0	0	0	0	0	0	0	0	0	0	0
		dCMP	9.95	306.05	neg.	0	0	0	0	0	0	0	0	0	0	0	0	0	0	0	0	0	0	0	0	0	0	0	0	0	0	0	0	0	0	0	0	0	0	0	0	0	0	0
		dCDP	6.25	386.016	neg.	0	0	0	8402	0	0	0	0	0	0	0	0	0	0	0	0	0	0	0	0	0	0	0	0	0	0	0	0	0	0	0	0	7006	0	0	0	0	0	0
		dCTP	10.75	465.982	neg.	0	0	0	12912	44228	49601	31596	67906	59019	6948	9207	7697	17244	16578	0	22085	0	40837	8880	9432	37327	17070	25959	21520	16144	28958	6146	16365	22406	53036	29311	31925	38573	21574	45940	15059	43523	30510	30188
		Thymin	2.15	127.05	pos.	129776	295705	333113	1625861	1658936	1819510	1878548	1908092	1834346	1421829	1274343	1513310	1403179	1397646	1412301	1349092	1445871	1393510	1350318	1405611	1317429	1430469	1359936	1391258	1255080	1302657	1365595	1308917	1332115	1352640	1177792	1238089	1262449	1399880	1435880	1381811	1350193	1379702	1389480
		Thymidine	7.25	243.098	pos.	22493	56552	99949	8764	17713	4917	21906	8671	27791	12132	6062	11900	6837	13938	24350	19417	26032	8993	16227	9178	21270	8397	18786	2785	32004	6405	22482	5134	8081	7975	10847	19060	11217	8246	7850	7737	10504	18472	4691
		TMP	12.4	339.059	pos.	0	0	0	882110	842692	815472	843523	842558	799896	1301797	1245788	1222654	1286603	1086701	1234076	1151492	1199369	1142297	1264693	1016722	961742	841920	783084	864014	1026401	886816	930198	705539	692046	791292	867254	815256	822661	616884	756407	620603	863246	740596	808072
		TDP	5.55	419.025	pos.	0	0	0	0	0	0	0	0	0	0	0	0	0	0	0	0	0	0	0	0	0	0	0	0	0	0	0	0	0	0	0	0	0	0	0	0	0	0	0
		TTP	17.45	482.997	pos.	0	0	0	0	0	0	0	0	0	0	0	5881	0	0	0	0	0	0	0	6196	6165	0	0	4127	0	10219	3644	0	0	0	0	0	0	0	0	0	0	5347	0
		dThymidine	12.7	241.083	neg.	0	0	0	3677701	4258296	4067318	4214210	3985929	4306710	4507724	4936557	4962431	5443412	4796198	5371149	4272314	4302215	4504439	5117956	5269349	5461293	3200864	3189222	3533297	4683101	5050783	5131381	3081211	2912112	2809760	4737099	5322319	5164127	2352055	2221063	2269135	4280235	5004481	4398046
		dTMP	13	321.049	neg.	0	0	0	13237	0	0	8268	0	0	0	0	0	0	0	0	0	0	0	0	0	0	0	0	0	0	0	0	0	0	0	0	0	0	0	0	0	0	0	0
		dTDP	6.25	401.016	neg.	0	0	0	0	0	0	0	0	0	0	0	0	0	0	0	0	0	0	0	0	0	0	0	0	0	0	0	0	0	0	0	0	0	0	0	0	0	0	7182
		dTTP	17.45	480.982	neg.	0	0	0	0	0	0	0	0	0	0	0	0	0	0	0	0	0	0	0	0	0	11075	0	0	0	0	0	0	0	0	0	0	0	0	0	0	0	10861	0
	Purines	Inosin	9.8	269.088	pos.	0	4840	4245	596935	665042	704835	203722	237093	221370	14281	66446	2553	1788	675	14	64741	50056	510	37883	3110	4122	15475	14883	82	113338	110879	132736	25971	19017	54502	187282	283646	305960	41796	27699	22949	318774	294917	286816
		dInosin	6.7	251.079	neg.	0	0	0	36583	36843	20714	13656	29591	29072	0	0	0	0	0	0	0	0	0	0	0	0	0	0	0	0	0	0	0	0	0	0	0	0	0	0	0	0	0	0
		IMP	13.95	349.054	pos.	0	1887152	206312	123271	100755	89394	0	38959	20095	0	0	0	0	0	0	0	0	0	0	0	0	0	0	0	0	0	0	0	8755	0	0	0	0	506766	0	0	0	26473	0
		Adenin	5.45	136.062	pos.	5400669	6723949	8539751	16870523	16430730	16407240	10787549	10814620	10594302	53136571	36349392	32978488	13060857	12300829	10853286	55629792	57969726	40063215	14614568	9715082	9069718	51988555	51782285	40210112	73625200	16042444	17582367	55388973	55405335	70748007	85954582	120261248	125310456	45816428	38153679	50471503	256239151	251856888	254834729
		Adenosin	6.45	268.104	pos.	883938	1177353	1108507	8035125	8417697	8475378	2883002	3199997	3217811	2301425	3025802	1687224	1545669	1788044	1648742	3948954	3472042	2273408	3053792	2702739	3555653	2938850	2928264	2494980	9060527	9201770	8299697	3132325	3271658	3689817	11442541	14722544	10459707	3808752	3542455	3759277	15983677	15809546	12315492
		AMP	16.3	348.07	pos.	5895414	55775104	17480243	5323854	4897831	4575718	3037799	2685746	2577897	5623713	3727006	2913916	2148980	1575603	1430447	1893251	3064493	1305961	1014083	741382	664615	983767	1076979	834401	3803938	685374	490341	683899	1055541	4237399	715586	421847	485794	377822	467974	1466294	365173	304245	299147
		ADP	16.55	428.037	pos.	35568	6930771	1173376	1104690	564264	331458	383430	287592	323357	152400	90224	45884	24789	43807	10766	242583	365584	97471	28583	10701	26953	37375	95340	24820	727861	57961	10364	28665	74407	266207	144469	36091	47935	46082	9746	237990	21935	4149	5347
		ATP	16.65	508.003	pos.	0	3082452	346222	726293	262662	115764	68056	80400	48279	4753	0	0	2912	0	0	4655	0	0	0	3630	3669	0	3107	0	6657	0	0	0	2998	0	0	0	3057	3727	0	0	0	0	0
		cAMP	9.95	330.06	neg.	0	0	0	0	0	0	0	0	0	0	0	0	0	0	0	0	0	0	0	0	0	0	0	0	0	0	0	0	0	0	0	0	0	0	0	0	0	0	0
		dAMP	13	332.075	pos.	0	0	0	0	10152	0	0	0	0	0	8166	0	0	0	16167	0	6716	0	0	0	0	0	0	0	0	0	0	0	0	0	10876	0	0	0	0	0	0	0	0
		dADP	15	412.042	pos.	0	0	0	0	0	0	0	0	0	0	0	0	0	0	0	0	0	0	0	0	0	0	0	0	0	0	0	0	0	0	0	0	0	0	0	0	0	0	0
		dATP	16.45	492.008	pos.	0	0	0	0	0	0	0	0	0	0	0	0	0	0	0	0	0	0	0	0	0	0	0	0	0	0	0	0	0	0	0	0	0	0	0	0	0	0	0
		Guanin	10.25	150.042	neg.	7282	12898	3839	0	4387	0	0	0	0	7664	4993	5959	5987	0	8658	9429	0	20939	5270	5165	6168	10039	5296	0	36166	46220	100629	8603	310539	14421	38472982	196498	147863	4183	4504	0	345084	110673	136436
		Guanosin	11.85	282.084	neg.	0	0	0	51099	49994	23476	53694	99947	122169	46150	60582	131502	104072	118502	79706	15619	23938	70104	118205	104357	125151	77169	68163	60797	37293	189563	234408	195080	122861	87295	279354	235514	221950	149595	159717	211832	327602	307907	368848
		GMP	14.1	362.051	neg.	92544	114538	44072	65621	109840	40820	0	10692	0	0	0	0	7950	8280	0	7835	0	0	0	0	0	0	0	0	7435	0	0	0	378	11853	8214	0	0	7717	0	8883	0	0	0
		GDP	17.05	442.017	neg.	27669	21455	8904	20621	0	8694	0	0	0	12485	0	0	0	0	0	0	0	11262	0	0	0	0	0	0	11267	0	0	0	0	0	0	0	0	0	0	0	0	0	0
		GTP	17.45	521.983	neg.	0	0	0	0	0	0	0	0	0	0	0	0	0	0	0	0	0	0	0	0	0	0	0	0	0	0	0	0	0	0	0	0	0	0	0	0	0	0	0
		Hypoxanthin	7.5	135.031	neg.	735246	1250584	1605576	567729916	583567299	590866477	552856348	554589506	559795538	13116773	9489802	6662279	6462275	6580419	6108132	10925091	9806902	5868714	11908993	11419589	33536080	7820258	7184708	5208912	78383611	75169161	69606840	9896625	8166109	10843551	90703939	110535405	117123860	12027577	8797757	8883181	151712633	167466790	192658684
		Xanthin	7.95	151.026	neg.	721994	446637	430103	286794134	317685933	320555443	312634710	323669466	327740242	165295829	167508390	162718230	154905596	146394918	168387833	149848920	179095471	194669279	182858712	188146533	177409469	170345212	178216015	177551565	240832017	249180059	219504605	209477512	192646476	192285089	299110855	347839430	362462084	233104461	262792801	278717628	463759990	427028455	443094369
		Xanthosin	10	283.068	neg.	0	0	0	2690852	2741283	2685669	2636710	2786675	2688994	773385	958512	907584	858031	848320	795893	511607	469057	449258	603074	577381	397797	664355	652530	555782	347244	212456	224230	556584	593415	639871	207208	200177	245361	551875	687163	767580	265898	309871	197668
		Xanthurenic Acid	14	204.03	neg.	0	0	0	71083	64539	64875	75779	31108	27002	0	0	0	7396	0	0	8395	17437	9265	0	18005	0	41051	6412	18562	10126	0	18363	98137	26003	64905	40422	0	8380	0	7523	49836	8409	8768	21304
		XMP	14	363.035	neg.	0	0	0	0	0	0	0	0	0	0	0	0	0	0	0	0	0	0	0	0	0	0	0	0	0	0	0	0	0	0	0	0	0	0	0	0	0	0	0
	Co-Factors	Riboflavine	6.75	377.146	pos.	0	0	0	18068510	18678415	18902429	1292582	1341594	1253806	17468110	16215462	17737098	17191625	16520479	18440010	20496719	19678363	21328153	24861811	23452794	23918855	15974257	16797345	15368521	20442869	10460816	6988024	18078204	17751927	18000885	8980118	10892119	11741167	18301090	18609153	20060123	9156609	8852645	8622758
		FMN	12.8	457.112	pos.	0	0	0	0	0	0	0	0	0	0	0	0	0	0	0	0	0	0	0	0	0	0	0	0	0	0	0	0	0	0	0	0	0	0	0	0	0	0	0
		FMNH2	12.5	459.128	pos.	0	0	0	0	0	0	0	0	0	7738	0	7940	0	0	0	5366	8142	17192	0	0	10227	14749	32687	24304	0	7928	0	39565	23000	26584	0	9928	8206	78690	66752	57952	22347	0	5746
		FAD	12.4	786.164	pos.	0	0	0	0	0	0	0	0	0	0	0	0	0	0	0	0	0	0	0	0	0	0	0	0	0	0	0	0	0	0	0	0	0	0	0	0	0	0	0
		FADH2	12.5	788.18	pos.	0	0	0	0	0	0	0	0	0	0	0	0	0	0	0	0	11178	0	0	0	0	0	0	0	0	0	0	0	0	0	0	0	0	0	0	0	0	0	0
		Nicotinamide	2.4	123.055	pos.	422318	6814546	4110805	268669568	256910741	268878737	354445420	337925883	329043431	247313033	214500486	233306659	247010351	230721916	228420479	200636015	182539248	207613168	246014571	223377637	218055328	148610174	124051380	142661019	203490351	202344671	215514453	97382955	96567696	99457405	224097381	200651430	206820405	63603601	75369463	68192271	165216677	184584701	177741152
		Nicotinate	6.95	124.039	pos.	3775147	3387991	5415565	3963970	3974163	5003939	4418611	3941446	3796048	5007436	4780928	4327566	4491100	4863312	4831444	4884925	4396752	4433640	4931964	4910891	5200119	3720858	4001066	4196738	6214144	7455418	7289925	4121332	3751773	3840390	9399330	10148623	10836998	4310898	4529406	4742545	13965823	15238833	14970215
		NAD+	13.55	664.116	pos.	0	0	0	0	0	0	0	0	0	0	0	0	0	0	0	0	0	0	0	0	0	0	0	0	0	0	0	0	0	0	0	0	0	0	5090	0	0	0	0
		NADH	12.85	666.132	pos.	0	0	0	0	0	0	0	0	0	0	0	0	0	0	0	0	0	0	0	0	0	0	0	0	0	0	0	0	0	0	0	0	0	0	0	0	0	0	0
		NADP+	14.2	744.083	pos.	0	23337	62	0	0	0	0	0	0	0	0	0	0	0	0	0	0	0	0	0	0	0	0	0	0	0	0	0	0	0	0	0	0	0	0	0	0	0	0
		NADPH	14	746.098	pos.	0	0	0	0	0	0	0	0	0	0	0	0	0	0	0	0	0	0	0	0	0	0	0	0	0	0	0	0	0	0	0	0	0	0	0	0	0	0	0
		Dihydrofolate	12.7	444.163	pos.	0	0	0	0	11572	0	0	0	9645	0	0	0	0	0	0	0	0	0	0	0	0	0	0	0	0	0	0	0	0	0	0	0	0	0	0	0	0	0	0
		Tetrahydrofolate	12.5	446.178	pos.	0	2374	0	0	0	0	0	0	0	0	0	0	0	0	0	0	0	0	0	0	0	0	0	0	0	0	0	0	0	0	0	0	0	0	0	0	0	0	0
		5-Methyl-THF	13.05	460.194	pos.	0	0	0	0	0	0	0	0	0	0	0	0	0	0	0	0	0	0	0	0	0	0	0	0	0	0	0	0	0	0	0	0	0	0	0	0	0	0	0
		Tetrahydrobiopterin	17.2	242.125	pos.	0	677	0	28	0	0	0	0	0	0	0	0	0	0	0	0	0	0	0	0	0	0	0	0	0	0	0	0	0	0	0	0	0	0	0	0	0	0	0
		Thiamine (+)	15.15	265.112	pos.	434682	73532	1834	134207127	126236860	138255782	100884479	110607850	107685237	130428020	138409613	142551493	108555084	95101965	104949335	133055421	137212628	143665835	110694448	110081106	123846505	124853836	130149598	124613897	111535017	91486389	77433187	108175178	106527559	110534873	77179258	86090406	83382697	89324677	104808065	110151628	78435584	79837047	73847968
		Thiamine phosphate (+)	18	345.078	pos.	0	0	0	0	0	0	0	0	0	0	0	0	0	0	0	0	0	3448	0	4273	4068	68912	112550	40193	0	0	3376	248827	185777	207066	0	8127	0	315655	350954	418828	0	0	0
		Pantothenate	9.7	218.103	neg.	0	0	0	81653769	78657688	81830057	75529022	76235497	75986545	27852175	30049115	28507796	28861146	27284352	27927056	25470319	27259667	28905670	30168697	29125298	29652547	27260398	29112919	27722653	30286134	30702733	28511941	28721005	27496424	27433869	31284872	33158235	34369753	30603598	33192447	35293766	35495629	35548455	32958405
		Pyridoxine	6.75	170.081	pos.	2755718	839673	1013602	23260379	23208117	23583058	4153230	4113051	4073489	1318584998	1375188737	1374583179	1391521152	1274346799	1363623765	992402959	930940739	1040640819	1160271719	1158075070	1091456564	377595520	327458792	497800031	910657916	839175615	744949335	191859748	227896275	225122889	738289996	790075349	801842274	87027867	104030184	79480145	700106454	699539006	671305718
	Std.	Lamivudin	3.8	230.059	pos.	19245080	15118991	5229928	9742499228	9519762212	9488757667	9523471151	9373086414	9363441670	12408992839	11914345770	12056652595	11882569603	11713160205	11272681886	11617197716	11432921415	11017342163	11330876324	11263986257	11221769024	11364097237	10831341688	10993400551	10413230836	10068002956	10910585226	10293634267	10641772167	10233061369	10548047557	10007633354	9686876730	10334167445	9829072983	10116278418	9535924376	9899430205	9532470430
		Lamivudine	3.65	228.045	neg.	3329	4511	0	211222823	201950603	198698951	196441528	202024978	201694149	281028902	271828889	282054576	278562338	272381852	266511240	268252256	262767938	256720545	271591069	266268419	263076987	258061010	246153180	253102072	236619734	231594422	254719465	226828399	242442797	235144263	246002893	228958177	212063490	230217775	213478540	217130223	209980082	221927635	213863055
	Normalized Peak Area (vs. Lamivudine-Std.)
									Blank Media						Media Series VS2
		Compound	RT	MIM	Mode				+Met			-Met			1d +Met			1d -Met			2d +Met			2d -Met			3d +Met			3d -Met			4d +Met			4d -Met			5d +Met			5d -Met
			[min]	[Da]					Sample_249	Sample_250	Sample_251	Sample_252	Sample_253	Sample_254	Sample_151	Sample_152	Sample_153	Sample_154	Sample_155	Sample_156	Sample_157	Sample_158	Sample_159	Sample_160	Sample_161	Sample_162	Sample_163	Sample_164	Sample_165	Sample_166	Sample_167	Sample_168	Sample_169	Sample_170	Sample_171	Sample_172	Sample_173	Sample_174	Sample_175	Sample_176	Sample_177	Sample_178	Sample_179	Sample_180
	Amino Acids	Alanine	14.15	90.055	pos.				70729.7	74198.5	72563.5	77017.4	77512.2	79038.1	35343.5	35762.9	34688	31356	31984.1	33272.8	53114.7	45947.4	46461.6	42131.2	44234.5	46028.2	40989.5	37230.3	49123.2	55931.8	58251.3	51806.7	27088.1	29491.2	28828	57065.1	61612.1	66060.8	26751.5	23616.1	16086.8	74275.5	74664.1	77662.9
		Arginine	14.5	175.119	pos.				502188	389422	373753	365450	257080	240765	48635.5	339143	367304	372163	384840	390677	393163	393538	418469	411480	405087	413369	402715	409737	415801	438680	447239	401919	391739	400451	407179	396368	394108	410941	332234	378298	382604	429957	381214	393212
		Asparagine	14.5	133.061	pos.				81135.3	86033.4	84577.6	41540.8	40633.3	41579.1	44662.2	48075.4	46563.3	45765.3	45317.4	47525.6	52278	52726.2	53702.6	49963.3	50576.9	51814.5	49654	52996	57982.9	54418.8	55409.8	50338.2	43328.4	42821.4	43729.6	50291.7	55710.9	58345.8	31042.3	34645.9	32445.4	55662.6	56110.2	57867.6
		Aspartate	14.4	132.03	neg.				153571	159683	159635	165784	162149	159852	65934.3	69353.3	65304.6	70712.9	70600.3	74251.5	67731.7	73037.9	75836.1	79097	82016.8	82596.3	71216.9	73534.6	71642.6	90693.9	101940	90068.1	74532.1	68969.1	70275.6	90118	102099	109965	64801.4	70873.8	68972.4	95997.8	90845.5	88947.6
		Cysteine	16.35	122.027	pos.				1671.14	1713.6	1716.14	1749.94	1765.56	1751.06	711.074	785.463	783.384	749.187	730.975	805.369	758.828	820.672	847.475	757.799	748.973	765.558	792.778	832.199	858.007	797.313	894.925	757.094	827.923	804.788	842.138	770.304	849.874	864.425	799.934	933.999	812.5	906.434	878.045	884.531
		Glutamate	13.65	146.046	neg.				119210	126223	127888	134341	127411	127622	56405.1	59685	54999.5	56389.9	52976.6	59428.4	64751.8	71074.2	71775.5	68257.2	70770.5	73291.1	80071.2	87256.6	77165.2	87021.9	89299.9	81135.8	92761.3	84972.8	85812.5	86177.8	95826.8	102683	84310.5	107545	108376	103109	97446.4	96555.2
		Glutamine	14.05	147.076	pos.				307301	324668	317646	408264	400593	410569	413074	427113	404149	491429	484750	495413	269777	275613	324620	445651	435614	442438	78147.3	32657.7	20365.8	412340	398587	332431	54135.2	19026.4	16529.8	331376	351957	369611	74571.8	42865.2	41157.4	343631	327040	326959
		Glycine	14.3	76.0393	pos.				17435.5	18295.2	18419.8	17370.3	17270	17461.5	3415.54	3566.68	3485.81	3413.1	3316.79	3585.22	5489.71	5983.42	5776.06	4757.07	5020.79	5445.56	10614.8	12657.7	10794.4	6662.73	7497.5	6885.99	14993	14132.9	14118.4	7380.39	8273.75	8755.28	15283.2	16588.1	17809.2	9010.5	8725.35	9034.9
		Histidine	17.45	156.077	pos.				1.08925e+06	1.20686e+06	1.19611e+06	1.1473e+06	1.19449e+06	1.19188e+06	262620	284689	268525	299659	277791	306341	226119	231548	248943	305616	299304	309318	189657	194684	191874	326896	349087	291715	193458	177613	182695	314657	372538	388305	190841	220944	230412	428661	427792	443366
		Isoleucine	11.27	132.102	pos.				205186	198241	204265	207254	210897	200010	94096.4	102290	103639	111899	105725	108635	69467.1	66588	77680.5	100218	98829.3	111976	19090.3	14214.2	26895.9	113868	116705	95057.8	9919.26	11513.2	9940.5	96625.6	110676	115458	8432.94	6241.09	4606.26	104099	100644	104232
		Leucine	10.82	132.102	pos.				190613	229223	226985	221487	225168	222882	81700.7	86512.1	73183.6	92748.9	86457.2	100628	43426.6	50646.4	58423.7	96127.2	94940.6	93759	11518.8	9129.03	16765.5	101111	105105	90437.4	6373.71	6933.98	6024.14	91239.1	109834	119860	4925.99	3196.92	2509.76	100240	99984.1	101083
		Lysine	12.7	147.113	pos.				38508.5	65358.9	69492.6	67503.6	67589.7	67719.1	4349.69	20315.3	21087.5	20959.5	25824.6	26191.2	26628.8	17619.3	17373.7	18146.5	29734.5	30031.9	29514.6	11717.9	9557.28	10618.9	31424.7	31777.7	31147.2	10512.8	8673.12	7536.87	30088.7	35372.7	30688.6	10870.9	7776.77	9629.71	32179.2	38165.8
		Methionine	11.7	150.058	pos.				62368.5	65085.3	63215.6	7539.44	7478.12	7520.58	38607.3	32470.5	31030.4	966.063	409.719	220.737	19362.1	20618.4	25879.2	608.865	188.89	128.978	10010.2	10708	13414.2	615.246	272.659	156.612	7305.42	8216.54	8300.74	258.261	220.44	233.316	5322.65	6311.07	5444.46	582.543	460.338	438.237
		Phenylalanine	10.6	166.086	pos.				159460	168661	172249	179810	182780	178185	55989.8	50409.7	43764.1	56486.5	54177	58803	33583.1	33344.2	39863.1	61699.7	63702.2	62607.1	19509.2	19383.2	21169.1	70177.5	75513.6	63544.1	16460.5	15905.6	15797.1	71656.2	80689.3	84251.7	14211.1	14420	12883	82563.1	82013.3	81407.8
		Proline	13	116.071	pos.				351312	351512	345551	342838	362864	354391	154254	139233	132313	140079	133752	144734	106389	112534	122932	142748	145175	147666	84008.6	85495.7	85156.1	153469	165153	140011	66750.9	65673.9	63972.8	150990	161689	171846	63736.8	64223	53625.8	162965	159305	159770
		Serine	14.45	106.05	pos.				39711.5	41897.6	41047.6	41622.4	41495.1	42546.3	9322.53	9844.95	9169.85	11921.6	11890.3	12081.8	5286.75	5187.44	6940.96	10689.9	10765.6	9336.98	4986.46	5266.09	4865.75	9348.49	9188.96	8084.78	4812.74	4547.11	4466.75	11046.6	11505.2	11709.9	3810.66	3945.11	3808.41	12949.8	12776.6	12543.2
		Threonine	13.9	120.066	pos.				96880.9	102647	100704	94767.6	94022.6	96225.1	18970.8	19264.5	18641.3	20980.9	20748.4	22068.6	18155.1	18655.1	19257.6	22213.9	22101.4	22792.6	17554.2	18633.5	20270.2	24227.4	28703.2	25393.1	16392.1	16096.8	16511.4	26598.7	29434	31578.3	12304.1	12728.4	12466.2	31410.7	31438.8	32277.4
		Tryptophan	11	205.097	pos.				5196.04	5267.25	5363.73	41129.6	42276.7	41122.5	13072.1	11765.1	10758.2	13502.7	12366.6	14032.4	7240.07	7291.84	8721.09	14782.9	14119.8	14916	3696.05	3432.04	4023.99	17530.7	16434	13494.8	2443.32	2216.96	2184.26	15427.4	17869.3	18992.6	1535.29	1197.32	1044.36	18341.9	17884.7	18050.4
		Tyrosine	12.3	182.081	pos.				79694.7	82938.1	81892.7	76578.4	80029.5	80400.5	59150.8	44296.9	41554.8	44875.4	44515.8	47986.2	36395.6	39476.3	42747.9	52668.4	52424.9	53951.1	32363.6	35687.1	36253.3	62381.2	64719.5	59341.8	34832.4	32260.1	33371.8	68463.6	68978.3	69496.9	28074	32248.2	30372.8	70998.4	67945.9	69042.4
		Valine	12.3	118.086	pos.				270465	283995	282781	270635	283093	283906	140928	138654	136809	138085	135566	140719	122697	130700	142972	149356	155279	156674	109430	115257	120218	169626	184014	159511	119724	108521	111526	175351	192179	200959	117200	122175	121533	198139	194668	197709
	Amino Acid Derivatives	Acetylglycine	12.2	118.05	pos.				0	0	0	0	0	0	0	0	0	0	0	0	0	0	0	0	1.31416	0	0	0.0215719	0	0	0	0	0	0.540375	0	0	0	0	1.6672	1.32168	0	0	0	0
		Choline	15.25	104.107	pos.				1893.43	1992.67	2081.65	884.561	745.076	808.947	16937.5	16421.1	16806.4	21043	20814.9	21219.8	20256.4	17825	17082.9	26978.5	24977.7	29329.5	19325.7	18860.7	19014.7	31623.7	33074.9	32263.7	11608.1	11859.7	12215.5	32450.6	33104.8	39737.6	1975.26	2506.68	1230.58	40663	38125.3	38768.4
		Betaine	12.3	116.072	neg.				23062.1	24288.3	23385	9056.1	8654.22	9365.1	314872	349728	338023	371784	337781	375611	351568	342189	322329	394458	388409	420863	325962	313511	357073	397823	451497	399133	194712	241688	213225	405599	460531	533121	100555	115820	89291.4	482540	498479	481123
		Aminobutyrate	13.6	102.056	neg.				23259.9	26055.9	27027.2	11394.7	10364.3	10930	222112	215665	205033	220690	213162	243413	238192	249799	228100	244791	267237	285989	228067	217018	217905	326086	309354	280933	160297	164151	164485	276805	335938	358382	72372.9	92012.3	77588.4	367396	326778	401395
		GABA	14.9	104.071	pos.				1.56151	0	2.42108	82.0678	69.1966	74.1791	31.3613	25.4549	17.9687	40.1686	36.4416	35.7897	25.7422	32.0161	35.9918	53.8087	46.0754	62.8077	24.5419	22.0251	24.8276	63.7361	67.4239	53.8122	31.5165	23.8642	26.4217	66.2074	99.5469	102.838	36.7045	33.8337	28.6939	89.3218	83.3888	95.7354
		Hydroxybutyrate	9.5	103.04	neg.				119.316	167.746	203.267	116.292	172.677	138.83	85.9685	65.7713	94.0499	106.437	98.2949	84.5831	57.2441	63.1622	81.5345	69.5518	96.9892	110.717	81.6148	94.1624	114.436	167.525	132.707	100.571	85.4843	60.2695	57.095	81.0384	201.853	99.958	87.5391	71.9831	89.0077	128.753	172.671	128.892
		Hydroxyproline	13.45	132.066	pos.				918.375	958.185	945.922	955.684	943.822	958.197	385.813	412.245	396.334	405.381	392.654	424.872	461.688	507.933	518.62	488.621	520.186	526.853	541.163	616.146	504.281	635.499	652.134	593.049	601.87	580.761	580.525	606.979	710.485	829.943	574.422	774.04	783.72	756.414	721.427	698.384
		Phenylpyruvate	12.3	165.055	pos.				43049	46231.8	47434.5	48708.2	47817.6	46837.4	8793.55	9365.97	9139.06	11212	10848.3	11600.7	5597.62	5504.98	6773.07	11198.1	11703.3	12102.7	1603.57	1192.5	2029.1	13022.9	13628.1	11373.8	863.764	873.602	755.578	12060	14269.8	15600.3	565.3	384.329	230.394	14566.5	14253.1	14295
		Creatine	13.65	132.077	pos.				63283.6	67214.8	68653.3	70898	72143.8	75322.1	30851.8	34359.6	32885	34675.5	33689.4	37464.2	29332.2	30820.3	33754.7	37811.8	39730.1	39012.2	25153.8	25917	26557.6	41480.8	44263.6	39863.4	27399.9	24752.8	25474.7	45076	51566	56667.1	30856	34745.1	33800.3	52438.2	53538.1	55470.5
		Creatinine	8.7	114.066	pos.				71495.8	73132.4	75171.4	97884.4	105480	102379	24764.4	25735.4	27542.2	25163.7	25868.8	28907.5	11882.1	11882.6	16243.5	22487	23362.1	18027.6	2559.68	2324.37	1964.72	17097.1	12989.2	11722	2756.32	2261.2	2535.37	19489.2	22116.2	23874.2	3858.91	4764.62	3825.19	34767.8	36488.8	37212.1
		Carnitine	14.75	162.112	pos.				0	0	0	0	0	0	0	0	0	0	0	0	0	0	0	0	0	0	0	0	0	0	0	0	0.530813	0	0	0	0	0	0	0	0	0	0.615894	0
		Spermidine	15.75	146.165	pos.				237257	250815	257768	259019	266346	264614	138203	146280	132786	146866	143041	149508	118397	116274	126472	145795	153769	142706	97568.1	101522	98609	166916	172023	158078	97819	89398.2	96925.9	175852	192074	197068	94116.7	99747.9	97061.6	199917	189741	198358
		CoA	13.05	768.122	pos.				181584	207863	208569	202712	207696	208491	81177.7	83634.3	82213.9	76936.8	73006.4	87486.7	74069.3	89965.4	100845	88788.3	95049.3	90043.7	87427.3	96194.9	89863.8	106975	116734	93007.1	105064	94445.8	99934.4	100505	120285	129219	106158	124577	124842	138417	120391	125500
		3-Methyl-2-oxobutanoate	2.45	115.04	neg.				1913.3	2124.66	2078.51	2107.07	2180.9	2164.76	646.446	706.303	682.053	672.943	635.559	693.011	637.775	654.298	677.997	643.29	608.634	627.273	615.154	637.596	632.212	660.855	659.568	568.36	640.931	596.339	638.388	570.55	633.516	677.368	518.339	651.648	671.504	664.811	643.563	657.637
		3-Methyl-2-oxopentanoate	2.68	129.056	neg.				0	0	0	0	0	0	0	0	0	0	0	0	0	0	0	0	0	0	0	0	0	0	0	0	0	0	0	0	0	0	0.014515	0	0	0.664749	0	0
		4-Methyl-2-oxopentanoate	2.18	129.056	neg.				268739	300183	299695	323674	330589	330370	112610	126235	123421	130767	125418	135827	107921	110229	117236	124169	120599	120802	84276	82666.8	86675.9	115496	123989	107033	82593.3	76685.6	80372.8	104642	118738	124040	61845.2	73304.5	69686.8	114195	109819	113549
		5-Hydroxytryptophane	10.95	221.092	pos.				3811.31	4188.65	4040.44	2526.83	2641.85	2713.25	6685.42	6178.13	6107.41	4495.05	4291.93	4857.85	11983.7	13927.5	12108.8	8133.32	8463.71	10593.2	19604.5	22229.8	18960.3	14950.1	17519.2	15605.3	22003.3	19075.1	20036.6	15077.2	17983	18772.6	20877.9	23478	25562.6	20875.4	21435	22465.4
		3-Hydroxykynurenine	11.95	223.072	neg.				61.3889	59.161	38.6415	47.5703	42.4552	41.4766	101.558	65.8171	49.7787	42.6722	50.0088	41.8989	64.5645	53.5493	61.6496	43.542	41.989	39.664	56.7226	58.7404	55.0407	60.1365	37.2847	32.77	54.2452	57.5082	49.8733	65.8255	44.4976	43.936	2.49512	54.7075	40.9993	39.2462	39.5405	26.8299
		Kynurenine	10.8	209.092	pos.				9.0446	0	1.39428	1.36284	1.94856	2.7288	0	0	0	0	0	0	2.01692	0.949801	0	0	0	0	0	0	0	0	0	0	0	0	0	2.04692	0	0	21.4344	0	0	0	0	0
[truncated: 526 more rows]

## Sheet: VS3_Data_Media
		Abs. Peak Area
									Blank Media						Media Series VS3
		Compound	RT	MIM	Mode	Blanks			+Met			-Met			1d +Met			1d -Met			2d +Met			2d -Met			3d +Met			3d -Met			4d +Met			4d -Met			5d +Met			5d -Met
[truncated: 1,001 more rows]

## Sheet: VS4_Data_Media
		Abs. Peak Area
									Blank Media						Media Series VS4
[truncated: 1,002 more rows]

## Sheet: VS1_Data_Cells
		Abs. Peak Area
[truncated: 1,003 more rows]

[truncated: 6 more sheets: VS2_Data_Cells, VS3_Data_Cells, VS4_Data_Cells, Results, Results Classes, RawData]
